# Supplementary material for: Insights into the phylogenetic and metabolic diversity of Planctomycetota in anaerobic digesters and the isolation of novel Thermoguttaceae species
Source: FEMS Microbiol Ecol. 2025 Mar 17;101(4):fiaf025. doi: 10.1093/femsec/fiaf025 (PMC11929135; doi:10.1093/femsec/fiaf025)
Supplement: fiaf025_Supplemental_Files [file fiaf025_supplemental_files.zip]

Archive with 4 entries (4 files):
- Supplementary File 1.xlsx
- Supplementary File 2.xlsx
- Supplementary File 3.xlsx
- Supplementary File 4.pdf
