# Supplementary material for: Insights into the phylogenetic and metabolic diversity of Planctomycetota in anaerobic digesters and the isolation of novel Thermoguttaceae species
Source: FEMS Microbiol Ecol. 2025 Mar 17;101(4):fiaf025. doi: 10.1093/femsec/fiaf025 (PMC11929135; doi:10.1093/femsec/fiaf025)
Supplement: fiaf025_Supplemental_Files [file fiaf025_supplemental_files.zip › Supplementary File 1.xlsx]

## Sheet: Table S1
Table S1. Sample metadata and OTU taxonomy affiliation.
Sample and reactor information				OTU abundance and prevalence				OTU Silva Taxonomy				OTU NCBI Taxonomy
Sample	AD Unit	Feedstock type	Feedstock main organic fractions	OTU	Relative abundance in Planctomycetota community	OTU prevalence (number of samples where OTUs was present)	OTU prevalence (%)	Class	Order	Family	Genus	Class	Order	Family	Genus	Species and strain	Percentage identity with the strain (%)
MbioA7	U5	Agriculture biowaste	Agriculture residues, mainly manure, and other bio-waste	Otu342	0.930807	90	58.0645	Phycisphaerae	MSBL9	KCLunmb-38-53	KCLunmb-38-53_ge	Phycisphaerae	Sedimentisphaerales	Anaerobacaceae	Anaerobaca	Anaerobaca lacustris M17dextr(OR906296)	94.937
MbioA8	U5	Agriculture biowaste	Agriculture residues, mainly manure, and other bio-waste	Otu342	0.914614	90	58.0645	Phycisphaerae	MSBL9	KCLunmb-38-53	KCLunmb-38-53_ge	Phycisphaerae	Sedimentisphaerales	Anaerobacaceae	Anaerobaca	Anaerobaca lacustris M17dextr(OR906296)	94.937
MbioA2	U5	Agriculture biowaste	Agriculture residues, mainly manure, and other bio-waste	Otu342	0.894737	90	58.0645	Phycisphaerae	MSBL9	KCLunmb-38-53	KCLunmb-38-53_ge	Phycisphaerae	Sedimentisphaerales	Anaerobacaceae	Anaerobaca	Anaerobaca lacustris M17dextr(OR906296)	94.937
MK16	U7	Organic fraction from municipal solid waste (OFMSW)	Municipal biowaste: organic waste from households, yards, canteens	Otu992	0.887974	118	76.129	Planctomycetes	Pirellulales	Pirellulaceae	p-1088-a5_gut_group	Planctomycetia	Pirellulales	Lacipirellulaceae	Aeoliella	Aeoliella mucimassa Pan181 (MK559982)	88.15
MbioA1	U5	Agriculture biowaste	Agriculture residues, mainly manure, and other bio-waste	Otu342	0.865672	90	58.0645	Phycisphaerae	MSBL9	KCLunmb-38-53	KCLunmb-38-53_ge	Phycisphaerae	Sedimentisphaerales	Anaerobacaceae	Anaerobaca	Anaerobaca lacustris M17dextr(OR906296)	94.937
MbioA3	U5	Agriculture biowaste	Agriculture residues, mainly manure, and other bio-waste	Otu342	0.83908	90	58.0645	Phycisphaerae	MSBL9	KCLunmb-38-53	KCLunmb-38-53_ge	Phycisphaerae	Sedimentisphaerales	Anaerobacaceae	Anaerobaca	Anaerobaca lacustris M17dextr(OR906296)	94.937
BKA12	U3	Agriculture biowaste	Agriculture residues, mainly manure, and other bio-waste	Otu992	0.834426	118	76.129	Planctomycetes	Pirellulales	Pirellulaceae	p-1088-a5_gut_group	Planctomycetia	Pirellulales	Lacipirellulaceae	Aeoliella	Aeoliella mucimassa Pan181 (MK559982)	88.15
F37	U4	Agriculture biowaste	Agriculture residues, mainly manure, and other bio-waste	Otu374	0.817734	127	81.9355	Phycisphaerae	MSBL9	unknown	unknown	Phycisphaerae	Sedimentisphaerales	Anaerobacaceae	Anaerobaca	Anaerobaca lacustris M17dextr(OR906296)	94.549
MK18	U7	Organic fraction from municipal solid waste (OFMSW)	Municipal biowaste: organic waste from households, yards, canteens	Otu992	0.807249	118	76.129	Planctomycetes	Pirellulales	Pirellulaceae	p-1088-a5_gut_group	Planctomycetia	Pirellulales	Lacipirellulaceae	Aeoliella	Aeoliella mucimassa Pan181 (MK559982)	88.15
MbioB1	U5	Agriculture biowaste	Agriculture residues, mainly manure, and other bio-waste	Otu342	0.80298	90	58.0645	Phycisphaerae	MSBL9	KCLunmb-38-53	KCLunmb-38-53_ge	Phycisphaerae	Sedimentisphaerales	Anaerobacaceae	Anaerobaca	Anaerobaca lacustris M17dextr(OR906296)	94.937
MK17	U7	Organic fraction from municipal solid waste (OFMSW)	Municipal biowaste: organic waste from households, yards, canteens	Otu992	0.793103	118	76.129	Planctomycetes	Pirellulales	Pirellulaceae	p-1088-a5_gut_group	Planctomycetia	Pirellulales	Lacipirellulaceae	Aeoliella	Aeoliella mucimassa Pan181 (MK559982)	88.15
BKA11	U3	Agriculture biowaste	Agriculture residues, mainly manure, and other bio-waste	Otu992	0.782537	118	76.129	Planctomycetes	Pirellulales	Pirellulaceae	p-1088-a5_gut_group	Planctomycetia	Pirellulales	Lacipirellulaceae	Aeoliella	Aeoliella mucimassa Pan181 (MK559982)	88.15
MbioA4	U5	Agriculture biowaste	Agriculture residues, mainly manure, and other bio-waste	Otu342	0.778878	90	58.0645	Phycisphaerae	MSBL9	KCLunmb-38-53	KCLunmb-38-53_ge	Phycisphaerae	Sedimentisphaerales	Anaerobacaceae	Anaerobaca	Anaerobaca lacustris M17dextr(OR906296)	94.937
MK19	U7	Organic fraction from municipal solid waste (OFMSW)	Municipal biowaste: organic waste from households, yards, canteens	Otu992	0.775947	118	76.129	Planctomycetes	Pirellulales	Pirellulaceae	p-1088-a5_gut_group	Planctomycetia	Pirellulales	Lacipirellulaceae	Aeoliella	Aeoliella mucimassa Pan181 (MK559982)	88.15
BKA9	U3	Agriculture biowaste	Agriculture residues, mainly manure, and other bio-waste	Otu992	0.751645	118	76.129	Planctomycetes	Pirellulales	Pirellulaceae	p-1088-a5_gut_group	Planctomycetia	Pirellulales	Lacipirellulaceae	Aeoliella	Aeoliella mucimassa Pan181 (MK559982)	88.15
MbioC1	U5	Agriculture biowaste	Agriculture residues, mainly manure, and other bio-waste	Otu342	0.743044	90	58.0645	Phycisphaerae	MSBL9	KCLunmb-38-53	KCLunmb-38-53_ge	Phycisphaerae	Sedimentisphaerales	Anaerobacaceae	Anaerobaca	Anaerobaca lacustris M17dextr(OR906296)	94.937
F36	U4	Agriculture biowaste	Agriculture residues, mainly manure, and other bio-waste	Otu374	0.740132	127	81.9355	Phycisphaerae	MSBL9	unknown	unknown	Phycisphaerae	Sedimentisphaerales	Anaerobacaceae	Anaerobaca	Anaerobaca lacustris M17dextr(OR906296)	94.549
MbioA6	U5	Agriculture biowaste	Agriculture residues, mainly manure, and other bio-waste	Otu342	0.733224	90	58.0645	Phycisphaerae	MSBL9	KCLunmb-38-53	KCLunmb-38-53_ge	Phycisphaerae	Sedimentisphaerales	Anaerobacaceae	Anaerobaca	Anaerobaca lacustris M17dextr(OR906296)	94.937
MbioD1	U5	Agriculture biowaste	Agriculture residues, mainly manure, and other bio-waste	Otu342	0.726821	90	58.0645	Phycisphaerae	MSBL9	KCLunmb-38-53	KCLunmb-38-53_ge	Phycisphaerae	Sedimentisphaerales	Anaerobacaceae	Anaerobaca	Anaerobaca lacustris M17dextr(OR906296)	94.937
MbioB3	U5	Agriculture biowaste	Agriculture residues, mainly manure, and other bio-waste	Otu342	0.72623	90	58.0645	Phycisphaerae	MSBL9	KCLunmb-38-53	KCLunmb-38-53_ge	Phycisphaerae	Sedimentisphaerales	Anaerobacaceae	Anaerobaca	Anaerobaca lacustris M17dextr(OR906296)	94.937
MbioA11	U5	Agriculture biowaste	Agriculture residues, mainly manure, and other bio-waste	Otu342	0.71757	90	58.0645	Phycisphaerae	MSBL9	KCLunmb-38-53	KCLunmb-38-53_ge	Phycisphaerae	Sedimentisphaerales	Anaerobacaceae	Anaerobaca	Anaerobaca lacustris M17dextr(OR906296)	94.937
MbioC3	U5	Agriculture biowaste	Agriculture residues, mainly manure, and other bio-waste	Otu342	0.716639	90	58.0645	Phycisphaerae	MSBL9	KCLunmb-38-53	KCLunmb-38-53_ge	Phycisphaerae	Sedimentisphaerales	Anaerobacaceae	Anaerobaca	Anaerobaca lacustris M17dextr(OR906296)	94.937
MbioD3	U5	Agriculture biowaste	Agriculture residues, mainly manure, and other bio-waste	Otu342	0.711256	90	58.0645	Phycisphaerae	MSBL9	KCLunmb-38-53	KCLunmb-38-53_ge	Phycisphaerae	Sedimentisphaerales	Anaerobacaceae	Anaerobaca	Anaerobaca lacustris M17dextr(OR906296)	94.937
MK14	U7	Organic fraction from municipal solid waste (OFMSW)	Municipal biowaste: organic waste from households, yards, canteens	Otu992	0.711221	118	76.129	Planctomycetes	Pirellulales	Pirellulaceae	p-1088-a5_gut_group	Planctomycetia	Pirellulales	Lacipirellulaceae	Aeoliella	Aeoliella mucimassa Pan181 (MK559982)	88.15
MbioA9	U5	Agriculture biowaste	Agriculture residues, mainly manure, and other bio-waste	Otu342	0.703151	90	58.0645	Phycisphaerae	MSBL9	KCLunmb-38-53	KCLunmb-38-53_ge	Phycisphaerae	Sedimentisphaerales	Anaerobacaceae	Anaerobaca	Anaerobaca lacustris M17dextr(OR906296)	94.937
MbioA5	U5	Agriculture biowaste	Agriculture residues, mainly manure, and other bio-waste	Otu342	0.70297	90	58.0645	Phycisphaerae	MSBL9	KCLunmb-38-53	KCLunmb-38-53_ge	Phycisphaerae	Sedimentisphaerales	Anaerobacaceae	Anaerobaca	Anaerobaca lacustris M17dextr(OR906296)	94.937
F38	U4	Agriculture biowaste	Agriculture residues, mainly manure, and other bio-waste	Otu374	0.692434	127	81.9355	Phycisphaerae	MSBL9	unknown	unknown	Phycisphaerae	Sedimentisphaerales	Anaerobacaceae	Anaerobaca	Anaerobaca lacustris M17dextr(OR906296)	94.549
F30	U4	Agriculture biowaste	Agriculture residues, mainly manure, and other bio-waste	Otu374	0.680782	127	81.9355	Phycisphaerae	MSBL9	unknown	unknown	Phycisphaerae	Sedimentisphaerales	Anaerobacaceae	Anaerobaca	Anaerobaca lacustris M17dextr(OR906296)	94.549
MbioA10	U5	Agriculture biowaste	Agriculture residues, mainly manure, and other bio-waste	Otu342	0.680328	90	58.0645	Phycisphaerae	MSBL9	KCLunmb-38-53	KCLunmb-38-53_ge	Phycisphaerae	Sedimentisphaerales	Anaerobacaceae	Anaerobaca	Anaerobaca lacustris M17dextr(OR906296)	94.937
F10	U4	Agriculture biowaste	Agriculture residues, mainly manure, and other bio-waste	Otu374	0.660473	127	81.9355	Phycisphaerae	MSBL9	unknown	unknown	Phycisphaerae	Sedimentisphaerales	Anaerobacaceae	Anaerobaca	Anaerobaca lacustris M17dextr(OR906296)	94.549
BKB9	U3	Agriculture biowaste	Agriculture residues, mainly manure, and other bio-waste	Otu992	0.660066	118	76.129	Planctomycetes	Pirellulales	Pirellulaceae	p-1088-a5_gut_group	Planctomycetia	Pirellulales	Lacipirellulaceae	Aeoliella	Aeoliella mucimassa Pan181 (MK559982)	88.15
F33	U4	Agriculture biowaste	Agriculture residues, mainly manure, and other bio-waste	Otu374	0.646104	127	81.9355	Phycisphaerae	MSBL9	unknown	unknown	Phycisphaerae	Sedimentisphaerales	Anaerobacaceae	Anaerobaca	Anaerobaca lacustris M17dextr(OR906296)	94.549
F11	U4	Agriculture biowaste	Agriculture residues, mainly manure, and other bio-waste	Otu374	0.641791	127	81.9355	Phycisphaerae	MSBL9	unknown	unknown	Phycisphaerae	Sedimentisphaerales	Anaerobacaceae	Anaerobaca	Anaerobaca lacustris M17dextr(OR906296)	94.549
F54	U4	Agriculture biowaste	Agriculture residues, mainly manure, and other bio-waste	Otu374	0.636213	127	81.9355	Phycisphaerae	MSBL9	unknown	unknown	Phycisphaerae	Sedimentisphaerales	Anaerobacaceae	Anaerobaca	Anaerobaca lacustris M17dextr(OR906296)	94.549
MbioB6	U5	Agriculture biowaste	Agriculture residues, mainly manure, and other bio-waste	Otu342	0.629752	90	58.0645	Phycisphaerae	MSBL9	KCLunmb-38-53	KCLunmb-38-53_ge	Phycisphaerae	Sedimentisphaerales	Anaerobacaceae	Anaerobaca	Anaerobaca lacustris M17dextr(OR906296)	94.937
F53	U4	Agriculture biowaste	Agriculture residues, mainly manure, and other bio-waste	Otu374	0.629568	127	81.9355	Phycisphaerae	MSBL9	unknown	unknown	Phycisphaerae	Sedimentisphaerales	Anaerobacaceae	Anaerobaca	Anaerobaca lacustris M17dextr(OR906296)	94.549
F34	U4	Agriculture biowaste	Agriculture residues, mainly manure, and other bio-waste	Otu374	0.628664	127	81.9355	Phycisphaerae	MSBL9	unknown	unknown	Phycisphaerae	Sedimentisphaerales	Anaerobacaceae	Anaerobaca	Anaerobaca lacustris M17dextr(OR906296)	94.549
MK26	U7	Organic fraction from municipal solid waste (OFMSW)	Municipal biowaste: organic waste from households, yards, canteens	Otu1442	0.62069	69	44.5161	Planctomycetes	Pirellulales	Pirellulaceae	p-1088-a5_gut_group	Planctomycetia	Pirellulales	Lacipirellulaceae	Botrimarina	Botrimarina colliarenosi Pla108 (MK554547)	85.031
F9	U4	Agriculture biowaste	Agriculture residues, mainly manure, and other bio-waste	Otu374	0.620232	127	81.9355	Phycisphaerae	MSBL9	unknown	unknown	Phycisphaerae	Sedimentisphaerales	Anaerobacaceae	Anaerobaca	Anaerobaca lacustris M17dextr(OR906296)	94.549
F32	U4	Agriculture biowaste	Agriculture residues, mainly manure, and other bio-waste	Otu374	0.618271	127	81.9355	Phycisphaerae	MSBL9	unknown	unknown	Phycisphaerae	Sedimentisphaerales	Anaerobacaceae	Anaerobaca	Anaerobaca lacustris M17dextr(OR906296)	94.549
F52	U4	Agriculture biowaste	Agriculture residues, mainly manure, and other bio-waste	Otu374	0.617792	127	81.9355	Phycisphaerae	MSBL9	unknown	unknown	Phycisphaerae	Sedimentisphaerales	Anaerobacaceae	Anaerobaca	Anaerobaca lacustris M17dextr(OR906296)	94.549
MK29	U7	Organic fraction from municipal solid waste (OFMSW)	Municipal biowaste: organic waste from households, yards, canteens	Otu1442	0.615385	69	44.5161	Planctomycetes	Pirellulales	Pirellulaceae	p-1088-a5_gut_group	Planctomycetia	Pirellulales	Lacipirellulaceae	Botrimarina	Botrimarina colliarenosi Pla108 (MK554547)	85.031
F49	U4	Agriculture biowaste	Agriculture residues, mainly manure, and other bio-waste	Otu374	0.602917	127	81.9355	Phycisphaerae	MSBL9	unknown	unknown	Phycisphaerae	Sedimentisphaerales	Anaerobacaceae	Anaerobaca	Anaerobaca lacustris M17dextr(OR906296)	94.549
F26	U4	Agriculture biowaste	Agriculture residues, mainly manure, and other bio-waste	Otu374	0.600326	127	81.9355	Phycisphaerae	MSBL9	unknown	unknown	Phycisphaerae	Sedimentisphaerales	Anaerobacaceae	Anaerobaca	Anaerobaca lacustris M17dextr(OR906296)	94.549
F24	U4	Agriculture biowaste	Agriculture residues, mainly manure, and other bio-waste	Otu374	0.594771	127	81.9355	Phycisphaerae	MSBL9	unknown	unknown	Phycisphaerae	Sedimentisphaerales	Anaerobacaceae	Anaerobaca	Anaerobaca lacustris M17dextr(OR906296)	94.549
BKB3	U3	Agriculture biowaste	Agriculture residues, mainly manure, and other bio-waste	Otu992	0.59217	118	76.129	Planctomycetes	Pirellulales	Pirellulaceae	p-1088-a5_gut_group	Planctomycetia	Pirellulales	Lacipirellulaceae	Aeoliella	Aeoliella mucimassa Pan181 (MK559982)	88.15
F50	U4	Agriculture biowaste	Agriculture residues, mainly manure, and other bio-waste	Otu374	0.588333	127	81.9355	Phycisphaerae	MSBL9	unknown	unknown	Phycisphaerae	Sedimentisphaerales	Anaerobacaceae	Anaerobaca	Anaerobaca lacustris M17dextr(OR906296)	94.549
F13	U4	Agriculture biowaste	Agriculture residues, mainly manure, and other bio-waste	Otu374	0.588235	127	81.9355	Phycisphaerae	MSBL9	unknown	unknown	Phycisphaerae	Sedimentisphaerales	Anaerobacaceae	Anaerobaca	Anaerobaca lacustris M17dextr(OR906296)	94.549
BKA2	U3	Agriculture biowaste	Agriculture residues, mainly manure, and other bio-waste	Otu992	0.58804	118	76.129	Planctomycetes	Pirellulales	Pirellulaceae	p-1088-a5_gut_group	Planctomycetia	Pirellulales	Lacipirellulaceae	Aeoliella	Aeoliella mucimassa Pan181 (MK559982)	88.15
F15	U4	Agriculture biowaste	Agriculture residues, mainly manure, and other bio-waste	Otu374	0.585406	127	81.9355	Phycisphaerae	MSBL9	unknown	unknown	Phycisphaerae	Sedimentisphaerales	Anaerobacaceae	Anaerobaca	Anaerobaca lacustris M17dextr(OR906296)	94.549
BT2	U10	Sewage sludge	Thickened sewage sludge from wastewater treatment tank	Otu616	0.585284	18	11.6129	Pla3_lineage	Pla3_lineage_or	Pla3_lineage_fa	Pla3_lineage_ge	Planctomycetia	Planctomycetales	Planctomycetaceae	Polystyrenella	Polystyrenella longa Pla110 (MK554533)	86.25
BT6	U10	Sewage sludge	Thickened sewage sludge from wastewater treatment tank	Otu616	0.576667	18	11.6129	Pla3_lineage	Pla3_lineage_or	Pla3_lineage_fa	Pla3_lineage_ge	Planctomycetia	Planctomycetales	Planctomycetaceae	Polystyrenella	Polystyrenella longa Pla110 (MK554533)	86.25
F29	U4	Agriculture biowaste	Agriculture residues, mainly manure, and other bio-waste	Otu374	0.575365	127	81.9355	Phycisphaerae	MSBL9	unknown	unknown	Phycisphaerae	Sedimentisphaerales	Anaerobacaceae	Anaerobaca	Anaerobaca lacustris M17dextr(OR906296)	94.549
BT3	U10	Sewage sludge	Thickened sewage sludge from wastewater treatment tank	Otu616	0.573744	18	11.6129	Pla3_lineage	Pla3_lineage_or	Pla3_lineage_fa	Pla3_lineage_ge	Planctomycetia	Planctomycetales	Planctomycetaceae	Polystyrenella	Polystyrenella longa Pla110 (MK554533)	86.25
BKD3	U3	Agriculture biowaste	Agriculture residues, mainly manure, and other bio-waste	Otu2399	0.564437	57	36.7742	Phycisphaerae	MSBL9	SG8-4	SG8-4_ge	Phycisphaerae	Sedimentisphaerales	Anaerobacaceae	Anaerobaca	Anaerobaca lacustris M17dextr(OR906296)	93.487
F25	U4	Agriculture biowaste	Agriculture residues, mainly manure, and other bio-waste	Otu374	0.561093	127	81.9355	Phycisphaerae	MSBL9	unknown	unknown	Phycisphaerae	Sedimentisphaerales	Anaerobacaceae	Anaerobaca	Anaerobaca lacustris M17dextr(OR906296)	94.549
F28	U4	Agriculture biowaste	Agriculture residues, mainly manure, and other bio-waste	Otu374	0.560656	127	81.9355	Phycisphaerae	MSBL9	unknown	unknown	Phycisphaerae	Sedimentisphaerales	Anaerobacaceae	Anaerobaca	Anaerobaca lacustris M17dextr(OR906296)	94.549
BKC11	U3	Agriculture biowaste	Agriculture residues, mainly manure, and other bio-waste	Otu992	0.559406	118	76.129	Planctomycetes	Pirellulales	Pirellulaceae	p-1088-a5_gut_group	Planctomycetia	Pirellulales	Lacipirellulaceae	Aeoliella	Aeoliella mucimassa Pan181 (MK559982)	88.15
F12	U4	Agriculture biowaste	Agriculture residues, mainly manure, and other bio-waste	Otu374	0.552239	127	81.9355	Phycisphaerae	MSBL9	unknown	unknown	Phycisphaerae	Sedimentisphaerales	Anaerobacaceae	Anaerobaca	Anaerobaca lacustris M17dextr(OR906296)	94.549
F55	U4	Agriculture biowaste	Agriculture residues, mainly manure, and other bio-waste	Otu374	0.552066	127	81.9355	Phycisphaerae	MSBL9	unknown	unknown	Phycisphaerae	Sedimentisphaerales	Anaerobacaceae	Anaerobaca	Anaerobaca lacustris M17dextr(OR906296)	94.549
BT1	U10	Sewage sludge	Thickened sewage sludge from wastewater treatment tank	Otu616	0.551155	18	11.6129	Pla3_lineage	Pla3_lineage_or	Pla3_lineage_fa	Pla3_lineage_ge	Planctomycetia	Planctomycetales	Planctomycetaceae	Polystyrenella	Polystyrenella longa Pla110 (MK554533)	86.25
F14	U4	Agriculture biowaste	Agriculture residues, mainly manure, and other bio-waste	Otu374	0.539967	127	81.9355	Phycisphaerae	MSBL9	unknown	unknown	Phycisphaerae	Sedimentisphaerales	Anaerobacaceae	Anaerobaca	Anaerobaca lacustris M17dextr(OR906296)	94.549
MbioC4	U5	Agriculture biowaste	Agriculture residues, mainly manure, and other bio-waste	Otu342	0.538843	90	58.0645	Phycisphaerae	MSBL9	KCLunmb-38-53	KCLunmb-38-53_ge	Phycisphaerae	Sedimentisphaerales	Anaerobacaceae	Anaerobaca	Anaerobaca lacustris M17dextr(OR906296)	94.937
MbioB4	U5	Agriculture biowaste	Agriculture residues, mainly manure, and other bio-waste	Otu342	0.53125	90	58.0645	Phycisphaerae	MSBL9	KCLunmb-38-53	KCLunmb-38-53_ge	Phycisphaerae	Sedimentisphaerales	Anaerobacaceae	Anaerobaca	Anaerobaca lacustris M17dextr(OR906296)	94.937
BKC7	U3	Agriculture biowaste	Agriculture residues, mainly manure, and other bio-waste	Otu2399	0.523179	57	36.7742	Phycisphaerae	MSBL9	SG8-4	SG8-4_ge	Phycisphaerae	Sedimentisphaerales	Anaerobacaceae	Anaerobaca	Anaerobaca lacustris M17dextr(OR906296)	93.487
MK3	U7	Organic fraction from municipal solid waste (OFMSW)	Municipal biowaste: organic waste from households, yards, canteens	Otu992	0.520593	118	76.129	Planctomycetes	Pirellulales	Pirellulaceae	p-1088-a5_gut_group	Planctomycetia	Pirellulales	Lacipirellulaceae	Aeoliella	Aeoliella mucimassa Pan181 (MK559982)	88.15
MbioD5	U5	Agriculture biowaste	Agriculture residues, mainly manure, and other bio-waste	Otu342	0.51405	90	58.0645	Phycisphaerae	MSBL9	KCLunmb-38-53	KCLunmb-38-53_ge	Phycisphaerae	Sedimentisphaerales	Anaerobacaceae	Anaerobaca	Anaerobaca lacustris M17dextr(OR906296)	94.937
MK7	U7	Organic fraction from municipal solid waste (OFMSW)	Municipal biowaste: organic waste from households, yards, canteens	Otu374	0.503289	127	81.9355	Phycisphaerae	MSBL9	unknown	unknown	Phycisphaerae	Sedimentisphaerales	Anaerobacaceae	Anaerobaca	Anaerobaca lacustris M17dextr(OR906296)	94.549
MK33	U7	Organic fraction from municipal solid waste (OFMSW)	Municipal biowaste: organic waste from households, yards, canteens	Otu992	0.503289	118	76.129	Planctomycetes	Pirellulales	Pirellulaceae	p-1088-a5_gut_group	Planctomycetia	Pirellulales	Lacipirellulaceae	Aeoliella	Aeoliella mucimassa Pan181 (MK559982)	88.15
F48	U4	Agriculture biowaste	Agriculture residues, mainly manure, and other bio-waste	Otu374	0.503226	127	81.9355	Phycisphaerae	MSBL9	unknown	unknown	Phycisphaerae	Sedimentisphaerales	Anaerobacaceae	Anaerobaca	Anaerobaca lacustris M17dextr(OR906296)	94.549
BKA1	U3	Agriculture biowaste	Agriculture residues, mainly manure, and other bio-waste	Otu992	0.502479	118	76.129	Planctomycetes	Pirellulales	Pirellulaceae	p-1088-a5_gut_group	Planctomycetia	Pirellulales	Lacipirellulaceae	Aeoliella	Aeoliella mucimassa Pan181 (MK559982)	88.15
F17	U4	Agriculture biowaste	Agriculture residues, mainly manure, and other bio-waste	Otu374	0.501689	127	81.9355	Phycisphaerae	MSBL9	unknown	unknown	Phycisphaerae	Sedimentisphaerales	Anaerobacaceae	Anaerobaca	Anaerobaca lacustris M17dextr(OR906296)	94.549
MbioC6	U5	Agriculture biowaste	Agriculture residues, mainly manure, and other bio-waste	Otu342	0.4967	90	58.0645	Phycisphaerae	MSBL9	KCLunmb-38-53	KCLunmb-38-53_ge	Phycisphaerae	Sedimentisphaerales	Anaerobacaceae	Anaerobaca	Anaerobaca lacustris M17dextr(OR906296)	94.937
MbioB5	U5	Agriculture biowaste	Agriculture residues, mainly manure, and other bio-waste	Otu342	0.492611	90	58.0645	Phycisphaerae	MSBL9	KCLunmb-38-53	KCLunmb-38-53_ge	Phycisphaerae	Sedimentisphaerales	Anaerobacaceae	Anaerobaca	Anaerobaca lacustris M17dextr(OR906296)	94.937
F20	U4	Agriculture biowaste	Agriculture residues, mainly manure, and other bio-waste	Otu374	0.484502	127	81.9355	Phycisphaerae	MSBL9	unknown	unknown	Phycisphaerae	Sedimentisphaerales	Anaerobacaceae	Anaerobaca	Anaerobaca lacustris M17dextr(OR906296)	94.549
BT5	U10	Sewage sludge	Thickened sewage sludge from wastewater treatment tank	Otu616	0.483092	18	11.6129	Pla3_lineage	Pla3_lineage_or	Pla3_lineage_fa	Pla3_lineage_ge	Planctomycetia	Planctomycetales	Planctomycetaceae	Polystyrenella	Polystyrenella longa Pla110 (MK554533)	86.25
F16	U4	Agriculture biowaste	Agriculture residues, mainly manure, and other bio-waste	Otu374	0.476268	127	81.9355	Phycisphaerae	MSBL9	unknown	unknown	Phycisphaerae	Sedimentisphaerales	Anaerobacaceae	Anaerobaca	Anaerobaca lacustris M17dextr(OR906296)	94.549
MbioD12	U5	Agriculture biowaste	Agriculture residues, mainly manure, and other bio-waste	Otu1342	0.474465	108	69.6774	Phycisphaerae	Phycisphaerales	AKAU3564_sediment_group	AKAU3564_sediment_group_ge	Phycisphaerae	Sedimentisphaerales	Anaerohalosphaeraceae	Anaerohalosphaera	Anaerohalosphaera lusitana ST-NAGAB-D1 (KY471010.1)	89.286
BKE1	U3	Agriculture biowaste	Agriculture residues, mainly manure, and other bio-waste	Otu759	0.471572	84	54.1935	Phycisphaerae	MSBL9	KCLunmb-38-53	KCLunmb-38-53_ge	Phycisphaerae	Sedimentisphaerales	Anaerohalosphaeraceae	Anaerohalosphaera	Anaerohalosphaera lusitana ST-NAGAB-D1 (KY471010.1)	93.082
BKE3	U3	Agriculture biowaste	Agriculture residues, mainly manure, and other bio-waste	Otu2399	0.470588	57	36.7742	Phycisphaerae	MSBL9	SG8-4	SG8-4_ge	Phycisphaerae	Sedimentisphaerales	Anaerobacaceae	Anaerobaca	Anaerobaca lacustris M17dextr(OR906296)	93.487
MK32	U7	Organic fraction from municipal solid waste (OFMSW)	Municipal biowaste: organic waste from households, yards, canteens	Otu992	0.469622	118	76.129	Planctomycetes	Pirellulales	Pirellulaceae	p-1088-a5_gut_group	Planctomycetia	Pirellulales	Lacipirellulaceae	Aeoliella	Aeoliella mucimassa Pan181 (MK559982)	88.15
F18	U4	Agriculture biowaste	Agriculture residues, mainly manure, and other bio-waste	Otu374	0.467846	127	81.9355	Phycisphaerae	MSBL9	unknown	unknown	Phycisphaerae	Sedimentisphaerales	Anaerobacaceae	Anaerobaca	Anaerobaca lacustris M17dextr(OR906296)	94.549
MbioD6	U5	Agriculture biowaste	Agriculture residues, mainly manure, and other bio-waste	Otu342	0.463696	90	58.0645	Phycisphaerae	MSBL9	KCLunmb-38-53	KCLunmb-38-53_ge	Phycisphaerae	Sedimentisphaerales	Anaerobacaceae	Anaerobaca	Anaerobaca lacustris M17dextr(OR906296)	94.937
BKB2	U3	Agriculture biowaste	Agriculture residues, mainly manure, and other bio-waste	Otu992	0.460396	118	76.129	Planctomycetes	Pirellulales	Pirellulaceae	p-1088-a5_gut_group	Planctomycetia	Pirellulales	Lacipirellulaceae	Aeoliella	Aeoliella mucimassa Pan181 (MK559982)	88.15
BT8	U10	Sewage sludge	Thickened sewage sludge from wastewater treatment tank	Otu616	0.458054	18	11.6129	Pla3_lineage	Pla3_lineage_or	Pla3_lineage_fa	Pla3_lineage_ge	Planctomycetia	Planctomycetales	Planctomycetaceae	Polystyrenella	Polystyrenella longa Pla110 (MK554533)	86.25
F21	U4	Agriculture biowaste	Agriculture residues, mainly manure, and other bio-waste	Otu374	0.457851	127	81.9355	Phycisphaerae	MSBL9	unknown	unknown	Phycisphaerae	Sedimentisphaerales	Anaerobacaceae	Anaerobaca	Anaerobaca lacustris M17dextr(OR906296)	94.549
BKD1	U3	Agriculture biowaste	Agriculture residues, mainly manure, and other bio-waste	Otu759	0.457711	84	54.1935	Phycisphaerae	MSBL9	KCLunmb-38-53	KCLunmb-38-53_ge	Phycisphaerae	Sedimentisphaerales	Anaerohalosphaeraceae	Anaerohalosphaera	Anaerohalosphaera lusitana ST-NAGAB-D1 (KY471010.1)	93.082
BT4	U10	Sewage sludge	Thickened sewage sludge from wastewater treatment tank	Otu616	0.456954	18	11.6129	Pla3_lineage	Pla3_lineage_or	Pla3_lineage_fa	Pla3_lineage_ge	Planctomycetia	Planctomycetales	Planctomycetaceae	Polystyrenella	Polystyrenella longa Pla110 (MK554533)	86.25
MK4	U7	Organic fraction from municipal solid waste (OFMSW)	Municipal biowaste: organic waste from households, yards, canteens	Otu374	0.455592	127	81.9355	Phycisphaerae	MSBL9	unknown	unknown	Phycisphaerae	Sedimentisphaerales	Anaerobacaceae	Anaerobaca	Anaerobaca lacustris M17dextr(OR906296)	94.549
BKC6	U3	Agriculture biowaste	Agriculture residues, mainly manure, and other bio-waste	Otu2399	0.454397	57	36.7742	Phycisphaerae	MSBL9	SG8-4	SG8-4_ge	Phycisphaerae	Sedimentisphaerales	Anaerobacaceae	Anaerobaca	Anaerobaca lacustris M17dextr(OR906296)	93.487
MbioC5	U5	Agriculture biowaste	Agriculture residues, mainly manure, and other bio-waste	Otu342	0.453947	90	58.0645	Phycisphaerae	MSBL9	KCLunmb-38-53	KCLunmb-38-53_ge	Phycisphaerae	Sedimentisphaerales	Anaerobacaceae	Anaerobaca	Anaerobaca lacustris M17dextr(OR906296)	94.937
BKA3	U3	Agriculture biowaste	Agriculture residues, mainly manure, and other bio-waste	Otu992	0.449918	118	76.129	Planctomycetes	Pirellulales	Pirellulaceae	p-1088-a5_gut_group	Planctomycetia	Pirellulales	Lacipirellulaceae	Aeoliella	Aeoliella mucimassa Pan181 (MK559982)	88.15
F22	U4	Agriculture biowaste	Agriculture residues, mainly manure, and other bio-waste	Otu374	0.449111	127	81.9355	Phycisphaerae	MSBL9	unknown	unknown	Phycisphaerae	Sedimentisphaerales	Anaerobacaceae	Anaerobaca	Anaerobaca lacustris M17dextr(OR906296)	94.549
BKB6	U3	Agriculture biowaste	Agriculture residues, mainly manure, and other bio-waste	Otu992	0.445902	118	76.129	Planctomycetes	Pirellulales	Pirellulaceae	p-1088-a5_gut_group	Planctomycetia	Pirellulales	Lacipirellulaceae	Aeoliella	Aeoliella mucimassa Pan181 (MK559982)	88.15
BT10	U10	Sewage sludge	Thickened sewage sludge from wastewater treatment tank	Otu616	0.440789	18	11.6129	Pla3_lineage	Pla3_lineage_or	Pla3_lineage_fa	Pla3_lineage_ge	Planctomycetia	Planctomycetales	Planctomycetaceae	Polystyrenella	Polystyrenella longa Pla110 (MK554533)	86.25
BT7	U10	Sewage sludge	Thickened sewage sludge from wastewater treatment tank	Otu616	0.436482	18	11.6129	Pla3_lineage	Pla3_lineage_or	Pla3_lineage_fa	Pla3_lineage_ge	Planctomycetia	Planctomycetales	Planctomycetaceae	Polystyrenella	Polystyrenella longa Pla110 (MK554533)	86.25
BKB1	U3	Agriculture biowaste	Agriculture residues, mainly manure, and other bio-waste	Otu992	0.433442	118	76.129	Planctomycetes	Pirellulales	Pirellulaceae	p-1088-a5_gut_group	Planctomycetia	Pirellulales	Lacipirellulaceae	Aeoliella	Aeoliella mucimassa Pan181 (MK559982)	88.15
MK10	U7	Organic fraction from municipal solid waste (OFMSW)	Municipal biowaste: organic waste from households, yards, canteens	Otu992	0.432343	118	76.129	Planctomycetes	Pirellulales	Pirellulaceae	p-1088-a5_gut_group	Planctomycetia	Pirellulales	Lacipirellulaceae	Aeoliella	Aeoliella mucimassa Pan181 (MK559982)	88.15
F19	U4	Agriculture biowaste	Agriculture residues, mainly manure, and other bio-waste	Otu374	0.425926	127	81.9355	Phycisphaerae	MSBL9	unknown	unknown	Phycisphaerae	Sedimentisphaerales	Anaerobacaceae	Anaerobaca	Anaerobaca lacustris M17dextr(OR906296)	94.549
F51	U4	Agriculture biowaste	Agriculture residues, mainly manure, and other bio-waste	Otu374	0.421227	127	81.9355	Phycisphaerae	MSBL9	unknown	unknown	Phycisphaerae	Sedimentisphaerales	Anaerobacaceae	Anaerobaca	Anaerobaca lacustris M17dextr(OR906296)	94.549
BKC2	U3	Agriculture biowaste	Agriculture residues, mainly manure, and other bio-waste	Otu2399	0.416667	57	36.7742	Phycisphaerae	MSBL9	SG8-4	SG8-4_ge	Phycisphaerae	Sedimentisphaerales	Anaerobacaceae	Anaerobaca	Anaerobaca lacustris M17dextr(OR906296)	93.487
BT9	U10	Sewage sludge	Thickened sewage sludge from wastewater treatment tank	Otu616	0.415987	18	11.6129	Pla3_lineage	Pla3_lineage_or	Pla3_lineage_fa	Pla3_lineage_ge	Planctomycetia	Planctomycetales	Planctomycetaceae	Polystyrenella	Polystyrenella longa Pla110 (MK554533)	86.25
F31	U4	Agriculture biowaste	Agriculture residues, mainly manure, and other bio-waste	Otu374	0.413961	127	81.9355	Phycisphaerae	MSBL9	unknown	unknown	Phycisphaerae	Sedimentisphaerales	Anaerobacaceae	Anaerobaca	Anaerobaca lacustris M17dextr(OR906296)	94.549
S15	U9	Sewage sludge	Thickened sewage sludge from wastewater treatment tank	Otu4503	0.410131	25	16.129	Phycisphaerae	Pla1_lineage	Pla1_lineage_fa	Pla1_lineage_ge	Phycisphaerae	Sedimentisphaerales	Anaerohalosphaeraceae	Anaerohalosphaera	Anaerohalosphaera lusitana ST-NAGAB-D1 (KY471010.1)	88.285
MK10	U7	Organic fraction from municipal solid waste (OFMSW)	Municipal biowaste: organic waste from households, yards, canteens	Otu374	0.405941	127	81.9355	Phycisphaerae	MSBL9	unknown	unknown	Phycisphaerae	Sedimentisphaerales	Anaerobacaceae	Anaerobaca	Anaerobaca lacustris M17dextr(OR906296)	94.549
BKC5	U3	Agriculture biowaste	Agriculture residues, mainly manure, and other bio-waste	Otu2399	0.402619	57	36.7742	Phycisphaerae	MSBL9	SG8-4	SG8-4_ge	Phycisphaerae	Sedimentisphaerales	Anaerobacaceae	Anaerobaca	Anaerobaca lacustris M17dextr(OR906296)	93.487
BKE4	U3	Agriculture biowaste	Agriculture residues, mainly manure, and other bio-waste	Otu2399	0.400662	57	36.7742	Phycisphaerae	MSBL9	SG8-4	SG8-4_ge	Phycisphaerae	Sedimentisphaerales	Anaerobacaceae	Anaerobaca	Anaerobaca lacustris M17dextr(OR906296)	93.487
BKC3	U3	Agriculture biowaste	Agriculture residues, mainly manure, and other bio-waste	Otu2399	0.398693	57	36.7742	Phycisphaerae	MSBL9	SG8-4	SG8-4_ge	Phycisphaerae	Sedimentisphaerales	Anaerobacaceae	Anaerobaca	Anaerobaca lacustris M17dextr(OR906296)	93.487
F27	U4	Agriculture biowaste	Agriculture residues, mainly manure, and other bio-waste	Otu374	0.390244	127	81.9355	Phycisphaerae	MSBL9	unknown	unknown	Phycisphaerae	Sedimentisphaerales	Anaerobacaceae	Anaerobaca	Anaerobaca lacustris M17dextr(OR906296)	94.549
BKB7	U3	Agriculture biowaste	Agriculture residues, mainly manure, and other bio-waste	Otu992	0.384615	118	76.129	Planctomycetes	Pirellulales	Pirellulaceae	p-1088-a5_gut_group	Planctomycetia	Pirellulales	Lacipirellulaceae	Aeoliella	Aeoliella mucimassa Pan181 (MK559982)	88.15
MbioB12	U5	Agriculture biowaste	Agriculture residues, mainly manure, and other bio-waste	Otu759	0.380952	84	54.1935	Phycisphaerae	MSBL9	KCLunmb-38-53	KCLunmb-38-53_ge	Phycisphaerae	Sedimentisphaerales	Anaerohalosphaeraceae	Anaerohalosphaera	Anaerohalosphaera lusitana ST-NAGAB-D1 (KY471010.1)	93.082
MbioD8	U5	Agriculture biowaste	Agriculture residues, mainly manure, and other bio-waste	Otu342	0.380795	90	58.0645	Phycisphaerae	MSBL9	KCLunmb-38-53	KCLunmb-38-53_ge	Phycisphaerae	Sedimentisphaerales	Anaerobacaceae	Anaerobaca	Anaerobaca lacustris M17dextr(OR906296)	94.937
MbioD7	U5	Agriculture biowaste	Agriculture residues, mainly manure, and other bio-waste	Otu342	0.376026	90	58.0645	Phycisphaerae	MSBL9	KCLunmb-38-53	KCLunmb-38-53_ge	Phycisphaerae	Sedimentisphaerales	Anaerobacaceae	Anaerobaca	Anaerobaca lacustris M17dextr(OR906296)	94.937
BT11	U10	Sewage sludge	Thickened sewage sludge from wastewater treatment tank	Otu616	0.373134	18	11.6129	Pla3_lineage	Pla3_lineage_or	Pla3_lineage_fa	Pla3_lineage_ge	Planctomycetia	Planctomycetales	Planctomycetaceae	Polystyrenella	Polystyrenella longa Pla110 (MK554533)	86.25
MbioC8	U5	Agriculture biowaste	Agriculture residues, mainly manure, and other bio-waste	Otu759	0.364379	84	54.1935	Phycisphaerae	MSBL9	KCLunmb-38-53	KCLunmb-38-53_ge	Phycisphaerae	Sedimentisphaerales	Anaerohalosphaeraceae	Anaerohalosphaera	Anaerohalosphaera lusitana ST-NAGAB-D1 (KY471010.1)	93.082
F42	U4	Agriculture biowaste	Agriculture residues, mainly manure, and other bio-waste	Otu374	0.36425	127	81.9355	Phycisphaerae	MSBL9	unknown	unknown	Phycisphaerae	Sedimentisphaerales	Anaerobacaceae	Anaerobaca	Anaerobaca lacustris M17dextr(OR906296)	94.549
F45	U4	Agriculture biowaste	Agriculture residues, mainly manure, and other bio-waste	Otu374	0.361204	127	81.9355	Phycisphaerae	MSBL9	unknown	unknown	Phycisphaerae	Sedimentisphaerales	Anaerobacaceae	Anaerobaca	Anaerobaca lacustris M17dextr(OR906296)	94.549
BKB5	U3	Agriculture biowaste	Agriculture residues, mainly manure, and other bio-waste	Otu992	0.360927	118	76.129	Planctomycetes	Pirellulales	Pirellulaceae	p-1088-a5_gut_group	Planctomycetia	Pirellulales	Lacipirellulaceae	Aeoliella	Aeoliella mucimassa Pan181 (MK559982)	88.15
MK6	U7	Organic fraction from municipal solid waste (OFMSW)	Municipal biowaste: organic waste from households, yards, canteens	Otu374	0.360791	127	81.9355	Phycisphaerae	MSBL9	unknown	unknown	Phycisphaerae	Sedimentisphaerales	Anaerobacaceae	Anaerobaca	Anaerobaca lacustris M17dextr(OR906296)	94.549
BKA6	U3	Agriculture biowaste	Agriculture residues, mainly manure, and other bio-waste	Otu759	0.353519	84	54.1935	Phycisphaerae	MSBL9	KCLunmb-38-53	KCLunmb-38-53_ge	Phycisphaerae	Sedimentisphaerales	Anaerohalosphaeraceae	Anaerohalosphaera	Anaerohalosphaera lusitana ST-NAGAB-D1 (KY471010.1)	93.082
MbioC12	U5	Agriculture biowaste	Agriculture residues, mainly manure, and other bio-waste	Otu759	0.344771	84	54.1935	Phycisphaerae	MSBL9	KCLunmb-38-53	KCLunmb-38-53_ge	Phycisphaerae	Sedimentisphaerales	Anaerohalosphaeraceae	Anaerohalosphaera	Anaerohalosphaera lusitana ST-NAGAB-D1 (KY471010.1)	93.082
F41	U4	Agriculture biowaste	Agriculture residues, mainly manure, and other bio-waste	Otu374	0.344426	127	81.9355	Phycisphaerae	MSBL9	unknown	unknown	Phycisphaerae	Sedimentisphaerales	Anaerobacaceae	Anaerobaca	Anaerobaca lacustris M17dextr(OR906296)	94.549
F39	U4	Agriculture biowaste	Agriculture residues, mainly manure, and other bio-waste	Otu374	0.339869	127	81.9355	Phycisphaerae	MSBL9	unknown	unknown	Phycisphaerae	Sedimentisphaerales	Anaerobacaceae	Anaerobaca	Anaerobaca lacustris M17dextr(OR906296)	94.549
BKD4	U3	Agriculture biowaste	Agriculture residues, mainly manure, and other bio-waste	Otu2399	0.339374	57	36.7742	Phycisphaerae	MSBL9	SG8-4	SG8-4_ge	Phycisphaerae	Sedimentisphaerales	Anaerobacaceae	Anaerobaca	Anaerobaca lacustris M17dextr(OR906296)	93.487
MbioB7	U5	Agriculture biowaste	Agriculture residues, mainly manure, and other bio-waste	Otu759	0.339315	84	54.1935	Phycisphaerae	MSBL9	KCLunmb-38-53	KCLunmb-38-53_ge	Phycisphaerae	Sedimentisphaerales	Anaerohalosphaeraceae	Anaerohalosphaera	Anaerohalosphaera lusitana ST-NAGAB-D1 (KY471010.1)	93.082
BKA7	U3	Agriculture biowaste	Agriculture residues, mainly manure, and other bio-waste	Otu759	0.336066	84	54.1935	Phycisphaerae	MSBL9	KCLunmb-38-53	KCLunmb-38-53_ge	Phycisphaerae	Sedimentisphaerales	Anaerohalosphaeraceae	Anaerohalosphaera	Anaerohalosphaera lusitana ST-NAGAB-D1 (KY471010.1)	93.082
MbioD10	U5	Agriculture biowaste	Agriculture residues, mainly manure, and other bio-waste	Otu342	0.333333	90	58.0645	Phycisphaerae	MSBL9	KCLunmb-38-53	KCLunmb-38-53_ge	Phycisphaerae	Sedimentisphaerales	Anaerobacaceae	Anaerobaca	Anaerobaca lacustris M17dextr(OR906296)	94.937
BKB1	U3	Agriculture biowaste	Agriculture residues, mainly manure, and other bio-waste	Otu759	0.332792	84	54.1935	Phycisphaerae	MSBL9	KCLunmb-38-53	KCLunmb-38-53_ge	Phycisphaerae	Sedimentisphaerales	Anaerohalosphaeraceae	Anaerohalosphaera	Anaerohalosphaera lusitana ST-NAGAB-D1 (KY471010.1)	93.082
BKE8	U3	Agriculture biowaste	Agriculture residues, mainly manure, and other bio-waste	Otu759	0.325696	84	54.1935	Phycisphaerae	MSBL9	KCLunmb-38-53	KCLunmb-38-53_ge	Phycisphaerae	Sedimentisphaerales	Anaerohalosphaeraceae	Anaerohalosphaera	Anaerohalosphaera lusitana ST-NAGAB-D1 (KY471010.1)	93.082
BKA1	U3	Agriculture biowaste	Agriculture residues, mainly manure, and other bio-waste	Otu759	0.32562	84	54.1935	Phycisphaerae	MSBL9	KCLunmb-38-53	KCLunmb-38-53_ge	Phycisphaerae	Sedimentisphaerales	Anaerohalosphaeraceae	Anaerohalosphaera	Anaerohalosphaera lusitana ST-NAGAB-D1 (KY471010.1)	93.082
MK3	U7	Organic fraction from municipal solid waste (OFMSW)	Municipal biowaste: organic waste from households, yards, canteens	Otu374	0.324547	127	81.9355	Phycisphaerae	MSBL9	unknown	unknown	Phycisphaerae	Sedimentisphaerales	Anaerobacaceae	Anaerobaca	Anaerobaca lacustris M17dextr(OR906296)	94.549
MbioD11	U5	Agriculture biowaste	Agriculture residues, mainly manure, and other bio-waste	Otu1342	0.309211	108	69.6774	Phycisphaerae	Phycisphaerales	AKAU3564_sediment_group	AKAU3564_sediment_group_ge	Phycisphaerae	Sedimentisphaerales	Anaerohalosphaeraceae	Anaerohalosphaera	Anaerohalosphaera lusitana ST-NAGAB-D1 (KY471010.1)	89.286
MK6	U7	Organic fraction from municipal solid waste (OFMSW)	Municipal biowaste: organic waste from households, yards, canteens	Otu992	0.298188	118	76.129	Planctomycetes	Pirellulales	Pirellulaceae	p-1088-a5_gut_group	Planctomycetia	Pirellulales	Lacipirellulaceae	Aeoliella	Aeoliella mucimassa Pan181 (MK559982)	88.15
S10	U9	Sewage sludge	Thickened sewage sludge from wastewater treatment tank	Otu4503	0.298126	25	16.129	Phycisphaerae	Pla1_lineage	Pla1_lineage_fa	Pla1_lineage_ge	Phycisphaerae	Sedimentisphaerales	Anaerohalosphaeraceae	Anaerohalosphaera	Anaerohalosphaera lusitana ST-NAGAB-D1 (KY471010.1)	88.285
S5	U9	Sewage sludge	Thickened sewage sludge from wastewater treatment tank	Otu1445	0.297837	67	43.2258	Phycisphaerae	MSBL9	SG8-4	SG8-4_ge	Phycisphaerae	Sedimentisphaerales	Anaerobacaceae	Anaerobaca	Anaerobaca lacustris M17dextr(OR906296)	97.053
S12	U9	Sewage sludge	Thickened sewage sludge from wastewater treatment tank	Otu1445	0.296173	67	43.2258	Phycisphaerae	MSBL9	SG8-4	SG8-4_ge	Phycisphaerae	Sedimentisphaerales	Anaerobacaceae	Anaerobaca	Anaerobaca lacustris M17dextr(OR906296)	97.053
MbioC7	U5	Agriculture biowaste	Agriculture residues, mainly manure, and other bio-waste	Otu342	0.295935	90	58.0645	Phycisphaerae	MSBL9	KCLunmb-38-53	KCLunmb-38-53_ge	Phycisphaerae	Sedimentisphaerales	Anaerobacaceae	Anaerobaca	Anaerobaca lacustris M17dextr(OR906296)	94.937
BKD2	U3	Agriculture biowaste	Agriculture residues, mainly manure, and other bio-waste	Otu992	0.295935	118	76.129	Planctomycetes	Pirellulales	Pirellulaceae	p-1088-a5_gut_group	Planctomycetia	Pirellulales	Lacipirellulaceae	Aeoliella	Aeoliella mucimassa Pan181 (MK559982)	88.15
F44	U4	Agriculture biowaste	Agriculture residues, mainly manure, and other bio-waste	Otu374	0.294118	127	81.9355	Phycisphaerae	MSBL9	unknown	unknown	Phycisphaerae	Sedimentisphaerales	Anaerobacaceae	Anaerobaca	Anaerobaca lacustris M17dextr(OR906296)	94.549
F43	U4	Agriculture biowaste	Agriculture residues, mainly manure, and other bio-waste	Otu374	0.294023	127	81.9355	Phycisphaerae	MSBL9	unknown	unknown	Phycisphaerae	Sedimentisphaerales	Anaerobacaceae	Anaerobaca	Anaerobaca lacustris M17dextr(OR906296)	94.549
F46	U4	Agriculture biowaste	Agriculture residues, mainly manure, and other bio-waste	Otu374	0.288815	127	81.9355	Phycisphaerae	MSBL9	unknown	unknown	Phycisphaerae	Sedimentisphaerales	Anaerobacaceae	Anaerobaca	Anaerobaca lacustris M17dextr(OR906296)	94.549
S4	U9	Sewage sludge	Thickened sewage sludge from wastewater treatment tank	Otu1445	0.286899	67	43.2258	Phycisphaerae	MSBL9	SG8-4	SG8-4_ge	Phycisphaerae	Sedimentisphaerales	Anaerobacaceae	Anaerobaca	Anaerobaca lacustris M17dextr(OR906296)	97.053
MK7	U7	Organic fraction from municipal solid waste (OFMSW)	Municipal biowaste: organic waste from households, yards, canteens	Otu992	0.286184	118	76.129	Planctomycetes	Pirellulales	Pirellulaceae	p-1088-a5_gut_group	Planctomycetia	Pirellulales	Lacipirellulaceae	Aeoliella	Aeoliella mucimassa Pan181 (MK559982)	88.15
MbioD9	U5	Agriculture biowaste	Agriculture residues, mainly manure, and other bio-waste	Otu342	0.285479	90	58.0645	Phycisphaerae	MSBL9	KCLunmb-38-53	KCLunmb-38-53_ge	Phycisphaerae	Sedimentisphaerales	Anaerobacaceae	Anaerobaca	Anaerobaca lacustris M17dextr(OR906296)	94.937
MbioA5	U5	Agriculture biowaste	Agriculture residues, mainly manure, and other bio-waste	Otu2399	0.283828	57	36.7742	Phycisphaerae	MSBL9	SG8-4	SG8-4_ge	Phycisphaerae	Sedimentisphaerales	Anaerobacaceae	Anaerobaca	Anaerobaca lacustris M17dextr(OR906296)	93.487
BKE2	U3	Agriculture biowaste	Agriculture residues, mainly manure, and other bio-waste	Otu2399	0.283172	57	36.7742	Phycisphaerae	MSBL9	SG8-4	SG8-4_ge	Phycisphaerae	Sedimentisphaerales	Anaerobacaceae	Anaerobaca	Anaerobaca lacustris M17dextr(OR906296)	93.487
MbioD11	U5	Agriculture biowaste	Agriculture residues, mainly manure, and other bio-waste	Otu759	0.282895	84	54.1935	Phycisphaerae	MSBL9	KCLunmb-38-53	KCLunmb-38-53_ge	Phycisphaerae	Sedimentisphaerales	Anaerohalosphaeraceae	Anaerohalosphaera	Anaerohalosphaera lusitana ST-NAGAB-D1 (KY471010.1)	93.082
P3	U8	Sewage sludge	Thickened sewage sludge from wastewater treatment tank	Otu3552	0.28268	17	10.9677	Phycisphaerae	MSBL9	SG8-4	SG8-4_ge	Phycisphaerae	Sedimentisphaerales	Anaerobacaceae	Anaerobaca	Anaerobaca lacustris M17dextr(OR906296)	94.759
MK6	U7	Organic fraction from municipal solid waste (OFMSW)	Municipal biowaste: organic waste from households, yards, canteens	Otu1442	0.281713	69	44.5161	Planctomycetes	Pirellulales	Pirellulaceae	p-1088-a5_gut_group	Planctomycetia	Pirellulales	Lacipirellulaceae	Botrimarina	Botrimarina colliarenosi Pla108 (MK554547)	85.031
F47	U4	Agriculture biowaste	Agriculture residues, mainly manure, and other bio-waste	Otu374	0.271523	127	81.9355	Phycisphaerae	MSBL9	unknown	unknown	Phycisphaerae	Sedimentisphaerales	Anaerobacaceae	Anaerobaca	Anaerobaca lacustris M17dextr(OR906296)	94.549
MK4	U7	Organic fraction from municipal solid waste (OFMSW)	Municipal biowaste: organic waste from households, yards, canteens	Otu992	0.271382	118	76.129	Planctomycetes	Pirellulales	Pirellulaceae	p-1088-a5_gut_group	Planctomycetia	Pirellulales	Lacipirellulaceae	Aeoliella	Aeoliella mucimassa Pan181 (MK559982)	88.15
P4	U8	Sewage sludge	Thickened sewage sludge from wastewater treatment tank	Otu3552	0.269168	17	10.9677	Phycisphaerae	MSBL9	SG8-4	SG8-4_ge	Phycisphaerae	Sedimentisphaerales	Anaerobacaceae	Anaerobaca	Anaerobaca lacustris M17dextr(OR906296)	94.759
BKA7	U3	Agriculture biowaste	Agriculture residues, mainly manure, and other bio-waste	Otu992	0.267213	118	76.129	Planctomycetes	Pirellulales	Pirellulaceae	p-1088-a5_gut_group	Planctomycetia	Pirellulales	Lacipirellulaceae	Aeoliella	Aeoliella mucimassa Pan181 (MK559982)	88.15
MK33	U7	Organic fraction from municipal solid waste (OFMSW)	Municipal biowaste: organic waste from households, yards, canteens	Otu1442	0.259868	69	44.5161	Planctomycetes	Pirellulales	Pirellulaceae	p-1088-a5_gut_group	Planctomycetia	Pirellulales	Lacipirellulaceae	Botrimarina	Botrimarina colliarenosi Pla108 (MK554547)	85.031
P1	U8	Sewage sludge	Thickened sewage sludge from wastewater treatment tank	Otu1445	0.253707	67	43.2258	Phycisphaerae	MSBL9	SG8-4	SG8-4_ge	Phycisphaerae	Sedimentisphaerales	Anaerobacaceae	Anaerobaca	Anaerobaca lacustris M17dextr(OR906296)	97.053
BKC1	U3	Agriculture biowaste	Agriculture residues, mainly manure, and other bio-waste	Otu759	0.252059	84	54.1935	Phycisphaerae	MSBL9	KCLunmb-38-53	KCLunmb-38-53_ge	Phycisphaerae	Sedimentisphaerales	Anaerohalosphaeraceae	Anaerohalosphaera	Anaerohalosphaera lusitana ST-NAGAB-D1 (KY471010.1)	93.082
BKD4	U3	Agriculture biowaste	Agriculture residues, mainly manure, and other bio-waste	Otu992	0.252059	118	76.129	Planctomycetes	Pirellulales	Pirellulaceae	p-1088-a5_gut_group	Planctomycetia	Pirellulales	Lacipirellulaceae	Aeoliella	Aeoliella mucimassa Pan181 (MK559982)	88.15
F40	U4	Agriculture biowaste	Agriculture residues, mainly manure, and other bio-waste	Otu374	0.245819	127	81.9355	Phycisphaerae	MSBL9	unknown	unknown	Phycisphaerae	Sedimentisphaerales	Anaerobacaceae	Anaerobaca	Anaerobaca lacustris M17dextr(OR906296)	94.549
MbioC10	U5	Agriculture biowaste	Agriculture residues, mainly manure, and other bio-waste	Otu342	0.245439	90	58.0645	Phycisphaerae	MSBL9	KCLunmb-38-53	KCLunmb-38-53_ge	Phycisphaerae	Sedimentisphaerales	Anaerobacaceae	Anaerobaca	Anaerobaca lacustris M17dextr(OR906296)	94.937
S8	U9	Sewage sludge	Thickened sewage sludge from wastewater treatment tank	Otu4503	0.245033	25	16.129	Phycisphaerae	Pla1_lineage	Pla1_lineage_fa	Pla1_lineage_ge	Phycisphaerae	Sedimentisphaerales	Anaerohalosphaeraceae	Anaerohalosphaera	Anaerohalosphaera lusitana ST-NAGAB-D1 (KY471010.1)	88.285
F44	U4	Agriculture biowaste	Agriculture residues, mainly manure, and other bio-waste	Otu1442	0.24183	69	44.5161	Planctomycetes	Pirellulales	Pirellulaceae	p-1088-a5_gut_group	Planctomycetia	Pirellulales	Lacipirellulaceae	Botrimarina	Botrimarina colliarenosi Pla108 (MK554547)	85.031
MK4	U7	Organic fraction from municipal solid waste (OFMSW)	Municipal biowaste: organic waste from households, yards, canteens	Otu1442	0.240132	69	44.5161	Planctomycetes	Pirellulales	Pirellulaceae	p-1088-a5_gut_group	Planctomycetia	Pirellulales	Lacipirellulaceae	Botrimarina	Botrimarina colliarenosi Pla108 (MK554547)	85.031
MbioB9	U5	Agriculture biowaste	Agriculture residues, mainly manure, and other bio-waste	Otu342	0.237705	90	58.0645	Phycisphaerae	MSBL9	KCLunmb-38-53	KCLunmb-38-53_ge	Phycisphaerae	Sedimentisphaerales	Anaerobacaceae	Anaerobaca	Anaerobaca lacustris M17dextr(OR906296)	94.937
BKB6	U3	Agriculture biowaste	Agriculture residues, mainly manure, and other bio-waste	Otu759	0.237705	84	54.1935	Phycisphaerae	MSBL9	KCLunmb-38-53	KCLunmb-38-53_ge	Phycisphaerae	Sedimentisphaerales	Anaerohalosphaeraceae	Anaerohalosphaera	Anaerohalosphaera lusitana ST-NAGAB-D1 (KY471010.1)	93.082
MbioC7	U5	Agriculture biowaste	Agriculture residues, mainly manure, and other bio-waste	Otu759	0.229268	84	54.1935	Phycisphaerae	MSBL9	KCLunmb-38-53	KCLunmb-38-53_ge	Phycisphaerae	Sedimentisphaerales	Anaerohalosphaeraceae	Anaerohalosphaera	Anaerohalosphaera lusitana ST-NAGAB-D1 (KY471010.1)	93.082
MbioC10	U5	Agriculture biowaste	Agriculture residues, mainly manure, and other bio-waste	Otu1342	0.228856	108	69.6774	Phycisphaerae	Phycisphaerales	AKAU3564_sediment_group	AKAU3564_sediment_group_ge	Phycisphaerae	Sedimentisphaerales	Anaerohalosphaeraceae	Anaerohalosphaera	Anaerohalosphaera lusitana ST-NAGAB-D1 (KY471010.1)	89.286
MK32	U7	Organic fraction from municipal solid waste (OFMSW)	Municipal biowaste: organic waste from households, yards, canteens	Otu374	0.226601	127	81.9355	Phycisphaerae	MSBL9	unknown	unknown	Phycisphaerae	Sedimentisphaerales	Anaerobacaceae	Anaerobaca	Anaerobaca lacustris M17dextr(OR906296)	94.549
MbioA6	U5	Agriculture biowaste	Agriculture residues, mainly manure, and other bio-waste	Otu2399	0.222586	57	36.7742	Phycisphaerae	MSBL9	SG8-4	SG8-4_ge	Phycisphaerae	Sedimentisphaerales	Anaerobacaceae	Anaerobaca	Anaerobaca lacustris M17dextr(OR906296)	93.487
MbioD12	U5	Agriculture biowaste	Agriculture residues, mainly manure, and other bio-waste	Otu759	0.222405	84	54.1935	Phycisphaerae	MSBL9	KCLunmb-38-53	KCLunmb-38-53_ge	Phycisphaerae	Sedimentisphaerales	Anaerohalosphaeraceae	Anaerohalosphaera	Anaerohalosphaera lusitana ST-NAGAB-D1 (KY471010.1)	93.082
S9	U9	Sewage sludge	Thickened sewage sludge from wastewater treatment tank	Otu4503	0.221311	25	16.129	Phycisphaerae	Pla1_lineage	Pla1_lineage_fa	Pla1_lineage_ge	Phycisphaerae	Sedimentisphaerales	Anaerohalosphaeraceae	Anaerohalosphaera	Anaerohalosphaera lusitana ST-NAGAB-D1 (KY471010.1)	88.285
MK32	U7	Organic fraction from municipal solid waste (OFMSW)	Municipal biowaste: organic waste from households, yards, canteens	Otu1442	0.220033	69	44.5161	Planctomycetes	Pirellulales	Pirellulaceae	p-1088-a5_gut_group	Planctomycetia	Pirellulales	Lacipirellulaceae	Botrimarina	Botrimarina colliarenosi Pla108 (MK554547)	85.031
F48	U4	Agriculture biowaste	Agriculture residues, mainly manure, and other bio-waste	Otu1442	0.219355	69	44.5161	Planctomycetes	Pirellulales	Pirellulaceae	p-1088-a5_gut_group	Planctomycetia	Pirellulales	Lacipirellulaceae	Botrimarina	Botrimarina colliarenosi Pla108 (MK554547)	85.031
BKA6	U3	Agriculture biowaste	Agriculture residues, mainly manure, and other bio-waste	Otu992	0.219313	118	76.129	Planctomycetes	Pirellulales	Pirellulaceae	p-1088-a5_gut_group	Planctomycetia	Pirellulales	Lacipirellulaceae	Aeoliella	Aeoliella mucimassa Pan181 (MK559982)	88.15
MbioB6	U5	Agriculture biowaste	Agriculture residues, mainly manure, and other bio-waste	Otu2399	0.218182	57	36.7742	Phycisphaerae	MSBL9	SG8-4	SG8-4_ge	Phycisphaerae	Sedimentisphaerales	Anaerobacaceae	Anaerobaca	Anaerobaca lacustris M17dextr(OR906296)	93.487
S13	U9	Sewage sludge	Thickened sewage sludge from wastewater treatment tank	Otu4503	0.216887	25	16.129	Phycisphaerae	Pla1_lineage	Pla1_lineage_fa	Pla1_lineage_ge	Phycisphaerae	Sedimentisphaerales	Anaerohalosphaeraceae	Anaerohalosphaera	Anaerohalosphaera lusitana ST-NAGAB-D1 (KY471010.1)	88.285
BKD1	U3	Agriculture biowaste	Agriculture residues, mainly manure, and other bio-waste	Otu992	0.215589	118	76.129	Planctomycetes	Pirellulales	Pirellulaceae	p-1088-a5_gut_group	Planctomycetia	Pirellulales	Lacipirellulaceae	Aeoliella	Aeoliella mucimassa Pan181 (MK559982)	88.15
S9	U9	Sewage sludge	Thickened sewage sludge from wastewater treatment tank	Otu1445	0.213115	67	43.2258	Phycisphaerae	MSBL9	SG8-4	SG8-4_ge	Phycisphaerae	Sedimentisphaerales	Anaerobacaceae	Anaerobaca	Anaerobaca lacustris M17dextr(OR906296)	97.053
S13	U9	Sewage sludge	Thickened sewage sludge from wastewater treatment tank	Otu1445	0.211921	67	43.2258	Phycisphaerae	MSBL9	SG8-4	SG8-4_ge	Phycisphaerae	Sedimentisphaerales	Anaerobacaceae	Anaerobaca	Anaerobaca lacustris M17dextr(OR906296)	97.053
P6	U8	Sewage sludge	Thickened sewage sludge from wastewater treatment tank	Otu3552	0.211921	17	10.9677	Phycisphaerae	MSBL9	SG8-4	SG8-4_ge	Phycisphaerae	Sedimentisphaerales	Anaerobacaceae	Anaerobaca	Anaerobaca lacustris M17dextr(OR906296)	94.759
F32	U4	Agriculture biowaste	Agriculture residues, mainly manure, and other bio-waste	Otu1442	0.21044	69	44.5161	Planctomycetes	Pirellulales	Pirellulaceae	p-1088-a5_gut_group	Planctomycetia	Pirellulales	Lacipirellulaceae	Botrimarina	Botrimarina colliarenosi Pla108 (MK554547)	85.031
MbioA4	U5	Agriculture biowaste	Agriculture residues, mainly manure, and other bio-waste	Otu2399	0.207921	57	36.7742	Phycisphaerae	MSBL9	SG8-4	SG8-4_ge	Phycisphaerae	Sedimentisphaerales	Anaerobacaceae	Anaerobaca	Anaerobaca lacustris M17dextr(OR906296)	93.487
BKB7	U3	Agriculture biowaste	Agriculture residues, mainly manure, and other bio-waste	Otu759	0.206219	84	54.1935	Phycisphaerae	MSBL9	KCLunmb-38-53	KCLunmb-38-53_ge	Phycisphaerae	Sedimentisphaerales	Anaerohalosphaeraceae	Anaerohalosphaera	Anaerohalosphaera lusitana ST-NAGAB-D1 (KY471010.1)	93.082
BKE2	U3	Agriculture biowaste	Agriculture residues, mainly manure, and other bio-waste	Otu759	0.203883	84	54.1935	Phycisphaerae	MSBL9	KCLunmb-38-53	KCLunmb-38-53_ge	Phycisphaerae	Sedimentisphaerales	Anaerohalosphaeraceae	Anaerohalosphaera	Anaerohalosphaera lusitana ST-NAGAB-D1 (KY471010.1)	93.082
S8	U9	Sewage sludge	Thickened sewage sludge from wastewater treatment tank	Otu1445	0.201987	67	43.2258	Phycisphaerae	MSBL9	SG8-4	SG8-4_ge	Phycisphaerae	Sedimentisphaerales	Anaerobacaceae	Anaerobaca	Anaerobaca lacustris M17dextr(OR906296)	97.053
BKD2	U3	Agriculture biowaste	Agriculture residues, mainly manure, and other bio-waste	Otu759	0.201626	84	54.1935	Phycisphaerae	MSBL9	KCLunmb-38-53	KCLunmb-38-53_ge	Phycisphaerae	Sedimentisphaerales	Anaerohalosphaeraceae	Anaerohalosphaera	Anaerohalosphaera lusitana ST-NAGAB-D1 (KY471010.1)	93.082
S10	U9	Sewage sludge	Thickened sewage sludge from wastewater treatment tank	Otu1445	0.201022	67	43.2258	Phycisphaerae	MSBL9	SG8-4	SG8-4_ge	Phycisphaerae	Sedimentisphaerales	Anaerobacaceae	Anaerobaca	Anaerobaca lacustris M17dextr(OR906296)	97.053
MbioC12	U5	Agriculture biowaste	Agriculture residues, mainly manure, and other bio-waste	Otu1342	0.20098	108	69.6774	Phycisphaerae	Phycisphaerales	AKAU3564_sediment_group	AKAU3564_sediment_group_ge	Phycisphaerae	Sedimentisphaerales	Anaerohalosphaeraceae	Anaerohalosphaera	Anaerohalosphaera lusitana ST-NAGAB-D1 (KY471010.1)	89.286
P6	U8	Sewage sludge	Thickened sewage sludge from wastewater treatment tank	Otu1445	0.200331	67	43.2258	Phycisphaerae	MSBL9	SG8-4	SG8-4_ge	Phycisphaerae	Sedimentisphaerales	Anaerobacaceae	Anaerobaca	Anaerobaca lacustris M17dextr(OR906296)	97.053
P2	U8	Sewage sludge	Thickened sewage sludge from wastewater treatment tank	Otu3552	0.195688	17	10.9677	Phycisphaerae	MSBL9	SG8-4	SG8-4_ge	Phycisphaerae	Sedimentisphaerales	Anaerobacaceae	Anaerobaca	Anaerobaca lacustris M17dextr(OR906296)	94.759
F45	U4	Agriculture biowaste	Agriculture residues, mainly manure, and other bio-waste	Otu1442	0.195652	69	44.5161	Planctomycetes	Pirellulales	Pirellulaceae	p-1088-a5_gut_group	Planctomycetia	Pirellulales	Lacipirellulaceae	Botrimarina	Botrimarina colliarenosi Pla108 (MK554547)	85.031
BKA9	U3	Agriculture biowaste	Agriculture residues, mainly manure, and other bio-waste	Otu759	0.194079	84	54.1935	Phycisphaerae	MSBL9	KCLunmb-38-53	KCLunmb-38-53_ge	Phycisphaerae	Sedimentisphaerales	Anaerohalosphaeraceae	Anaerohalosphaera	Anaerohalosphaera lusitana ST-NAGAB-D1 (KY471010.1)	93.082
S14	U9	Sewage sludge	Thickened sewage sludge from wastewater treatment tank	Otu1445	0.191667	67	43.2258	Phycisphaerae	MSBL9	SG8-4	SG8-4_ge	Phycisphaerae	Sedimentisphaerales	Anaerobacaceae	Anaerobaca	Anaerobaca lacustris M17dextr(OR906296)	97.053
F41	U4	Agriculture biowaste	Agriculture residues, mainly manure, and other bio-waste	Otu1442	0.191348	69	44.5161	Planctomycetes	Pirellulales	Pirellulaceae	p-1088-a5_gut_group	Planctomycetia	Pirellulales	Lacipirellulaceae	Botrimarina	Botrimarina colliarenosi Pla108 (MK554547)	85.031
MbioB9	U5	Agriculture biowaste	Agriculture residues, mainly manure, and other bio-waste	Otu759	0.190164	84	54.1935	Phycisphaerae	MSBL9	KCLunmb-38-53	KCLunmb-38-53_ge	Phycisphaerae	Sedimentisphaerales	Anaerohalosphaeraceae	Anaerohalosphaera	Anaerohalosphaera lusitana ST-NAGAB-D1 (KY471010.1)	93.082
P5	U8	Sewage sludge	Thickened sewage sludge from wastewater treatment tank	Otu3552	0.189627	17	10.9677	Phycisphaerae	MSBL9	SG8-4	SG8-4_ge	Phycisphaerae	Sedimentisphaerales	Anaerobacaceae	Anaerobaca	Anaerobaca lacustris M17dextr(OR906296)	94.759
BKC1	U3	Agriculture biowaste	Agriculture residues, mainly manure, and other bio-waste	Otu2399	0.189456	57	36.7742	Phycisphaerae	MSBL9	SG8-4	SG8-4_ge	Phycisphaerae	Sedimentisphaerales	Anaerobacaceae	Anaerobaca	Anaerobaca lacustris M17dextr(OR906296)	93.487
F52	U4	Agriculture biowaste	Agriculture residues, mainly manure, and other bio-waste	Otu1442	0.187809	69	44.5161	Planctomycetes	Pirellulales	Pirellulaceae	p-1088-a5_gut_group	Planctomycetia	Pirellulales	Lacipirellulaceae	Botrimarina	Botrimarina colliarenosi Pla108 (MK554547)	85.031
MbioD10	U5	Agriculture biowaste	Agriculture residues, mainly manure, and other bio-waste	Otu759	0.186275	84	54.1935	Phycisphaerae	MSBL9	KCLunmb-38-53	KCLunmb-38-53_ge	Phycisphaerae	Sedimentisphaerales	Anaerohalosphaeraceae	Anaerohalosphaera	Anaerohalosphaera lusitana ST-NAGAB-D1 (KY471010.1)	93.082
F40	U4	Agriculture biowaste	Agriculture residues, mainly manure, and other bio-waste	Otu1442	0.185619	69	44.5161	Planctomycetes	Pirellulales	Pirellulaceae	p-1088-a5_gut_group	Planctomycetia	Pirellulales	Lacipirellulaceae	Botrimarina	Botrimarina colliarenosi Pla108 (MK554547)	85.031
BKB9	U3	Agriculture biowaste	Agriculture residues, mainly manure, and other bio-waste	Otu759	0.184818	84	54.1935	Phycisphaerae	MSBL9	KCLunmb-38-53	KCLunmb-38-53_ge	Phycisphaerae	Sedimentisphaerales	Anaerohalosphaeraceae	Anaerohalosphaera	Anaerohalosphaera lusitana ST-NAGAB-D1 (KY471010.1)	93.082
P5	U8	Sewage sludge	Thickened sewage sludge from wastewater treatment tank	Otu1445	0.183144	67	43.2258	Phycisphaerae	MSBL9	SG8-4	SG8-4_ge	Phycisphaerae	Sedimentisphaerales	Anaerobacaceae	Anaerobaca	Anaerobaca lacustris M17dextr(OR906296)	97.053
BKC1	U3	Agriculture biowaste	Agriculture residues, mainly manure, and other bio-waste	Otu992	0.181219	118	76.129	Planctomycetes	Pirellulales	Pirellulaceae	p-1088-a5_gut_group	Planctomycetia	Pirellulales	Lacipirellulaceae	Aeoliella	Aeoliella mucimassa Pan181 (MK559982)	88.15
MbioB7	U5	Agriculture biowaste	Agriculture residues, mainly manure, and other bio-waste	Otu342	0.181077	90	58.0645	Phycisphaerae	MSBL9	KCLunmb-38-53	KCLunmb-38-53_ge	Phycisphaerae	Sedimentisphaerales	Anaerobacaceae	Anaerobaca	Anaerobaca lacustris M17dextr(OR906296)	94.937
BKC11	U3	Agriculture biowaste	Agriculture residues, mainly manure, and other bio-waste	Otu759	0.178218	84	54.1935	Phycisphaerae	MSBL9	KCLunmb-38-53	KCLunmb-38-53_ge	Phycisphaerae	Sedimentisphaerales	Anaerohalosphaeraceae	Anaerohalosphaera	Anaerohalosphaera lusitana ST-NAGAB-D1 (KY471010.1)	93.082
F53	U4	Agriculture biowaste	Agriculture residues, mainly manure, and other bio-waste	Otu1442	0.177741	69	44.5161	Planctomycetes	Pirellulales	Pirellulaceae	p-1088-a5_gut_group	Planctomycetia	Pirellulales	Lacipirellulaceae	Botrimarina	Botrimarina colliarenosi Pla108 (MK554547)	85.031
MK33	U7	Organic fraction from municipal solid waste (OFMSW)	Municipal biowaste: organic waste from households, yards, canteens	Otu374	0.175987	127	81.9355	Phycisphaerae	MSBL9	unknown	unknown	Phycisphaerae	Sedimentisphaerales	Anaerobacaceae	Anaerobaca	Anaerobaca lacustris M17dextr(OR906296)	94.549
P2	U8	Sewage sludge	Thickened sewage sludge from wastewater treatment tank	Otu1445	0.175788	67	43.2258	Phycisphaerae	MSBL9	SG8-4	SG8-4_ge	Phycisphaerae	Sedimentisphaerales	Anaerobacaceae	Anaerobaca	Anaerobaca lacustris M17dextr(OR906296)	97.053
S12	U9	Sewage sludge	Thickened sewage sludge from wastewater treatment tank	Otu4503	0.173045	25	16.129	Phycisphaerae	Pla1_lineage	Pla1_lineage_fa	Pla1_lineage_ge	Phycisphaerae	Sedimentisphaerales	Anaerohalosphaeraceae	Anaerohalosphaera	Anaerohalosphaera lusitana ST-NAGAB-D1 (KY471010.1)	88.285
MK7	U7	Organic fraction from municipal solid waste (OFMSW)	Municipal biowaste: organic waste from households, yards, canteens	Otu1442	0.171053	69	44.5161	Planctomycetes	Pirellulales	Pirellulaceae	p-1088-a5_gut_group	Planctomycetia	Pirellulales	Lacipirellulaceae	Botrimarina	Botrimarina colliarenosi Pla108 (MK554547)	85.031
MbioB9	U5	Agriculture biowaste	Agriculture residues, mainly manure, and other bio-waste	Otu992	0.170492	118	76.129	Planctomycetes	Pirellulales	Pirellulaceae	p-1088-a5_gut_group	Planctomycetia	Pirellulales	Lacipirellulaceae	Aeoliella	Aeoliella mucimassa Pan181 (MK559982)	88.15
MK14	U7	Organic fraction from municipal solid waste (OFMSW)	Municipal biowaste: organic waste from households, yards, canteens	Otu374	0.166667	127	81.9355	Phycisphaerae	MSBL9	unknown	unknown	Phycisphaerae	Sedimentisphaerales	Anaerobacaceae	Anaerobaca	Anaerobaca lacustris M17dextr(OR906296)	94.549
MbioD8	U5	Agriculture biowaste	Agriculture residues, mainly manure, and other bio-waste	Otu759	0.165563	84	54.1935	Phycisphaerae	MSBL9	KCLunmb-38-53	KCLunmb-38-53_ge	Phycisphaerae	Sedimentisphaerales	Anaerohalosphaeraceae	Anaerohalosphaera	Anaerohalosphaera lusitana ST-NAGAB-D1 (KY471010.1)	93.082
F42	U4	Agriculture biowaste	Agriculture residues, mainly manure, and other bio-waste	Otu1442	0.163575	69	44.5161	Planctomycetes	Pirellulales	Pirellulaceae	p-1088-a5_gut_group	Planctomycetia	Pirellulales	Lacipirellulaceae	Botrimarina	Botrimarina colliarenosi Pla108 (MK554547)	85.031
MbioD9	U5	Agriculture biowaste	Agriculture residues, mainly manure, and other bio-waste	Otu759	0.161716	84	54.1935	Phycisphaerae	MSBL9	KCLunmb-38-53	KCLunmb-38-53_ge	Phycisphaerae	Sedimentisphaerales	Anaerohalosphaeraceae	Anaerohalosphaera	Anaerohalosphaera lusitana ST-NAGAB-D1 (KY471010.1)	93.082
S14	U9	Sewage sludge	Thickened sewage sludge from wastewater treatment tank	Otu4503	0.161667	25	16.129	Phycisphaerae	Pla1_lineage	Pla1_lineage_fa	Pla1_lineage_ge	Phycisphaerae	Sedimentisphaerales	Anaerohalosphaeraceae	Anaerohalosphaera	Anaerohalosphaera lusitana ST-NAGAB-D1 (KY471010.1)	88.285
MbioB12	U5	Agriculture biowaste	Agriculture residues, mainly manure, and other bio-waste	Otu374	0.16092	127	81.9355	Phycisphaerae	MSBL9	unknown	unknown	Phycisphaerae	Sedimentisphaerales	Anaerobacaceae	Anaerobaca	Anaerobaca lacustris M17dextr(OR906296)	94.549
MK29	U7	Organic fraction from municipal solid waste (OFMSW)	Municipal biowaste: organic waste from households, yards, canteens	Otu374	0.160393	127	81.9355	Phycisphaerae	MSBL9	unknown	unknown	Phycisphaerae	Sedimentisphaerales	Anaerobacaceae	Anaerobaca	Anaerobaca lacustris M17dextr(OR906296)	94.549
MbioD7	U5	Agriculture biowaste	Agriculture residues, mainly manure, and other bio-waste	Otu759	0.155993	84	54.1935	Phycisphaerae	MSBL9	KCLunmb-38-53	KCLunmb-38-53_ge	Phycisphaerae	Sedimentisphaerales	Anaerohalosphaeraceae	Anaerohalosphaera	Anaerohalosphaera lusitana ST-NAGAB-D1 (KY471010.1)	93.082
BKE6	U3	Agriculture biowaste	Agriculture residues, mainly manure, and other bio-waste	Otu2399	0.155629	57	36.7742	Phycisphaerae	MSBL9	SG8-4	SG8-4_ge	Phycisphaerae	Sedimentisphaerales	Anaerobacaceae	Anaerobaca	Anaerobaca lacustris M17dextr(OR906296)	93.487
MK18	U7	Organic fraction from municipal solid waste (OFMSW)	Municipal biowaste: organic waste from households, yards, canteens	Otu374	0.15486	127	81.9355	Phycisphaerae	MSBL9	unknown	unknown	Phycisphaerae	Sedimentisphaerales	Anaerobacaceae	Anaerobaca	Anaerobaca lacustris M17dextr(OR906296)	94.549
F47	U4	Agriculture biowaste	Agriculture residues, mainly manure, and other bio-waste	Otu1442	0.153974	69	44.5161	Planctomycetes	Pirellulales	Pirellulaceae	p-1088-a5_gut_group	Planctomycetia	Pirellulales	Lacipirellulaceae	Botrimarina	Botrimarina colliarenosi Pla108 (MK554547)	85.031
BKE8	U3	Agriculture biowaste	Agriculture residues, mainly manure, and other bio-waste	Otu992	0.153846	118	76.129	Planctomycetes	Pirellulales	Pirellulaceae	p-1088-a5_gut_group	Planctomycetia	Pirellulales	Lacipirellulaceae	Aeoliella	Aeoliella mucimassa Pan181 (MK559982)	88.15
MK26	U7	Organic fraction from municipal solid waste (OFMSW)	Municipal biowaste: organic waste from households, yards, canteens	Otu374	0.152709	127	81.9355	Phycisphaerae	MSBL9	unknown	unknown	Phycisphaerae	Sedimentisphaerales	Anaerobacaceae	Anaerobaca	Anaerobaca lacustris M17dextr(OR906296)	94.549
MK26	U7	Organic fraction from municipal solid waste (OFMSW)	Municipal biowaste: organic waste from households, yards, canteens	Otu992	0.152709	118	76.129	Planctomycetes	Pirellulales	Pirellulaceae	p-1088-a5_gut_group	Planctomycetia	Pirellulales	Lacipirellulaceae	Aeoliella	Aeoliella mucimassa Pan181 (MK559982)	88.15
BT11	U10	Sewage sludge	Thickened sewage sludge from wastewater treatment tank	Otu1963	0.15257	90	58.0645	Phycisphaerae	Pla1_lineage	Pla1_lineage_fa	Pla1_lineage_ge	Phycisphaerae	Sedimentisphaerales	Anaerohalosphaeraceae	Anaerohalosphaera	Anaerohalosphaera lusitana ST-NAGAB-D1 (KY471010.1)	88.912
P1	U8	Sewage sludge	Thickened sewage sludge from wastewater treatment tank	Otu3673	0.151565	22	14.1935	Phycisphaerae	MSBL9	unknown	unknown	Phycisphaerae	Sedimentisphaerales	Anaerohalosphaeraceae	Anaerohalosphaera	Anaerohalosphaera lusitana ST-NAGAB-D1 (KY471010.1)	92.632
MbioC10	U5	Agriculture biowaste	Agriculture residues, mainly manure, and other bio-waste	Otu759	0.150912	84	54.1935	Phycisphaerae	MSBL9	KCLunmb-38-53	KCLunmb-38-53_ge	Phycisphaerae	Sedimentisphaerales	Anaerohalosphaeraceae	Anaerohalosphaera	Anaerohalosphaera lusitana ST-NAGAB-D1 (KY471010.1)	93.082
BKC7	U3	Agriculture biowaste	Agriculture residues, mainly manure, and other bio-waste	Otu759	0.149007	84	54.1935	Phycisphaerae	MSBL9	KCLunmb-38-53	KCLunmb-38-53_ge	Phycisphaerae	Sedimentisphaerales	Anaerohalosphaeraceae	Anaerohalosphaera	Anaerohalosphaera lusitana ST-NAGAB-D1 (KY471010.1)	93.082
MK29	U7	Organic fraction from municipal solid waste (OFMSW)	Municipal biowaste: organic waste from households, yards, canteens	Otu992	0.145663	118	76.129	Planctomycetes	Pirellulales	Pirellulaceae	p-1088-a5_gut_group	Planctomycetia	Pirellulales	Lacipirellulaceae	Aeoliella	Aeoliella mucimassa Pan181 (MK559982)	88.15
F46	U4	Agriculture biowaste	Agriculture residues, mainly manure, and other bio-waste	Otu1442	0.143573	69	44.5161	Planctomycetes	Pirellulales	Pirellulaceae	p-1088-a5_gut_group	Planctomycetia	Pirellulales	Lacipirellulaceae	Botrimarina	Botrimarina colliarenosi Pla108 (MK554547)	85.031
P4	U8	Sewage sludge	Thickened sewage sludge from wastewater treatment tank	Otu3673	0.143556	22	14.1935	Phycisphaerae	MSBL9	unknown	unknown	Phycisphaerae	Sedimentisphaerales	Anaerohalosphaeraceae	Anaerohalosphaera	Anaerohalosphaera lusitana ST-NAGAB-D1 (KY471010.1)	92.632
P1	U8	Sewage sludge	Thickened sewage sludge from wastewater treatment tank	Otu3552	0.143328	17	10.9677	Phycisphaerae	MSBL9	SG8-4	SG8-4_ge	Phycisphaerae	Sedimentisphaerales	Anaerobacaceae	Anaerobaca	Anaerobaca lacustris M17dextr(OR906296)	94.759
MbioB5	U5	Agriculture biowaste	Agriculture residues, mainly manure, and other bio-waste	Otu759	0.142857	84	54.1935	Phycisphaerae	MSBL9	KCLunmb-38-53	KCLunmb-38-53_ge	Phycisphaerae	Sedimentisphaerales	Anaerohalosphaeraceae	Anaerohalosphaera	Anaerohalosphaera lusitana ST-NAGAB-D1 (KY471010.1)	93.082
F33	U4	Agriculture biowaste	Agriculture residues, mainly manure, and other bio-waste	Otu1442	0.141234	69	44.5161	Planctomycetes	Pirellulales	Pirellulaceae	p-1088-a5_gut_group	Planctomycetia	Pirellulales	Lacipirellulaceae	Botrimarina	Botrimarina colliarenosi Pla108 (MK554547)	85.031
BKC6	U3	Agriculture biowaste	Agriculture residues, mainly manure, and other bio-waste	Otu759	0.140065	84	54.1935	Phycisphaerae	MSBL9	KCLunmb-38-53	KCLunmb-38-53_ge	Phycisphaerae	Sedimentisphaerales	Anaerohalosphaeraceae	Anaerohalosphaera	Anaerohalosphaera lusitana ST-NAGAB-D1 (KY471010.1)	93.082
S4	U9	Sewage sludge	Thickened sewage sludge from wastewater treatment tank	Otu616	0.137645	18	11.6129	Pla3_lineage	Pla3_lineage_or	Pla3_lineage_fa	Pla3_lineage_ge	Planctomycetia	Planctomycetales	Planctomycetaceae	Polystyrenella	Polystyrenella longa Pla110 (MK554533)	86.25
BT1	U10	Sewage sludge	Thickened sewage sludge from wastewater treatment tank	Otu1963	0.136964	90	58.0645	Phycisphaerae	Pla1_lineage	Pla1_lineage_fa	Pla1_lineage_ge	Phycisphaerae	Sedimentisphaerales	Anaerohalosphaeraceae	Anaerohalosphaera	Anaerohalosphaera lusitana ST-NAGAB-D1 (KY471010.1)	88.912
F21	U4	Agriculture biowaste	Agriculture residues, mainly manure, and other bio-waste	Otu1442	0.135537	69	44.5161	Planctomycetes	Pirellulales	Pirellulaceae	p-1088-a5_gut_group	Planctomycetia	Pirellulales	Lacipirellulaceae	Botrimarina	Botrimarina colliarenosi Pla108 (MK554547)	85.031
MK3	U7	Organic fraction from municipal solid waste (OFMSW)	Municipal biowaste: organic waste from households, yards, canteens	Otu1442	0.135091	69	44.5161	Planctomycetes	Pirellulales	Pirellulaceae	p-1088-a5_gut_group	Planctomycetia	Pirellulales	Lacipirellulaceae	Botrimarina	Botrimarina colliarenosi Pla108 (MK554547)	85.031
BKE1	U3	Agriculture biowaste	Agriculture residues, mainly manure, and other bio-waste	Otu992	0.132107	118	76.129	Planctomycetes	Pirellulales	Pirellulaceae	p-1088-a5_gut_group	Planctomycetia	Pirellulales	Lacipirellulaceae	Aeoliella	Aeoliella mucimassa Pan181 (MK559982)	88.15
BT10	U10	Sewage sludge	Thickened sewage sludge from wastewater treatment tank	Otu1963	0.131579	90	58.0645	Phycisphaerae	Pla1_lineage	Pla1_lineage_fa	Pla1_lineage_ge	Phycisphaerae	Sedimentisphaerales	Anaerohalosphaeraceae	Anaerohalosphaera	Anaerohalosphaera lusitana ST-NAGAB-D1 (KY471010.1)	88.912
BT8	U10	Sewage sludge	Thickened sewage sludge from wastewater treatment tank	Otu1963	0.130872	90	58.0645	Phycisphaerae	Pla1_lineage	Pla1_lineage_fa	Pla1_lineage_ge	Phycisphaerae	Sedimentisphaerales	Anaerohalosphaeraceae	Anaerohalosphaera	Anaerohalosphaera lusitana ST-NAGAB-D1 (KY471010.1)	88.912
BKE4	U3	Agriculture biowaste	Agriculture residues, mainly manure, and other bio-waste	Otu374	0.130795	127	81.9355	Phycisphaerae	MSBL9	unknown	unknown	Phycisphaerae	Sedimentisphaerales	Anaerobacaceae	Anaerobaca	Anaerobaca lacustris M17dextr(OR906296)	94.549
MbioD9	U5	Agriculture biowaste	Agriculture residues, mainly manure, and other bio-waste	Otu1342	0.130363	108	69.6774	Phycisphaerae	Phycisphaerales	AKAU3564_sediment_group	AKAU3564_sediment_group_ge	Phycisphaerae	Sedimentisphaerales	Anaerohalosphaeraceae	Anaerohalosphaera	Anaerohalosphaera lusitana ST-NAGAB-D1 (KY471010.1)	89.286
MK17	U7	Organic fraction from municipal solid waste (OFMSW)	Municipal biowaste: organic waste from households, yards, canteens	Otu374	0.128079	127	81.9355	Phycisphaerae	MSBL9	unknown	unknown	Phycisphaerae	Sedimentisphaerales	Anaerobacaceae	Anaerobaca	Anaerobaca lacustris M17dextr(OR906296)	94.549
F36	U4	Agriculture biowaste	Agriculture residues, mainly manure, and other bio-waste	Otu1442	0.126645	69	44.5161	Planctomycetes	Pirellulales	Pirellulaceae	p-1088-a5_gut_group	Planctomycetia	Pirellulales	Lacipirellulaceae	Botrimarina	Botrimarina colliarenosi Pla108 (MK554547)	85.031
BKA3	U3	Agriculture biowaste	Agriculture residues, mainly manure, and other bio-waste	Otu374	0.126437	127	81.9355	Phycisphaerae	MSBL9	unknown	unknown	Phycisphaerae	Sedimentisphaerales	Anaerobacaceae	Anaerobaca	Anaerobaca lacustris M17dextr(OR906296)	94.549
F54	U4	Agriculture biowaste	Agriculture residues, mainly manure, and other bio-waste	Otu1442	0.124585	69	44.5161	Planctomycetes	Pirellulales	Pirellulaceae	p-1088-a5_gut_group	Planctomycetia	Pirellulales	Lacipirellulaceae	Botrimarina	Botrimarina colliarenosi Pla108 (MK554547)	85.031
F43	U4	Agriculture biowaste	Agriculture residues, mainly manure, and other bio-waste	Otu1442	0.124394	69	44.5161	Planctomycetes	Pirellulales	Pirellulaceae	p-1088-a5_gut_group	Planctomycetia	Pirellulales	Lacipirellulaceae	Botrimarina	Botrimarina colliarenosi Pla108 (MK554547)	85.031
MK19	U7	Organic fraction from municipal solid waste (OFMSW)	Municipal biowaste: organic waste from households, yards, canteens	Otu374	0.123558	127	81.9355	Phycisphaerae	MSBL9	unknown	unknown	Phycisphaerae	Sedimentisphaerales	Anaerobacaceae	Anaerobaca	Anaerobaca lacustris M17dextr(OR906296)	94.549
MbioB12	U5	Agriculture biowaste	Agriculture residues, mainly manure, and other bio-waste	Otu2573	0.123153	130	83.871	Planctomycetes	Pirellulales	Pirellulaceae	Pir4_lineage	Planctomycetia	Pirellulales	Lacipirellulaceae	Lacipirellula	Lacipirellula limnantheis I41 (MK554526)	92.616
MbioC8	U5	Agriculture biowaste	Agriculture residues, mainly manure, and other bio-waste	Otu342	0.120915	90	58.0645	Phycisphaerae	MSBL9	KCLunmb-38-53	KCLunmb-38-53_ge	Phycisphaerae	Sedimentisphaerales	Anaerobacaceae	Anaerobaca	Anaerobaca lacustris M17dextr(OR906296)	94.937
P1	U8	Sewage sludge	Thickened sewage sludge from wastewater treatment tank	Otu5568	0.120264	17	10.9677	Phycisphaerae	MSBL9	SG8-4	SG8-4_ge	Phycisphaerae	Sedimentisphaerales	Anaerobacaceae	Anaerobaca	Anaerobaca lacustris M17dextr(OR906296)	94.969
MbioA3	U5	Agriculture biowaste	Agriculture residues, mainly manure, and other bio-waste	Otu2399	0.119869	57	36.7742	Phycisphaerae	MSBL9	SG8-4	SG8-4_ge	Phycisphaerae	Sedimentisphaerales	Anaerobacaceae	Anaerobaca	Anaerobaca lacustris M17dextr(OR906296)	93.487
MbioD5	U5	Agriculture biowaste	Agriculture residues, mainly manure, and other bio-waste	Otu374	0.119008	127	81.9355	Phycisphaerae	MSBL9	unknown	unknown	Phycisphaerae	Sedimentisphaerales	Anaerobacaceae	Anaerobaca	Anaerobaca lacustris M17dextr(OR906296)	94.549
BKB5	U3	Agriculture biowaste	Agriculture residues, mainly manure, and other bio-waste	Otu759	0.11755	84	54.1935	Phycisphaerae	MSBL9	KCLunmb-38-53	KCLunmb-38-53_ge	Phycisphaerae	Sedimentisphaerales	Anaerohalosphaeraceae	Anaerohalosphaera	Anaerohalosphaera lusitana ST-NAGAB-D1 (KY471010.1)	93.082
MbioC6	U5	Agriculture biowaste	Agriculture residues, mainly manure, and other bio-waste	Otu2399	0.117162	57	36.7742	Phycisphaerae	MSBL9	SG8-4	SG8-4_ge	Phycisphaerae	Sedimentisphaerales	Anaerobacaceae	Anaerobaca	Anaerobaca lacustris M17dextr(OR906296)	93.487
MbioC6	U5	Agriculture biowaste	Agriculture residues, mainly manure, and other bio-waste	Otu759	0.117162	84	54.1935	Phycisphaerae	MSBL9	KCLunmb-38-53	KCLunmb-38-53_ge	Phycisphaerae	Sedimentisphaerales	Anaerohalosphaeraceae	Anaerohalosphaera	Anaerohalosphaera lusitana ST-NAGAB-D1 (KY471010.1)	93.082
MbioD10	U5	Agriculture biowaste	Agriculture residues, mainly manure, and other bio-waste	Otu1342	0.116013	108	69.6774	Phycisphaerae	Phycisphaerales	AKAU3564_sediment_group	AKAU3564_sediment_group_ge	Phycisphaerae	Sedimentisphaerales	Anaerohalosphaeraceae	Anaerohalosphaera	Anaerohalosphaera lusitana ST-NAGAB-D1 (KY471010.1)	89.286
BT4	U10	Sewage sludge	Thickened sewage sludge from wastewater treatment tank	Otu1963	0.115894	90	58.0645	Phycisphaerae	Pla1_lineage	Pla1_lineage_fa	Pla1_lineage_ge	Phycisphaerae	Sedimentisphaerales	Anaerohalosphaeraceae	Anaerohalosphaera	Anaerohalosphaera lusitana ST-NAGAB-D1 (KY471010.1)	88.912
MbioB7	U5	Agriculture biowaste	Agriculture residues, mainly manure, and other bio-waste	Otu992	0.115824	118	76.129	Planctomycetes	Pirellulales	Pirellulaceae	p-1088-a5_gut_group	Planctomycetia	Pirellulales	Lacipirellulaceae	Aeoliella	Aeoliella mucimassa Pan181 (MK559982)	88.15
BT2	U10	Sewage sludge	Thickened sewage sludge from wastewater treatment tank	Otu1963	0.115385	90	58.0645	Phycisphaerae	Pla1_lineage	Pla1_lineage_fa	Pla1_lineage_ge	Phycisphaerae	Sedimentisphaerales	Anaerohalosphaeraceae	Anaerohalosphaera	Anaerohalosphaera lusitana ST-NAGAB-D1 (KY471010.1)	88.912
P3	U8	Sewage sludge	Thickened sewage sludge from wastewater treatment tank	Otu1445	0.114379	67	43.2258	Phycisphaerae	MSBL9	SG8-4	SG8-4_ge	Phycisphaerae	Sedimentisphaerales	Anaerobacaceae	Anaerobaca	Anaerobaca lacustris M17dextr(OR906296)	97.053
BKC5	U3	Agriculture biowaste	Agriculture residues, mainly manure, and other bio-waste	Otu759	0.11293	84	54.1935	Phycisphaerae	MSBL9	KCLunmb-38-53	KCLunmb-38-53_ge	Phycisphaerae	Sedimentisphaerales	Anaerohalosphaeraceae	Anaerohalosphaera	Anaerohalosphaera lusitana ST-NAGAB-D1 (KY471010.1)	93.082
BKA6	U3	Agriculture biowaste	Agriculture residues, mainly manure, and other bio-waste	Otu2269	0.11293	102	65.8065	Phycisphaerae	unknown	unknown	unknown	Planctomycetia	Pirellulales	Thermoguttaceae	Thermogutta	Thermogutta hypogea SBP2 (KC867695)	90.147
MbioD8	U5	Agriculture biowaste	Agriculture residues, mainly manure, and other bio-waste	Otu374	0.112583	127	81.9355	Phycisphaerae	MSBL9	unknown	unknown	Phycisphaerae	Sedimentisphaerales	Anaerobacaceae	Anaerobaca	Anaerobaca lacustris M17dextr(OR906296)	94.549
BT9	U10	Sewage sludge	Thickened sewage sludge from wastewater treatment tank	Otu1963	0.112561	90	58.0645	Phycisphaerae	Pla1_lineage	Pla1_lineage_fa	Pla1_lineage_ge	Phycisphaerae	Sedimentisphaerales	Anaerohalosphaeraceae	Anaerohalosphaera	Anaerohalosphaera lusitana ST-NAGAB-D1 (KY471010.1)	88.912
P5	U8	Sewage sludge	Thickened sewage sludge from wastewater treatment tank	Otu3673	0.111831	22	14.1935	Phycisphaerae	MSBL9	unknown	unknown	Phycisphaerae	Sedimentisphaerales	Anaerohalosphaeraceae	Anaerohalosphaera	Anaerohalosphaera lusitana ST-NAGAB-D1 (KY471010.1)	92.632
BKB5	U3	Agriculture biowaste	Agriculture residues, mainly manure, and other bio-waste	Otu2269	0.110927	102	65.8065	Phycisphaerae	unknown	unknown	unknown	Planctomycetia	Pirellulales	Thermoguttaceae	Thermogutta	Thermogutta hypogea SBP2 (KC867695)	90.147
MbioC4	U5	Agriculture biowaste	Agriculture residues, mainly manure, and other bio-waste	Otu374	0.110744	127	81.9355	Phycisphaerae	MSBL9	unknown	unknown	Phycisphaerae	Sedimentisphaerales	Anaerobacaceae	Anaerobaca	Anaerobaca lacustris M17dextr(OR906296)	94.549
MbioC5	U5	Agriculture biowaste	Agriculture residues, mainly manure, and other bio-waste	Otu374	0.110197	127	81.9355	Phycisphaerae	MSBL9	unknown	unknown	Phycisphaerae	Sedimentisphaerales	Anaerobacaceae	Anaerobaca	Anaerobaca lacustris M17dextr(OR906296)	94.549
BKE2	U3	Agriculture biowaste	Agriculture residues, mainly manure, and other bio-waste	Otu2269	0.110032	102	65.8065	Phycisphaerae	unknown	unknown	unknown	Planctomycetia	Pirellulales	Thermoguttaceae	Thermogutta	Thermogutta hypogea SBP2 (KC867695)	90.147
F44	U4	Agriculture biowaste	Agriculture residues, mainly manure, and other bio-waste	Otu992	0.109477	118	76.129	Planctomycetes	Pirellulales	Pirellulaceae	p-1088-a5_gut_group	Planctomycetia	Pirellulales	Lacipirellulaceae	Aeoliella	Aeoliella mucimassa Pan181 (MK559982)	88.15
MbioA1	U5	Agriculture biowaste	Agriculture residues, mainly manure, and other bio-waste	Otu2399	0.109453	57	36.7742	Phycisphaerae	MSBL9	SG8-4	SG8-4_ge	Phycisphaerae	Sedimentisphaerales	Anaerobacaceae	Anaerobaca	Anaerobaca lacustris M17dextr(OR906296)	93.487
MbioA9	U5	Agriculture biowaste	Agriculture residues, mainly manure, and other bio-waste	Otu1442	0.109453	69	44.5161	Planctomycetes	Pirellulales	Pirellulaceae	p-1088-a5_gut_group	Planctomycetia	Pirellulales	Lacipirellulaceae	Botrimarina	Botrimarina colliarenosi Pla108 (MK554547)	85.031
BKE6	U3	Agriculture biowaste	Agriculture residues, mainly manure, and other bio-waste	Otu992	0.109272	118	76.129	Planctomycetes	Pirellulales	Pirellulaceae	p-1088-a5_gut_group	Planctomycetia	Pirellulales	Lacipirellulaceae	Aeoliella	Aeoliella mucimassa Pan181 (MK559982)	88.15
MbioD6	U5	Agriculture biowaste	Agriculture residues, mainly manure, and other bio-waste	Otu374	0.108911	127	81.9355	Phycisphaerae	MSBL9	unknown	unknown	Phycisphaerae	Sedimentisphaerales	Anaerobacaceae	Anaerobaca	Anaerobaca lacustris M17dextr(OR906296)	94.549
MbioD7	U5	Agriculture biowaste	Agriculture residues, mainly manure, and other bio-waste	Otu374	0.108374	127	81.9355	Phycisphaerae	MSBL9	unknown	unknown	Phycisphaerae	Sedimentisphaerales	Anaerobacaceae	Anaerobaca	Anaerobaca lacustris M17dextr(OR906296)	94.549
MbioC1	U5	Agriculture biowaste	Agriculture residues, mainly manure, and other bio-waste	Otu2399	0.10802	57	36.7742	Phycisphaerae	MSBL9	SG8-4	SG8-4_ge	Phycisphaerae	Sedimentisphaerales	Anaerobacaceae	Anaerobaca	Anaerobaca lacustris M17dextr(OR906296)	93.487
P4	U8	Sewage sludge	Thickened sewage sludge from wastewater treatment tank	Otu1445	0.107667	67	43.2258	Phycisphaerae	MSBL9	SG8-4	SG8-4_ge	Phycisphaerae	Sedimentisphaerales	Anaerobacaceae	Anaerobaca	Anaerobaca lacustris M17dextr(OR906296)	97.053
BKB7	U3	Agriculture biowaste	Agriculture residues, mainly manure, and other bio-waste	Otu2269	0.106383	102	65.8065	Phycisphaerae	unknown	unknown	unknown	Planctomycetia	Pirellulales	Thermoguttaceae	Thermogutta	Thermogutta hypogea SBP2 (KC867695)	90.147
F34	U4	Agriculture biowaste	Agriculture residues, mainly manure, and other bio-waste	Otu1442	0.105863	69	44.5161	Planctomycetes	Pirellulales	Pirellulaceae	p-1088-a5_gut_group	Planctomycetia	Pirellulales	Lacipirellulaceae	Botrimarina	Botrimarina colliarenosi Pla108 (MK554547)	85.031
BKE1	U3	Agriculture biowaste	Agriculture residues, mainly manure, and other bio-waste	Otu1342	0.105351	108	69.6774	Phycisphaerae	Phycisphaerales	AKAU3564_sediment_group	AKAU3564_sediment_group_ge	Phycisphaerae	Sedimentisphaerales	Anaerohalosphaeraceae	Anaerohalosphaera	Anaerohalosphaera lusitana ST-NAGAB-D1 (KY471010.1)	89.286
MbioB4	U5	Agriculture biowaste	Agriculture residues, mainly manure, and other bio-waste	Otu374	0.105263	127	81.9355	Phycisphaerae	MSBL9	unknown	unknown	Phycisphaerae	Sedimentisphaerales	Anaerobacaceae	Anaerobaca	Anaerobaca lacustris M17dextr(OR906296)	94.549
MbioB5	U5	Agriculture biowaste	Agriculture residues, mainly manure, and other bio-waste	Otu374	0.10509	127	81.9355	Phycisphaerae	MSBL9	unknown	unknown	Phycisphaerae	Sedimentisphaerales	Anaerobacaceae	Anaerobaca	Anaerobaca lacustris M17dextr(OR906296)	94.549
MbioB9	U5	Agriculture biowaste	Agriculture residues, mainly manure, and other bio-waste	Otu1342	0.104918	108	69.6774	Phycisphaerae	Phycisphaerales	AKAU3564_sediment_group	AKAU3564_sediment_group_ge	Phycisphaerae	Sedimentisphaerales	Anaerohalosphaeraceae	Anaerohalosphaera	Anaerohalosphaera lusitana ST-NAGAB-D1 (KY471010.1)	89.286
BKE8	U3	Agriculture biowaste	Agriculture residues, mainly manure, and other bio-waste	Otu2269	0.104746	102	65.8065	Phycisphaerae	unknown	unknown	unknown	Planctomycetia	Pirellulales	Thermoguttaceae	Thermogutta	Thermogutta hypogea SBP2 (KC867695)	90.147
S15	U9	Sewage sludge	Thickened sewage sludge from wastewater treatment tank	Otu1445	0.104575	67	43.2258	Phycisphaerae	MSBL9	SG8-4	SG8-4_ge	Phycisphaerae	Sedimentisphaerales	Anaerobacaceae	Anaerobaca	Anaerobaca lacustris M17dextr(OR906296)	97.053
BKC2	U3	Agriculture biowaste	Agriculture residues, mainly manure, and other bio-waste	Otu992	0.103741	118	76.129	Planctomycetes	Pirellulales	Pirellulaceae	p-1088-a5_gut_group	Planctomycetia	Pirellulales	Lacipirellulaceae	Aeoliella	Aeoliella mucimassa Pan181 (MK559982)	88.15
MbioC12	U5	Agriculture biowaste	Agriculture residues, mainly manure, and other bio-waste	Otu342	0.102941	90	58.0645	Phycisphaerae	MSBL9	KCLunmb-38-53	KCLunmb-38-53_ge	Phycisphaerae	Sedimentisphaerales	Anaerobacaceae	Anaerobaca	Anaerobaca lacustris M17dextr(OR906296)	94.937
BT3	U10	Sewage sludge	Thickened sewage sludge from wastewater treatment tank	Otu1963	0.102107	90	58.0645	Phycisphaerae	Pla1_lineage	Pla1_lineage_fa	Pla1_lineage_ge	Phycisphaerae	Sedimentisphaerales	Anaerohalosphaeraceae	Anaerohalosphaera	Anaerohalosphaera lusitana ST-NAGAB-D1 (KY471010.1)	88.912
BKC5	U3	Agriculture biowaste	Agriculture residues, mainly manure, and other bio-waste	Otu992	0.101473	118	76.129	Planctomycetes	Pirellulales	Pirellulaceae	p-1088-a5_gut_group	Planctomycetia	Pirellulales	Lacipirellulaceae	Aeoliella	Aeoliella mucimassa Pan181 (MK559982)	88.15
BKD3	U3	Agriculture biowaste	Agriculture residues, mainly manure, and other bio-waste	Otu992	0.101142	118	76.129	Planctomycetes	Pirellulales	Pirellulaceae	p-1088-a5_gut_group	Planctomycetia	Pirellulales	Lacipirellulaceae	Aeoliella	Aeoliella mucimassa Pan181 (MK559982)	88.15
P6	U8	Sewage sludge	Thickened sewage sludge from wastewater treatment tank	Otu3673	0.100993	22	14.1935	Phycisphaerae	MSBL9	unknown	unknown	Phycisphaerae	Sedimentisphaerales	Anaerohalosphaeraceae	Anaerohalosphaera	Anaerohalosphaera lusitana ST-NAGAB-D1 (KY471010.1)	92.632
BT7	U10	Sewage sludge	Thickened sewage sludge from wastewater treatment tank	Otu1963	0.100977	90	58.0645	Phycisphaerae	Pla1_lineage	Pla1_lineage_fa	Pla1_lineage_ge	Phycisphaerae	Sedimentisphaerales	Anaerohalosphaeraceae	Anaerohalosphaera	Anaerohalosphaera lusitana ST-NAGAB-D1 (KY471010.1)	88.912
MbioC7	U5	Agriculture biowaste	Agriculture residues, mainly manure, and other bio-waste	Otu1342	0.100813	108	69.6774	Phycisphaerae	Phycisphaerales	AKAU3564_sediment_group	AKAU3564_sediment_group_ge	Phycisphaerae	Sedimentisphaerales	Anaerohalosphaeraceae	Anaerohalosphaera	Anaerohalosphaera lusitana ST-NAGAB-D1 (KY471010.1)	89.286
F28	U4	Agriculture biowaste	Agriculture residues, mainly manure, and other bio-waste	Otu1442	0.1	69	44.5161	Planctomycetes	Pirellulales	Pirellulaceae	p-1088-a5_gut_group	Planctomycetia	Pirellulales	Lacipirellulaceae	Botrimarina	Botrimarina colliarenosi Pla108 (MK554547)	85.031
BT4	U10	Sewage sludge	Thickened sewage sludge from wastewater treatment tank	Otu1445	0.0993377	67	43.2258	Phycisphaerae	MSBL9	SG8-4	SG8-4_ge	Phycisphaerae	Sedimentisphaerales	Anaerobacaceae	Anaerobaca	Anaerobaca lacustris M17dextr(OR906296)	97.053
MbioB1	U5	Agriculture biowaste	Agriculture residues, mainly manure, and other bio-waste	Otu2399	0.0993377	57	36.7742	Phycisphaerae	MSBL9	SG8-4	SG8-4_ge	Phycisphaerae	Sedimentisphaerales	Anaerobacaceae	Anaerobaca	Anaerobaca lacustris M17dextr(OR906296)	93.487
BKB5	U3	Agriculture biowaste	Agriculture residues, mainly manure, and other bio-waste	Otu1342	0.0993377	108	69.6774	Phycisphaerae	Phycisphaerales	AKAU3564_sediment_group	AKAU3564_sediment_group_ge	Phycisphaerae	Sedimentisphaerales	Anaerohalosphaeraceae	Anaerohalosphaera	Anaerohalosphaera lusitana ST-NAGAB-D1 (KY471010.1)	89.286
F29	U4	Agriculture biowaste	Agriculture residues, mainly manure, and other bio-waste	Otu1442	0.0988655	69	44.5161	Planctomycetes	Pirellulales	Pirellulaceae	p-1088-a5_gut_group	Planctomycetia	Pirellulales	Lacipirellulaceae	Botrimarina	Botrimarina colliarenosi Pla108 (MK554547)	85.031
MbioA11	U5	Agriculture biowaste	Agriculture residues, mainly manure, and other bio-waste	Otu992	0.0968801	118	76.129	Planctomycetes	Pirellulales	Pirellulaceae	p-1088-a5_gut_group	Planctomycetia	Pirellulales	Lacipirellulaceae	Aeoliella	Aeoliella mucimassa Pan181 (MK559982)	88.15
BKD4	U3	Agriculture biowaste	Agriculture residues, mainly manure, and other bio-waste	Otu374	0.0955519	127	81.9355	Phycisphaerae	MSBL9	unknown	unknown	Phycisphaerae	Sedimentisphaerales	Anaerobacaceae	Anaerobaca	Anaerobaca lacustris M17dextr(OR906296)	94.549
BKE2	U3	Agriculture biowaste	Agriculture residues, mainly manure, and other bio-waste	Otu992	0.0954693	118	76.129	Planctomycetes	Pirellulales	Pirellulaceae	p-1088-a5_gut_group	Planctomycetia	Pirellulales	Lacipirellulaceae	Aeoliella	Aeoliella mucimassa Pan181 (MK559982)	88.15
MbioD11	U5	Agriculture biowaste	Agriculture residues, mainly manure, and other bio-waste	Otu342	0.0953947	90	58.0645	Phycisphaerae	MSBL9	KCLunmb-38-53	KCLunmb-38-53_ge	Phycisphaerae	Sedimentisphaerales	Anaerobacaceae	Anaerobaca	Anaerobaca lacustris M17dextr(OR906296)	94.937
MbioB4	U5	Agriculture biowaste	Agriculture residues, mainly manure, and other bio-waste	Otu2399	0.0953947	57	36.7742	Phycisphaerae	MSBL9	SG8-4	SG8-4_ge	Phycisphaerae	Sedimentisphaerales	Anaerobacaceae	Anaerobaca	Anaerobaca lacustris M17dextr(OR906296)	93.487
MbioB12	U5	Agriculture biowaste	Agriculture residues, mainly manure, and other bio-waste	Otu342	0.0952381	90	58.0645	Phycisphaerae	MSBL9	KCLunmb-38-53	KCLunmb-38-53_ge	Phycisphaerae	Sedimentisphaerales	Anaerobacaceae	Anaerobaca	Anaerobaca lacustris M17dextr(OR906296)	94.937
BT6	U10	Sewage sludge	Thickened sewage sludge from wastewater treatment tank	Otu1963	0.095	90	58.0645	Phycisphaerae	Pla1_lineage	Pla1_lineage_fa	Pla1_lineage_ge	Phycisphaerae	Sedimentisphaerales	Anaerohalosphaeraceae	Anaerohalosphaera	Anaerohalosphaera lusitana ST-NAGAB-D1 (KY471010.1)	88.912
P3	U8	Sewage sludge	Thickened sewage sludge from wastewater treatment tank	Otu5568	0.0947712	17	10.9677	Phycisphaerae	MSBL9	SG8-4	SG8-4_ge	Phycisphaerae	Sedimentisphaerales	Anaerobacaceae	Anaerobaca	Anaerobaca lacustris M17dextr(OR906296)	94.969
MbioB7	U5	Agriculture biowaste	Agriculture residues, mainly manure, and other bio-waste	Otu374	0.0946166	127	81.9355	Phycisphaerae	MSBL9	unknown	unknown	Phycisphaerae	Sedimentisphaerales	Anaerobacaceae	Anaerobaca	Anaerobaca lacustris M17dextr(OR906296)	94.549
MbioD7	U5	Agriculture biowaste	Agriculture residues, mainly manure, and other bio-waste	Otu1342	0.0935961	108	69.6774	Phycisphaerae	Phycisphaerales	AKAU3564_sediment_group	AKAU3564_sediment_group_ge	Phycisphaerae	Sedimentisphaerales	Anaerohalosphaeraceae	Anaerohalosphaera	Anaerohalosphaera lusitana ST-NAGAB-D1 (KY471010.1)	89.286
MbioB3	U5	Agriculture biowaste	Agriculture residues, mainly manure, and other bio-waste	Otu374	0.0934426	127	81.9355	Phycisphaerae	MSBL9	unknown	unknown	Phycisphaerae	Sedimentisphaerales	Anaerobacaceae	Anaerobaca	Anaerobaca lacustris M17dextr(OR906296)	94.549
F25	U4	Agriculture biowaste	Agriculture residues, mainly manure, and other bio-waste	Otu1442	0.0932476	69	44.5161	Planctomycetes	Pirellulales	Pirellulaceae	p-1088-a5_gut_group	Planctomycetia	Pirellulales	Lacipirellulaceae	Botrimarina	Botrimarina colliarenosi Pla108 (MK554547)	85.031
BKA11	U3	Agriculture biowaste	Agriculture residues, mainly manure, and other bio-waste	Otu759	0.092257	84	54.1935	Phycisphaerae	MSBL9	KCLunmb-38-53	KCLunmb-38-53_ge	Phycisphaerae	Sedimentisphaerales	Anaerohalosphaeraceae	Anaerohalosphaera	Anaerohalosphaera lusitana ST-NAGAB-D1 (KY471010.1)	93.082
MbioC8	U5	Agriculture biowaste	Agriculture residues, mainly manure, and other bio-waste	Otu374	0.0915033	127	81.9355	Phycisphaerae	MSBL9	unknown	unknown	Phycisphaerae	Sedimentisphaerales	Anaerobacaceae	Anaerobaca	Anaerobaca lacustris M17dextr(OR906296)	94.549
F24	U4	Agriculture biowaste	Agriculture residues, mainly manure, and other bio-waste	Otu1442	0.0915033	69	44.5161	Planctomycetes	Pirellulales	Pirellulaceae	p-1088-a5_gut_group	Planctomycetia	Pirellulales	Lacipirellulaceae	Botrimarina	Botrimarina colliarenosi Pla108 (MK554547)	85.031
F9	U4	Agriculture biowaste	Agriculture residues, mainly manure, and other bio-waste	Otu992	0.0912106	118	76.129	Planctomycetes	Pirellulales	Pirellulaceae	p-1088-a5_gut_group	Planctomycetia	Pirellulales	Lacipirellulaceae	Aeoliella	Aeoliella mucimassa Pan181 (MK559982)	88.15
MbioD9	U5	Agriculture biowaste	Agriculture residues, mainly manure, and other bio-waste	Otu374	0.0907591	127	81.9355	Phycisphaerae	MSBL9	unknown	unknown	Phycisphaerae	Sedimentisphaerales	Anaerobacaceae	Anaerobaca	Anaerobaca lacustris M17dextr(OR906296)	94.549
MbioD6	U5	Agriculture biowaste	Agriculture residues, mainly manure, and other bio-waste	Otu759	0.0907591	84	54.1935	Phycisphaerae	MSBL9	KCLunmb-38-53	KCLunmb-38-53_ge	Phycisphaerae	Sedimentisphaerales	Anaerohalosphaeraceae	Anaerohalosphaera	Anaerohalosphaera lusitana ST-NAGAB-D1 (KY471010.1)	93.082
BT8	U10	Sewage sludge	Thickened sewage sludge from wastewater treatment tank	Otu4503	0.090604	25	16.129	Phycisphaerae	Pla1_lineage	Pla1_lineage_fa	Pla1_lineage_ge	Phycisphaerae	Sedimentisphaerales	Anaerohalosphaeraceae	Anaerohalosphaera	Anaerohalosphaera lusitana ST-NAGAB-D1 (KY471010.1)	88.285
MbioC5	U5	Agriculture biowaste	Agriculture residues, mainly manure, and other bio-waste	Otu1342	0.0904605	108	69.6774	Phycisphaerae	Phycisphaerales	AKAU3564_sediment_group	AKAU3564_sediment_group_ge	Phycisphaerae	Sedimentisphaerales	Anaerohalosphaeraceae	Anaerohalosphaera	Anaerohalosphaera lusitana ST-NAGAB-D1 (KY471010.1)	89.286
BKD3	U3	Agriculture biowaste	Agriculture residues, mainly manure, and other bio-waste	Otu374	0.0897227	127	81.9355	Phycisphaerae	MSBL9	unknown	unknown	Phycisphaerae	Sedimentisphaerales	Anaerobacaceae	Anaerobaca	Anaerobaca lacustris M17dextr(OR906296)	94.549
BKC6	U3	Agriculture biowaste	Agriculture residues, mainly manure, and other bio-waste	Otu992	0.0895765	118	76.129	Planctomycetes	Pirellulales	Pirellulaceae	p-1088-a5_gut_group	Planctomycetia	Pirellulales	Lacipirellulaceae	Aeoliella	Aeoliella mucimassa Pan181 (MK559982)	88.15
BKD2	U3	Agriculture biowaste	Agriculture residues, mainly manure, and other bio-waste	Otu2269	0.0894309	102	65.8065	Phycisphaerae	unknown	unknown	unknown	Planctomycetia	Pirellulales	Thermoguttaceae	Thermogutta	Thermogutta hypogea SBP2 (KC867695)	90.147
BT5	U10	Sewage sludge	Thickened sewage sludge from wastewater treatment tank	Otu3231	0.0885668	23	14.8387	Phycisphaerae	Pla1_lineage	Pla1_lineage_fa	Pla1_lineage_ge	Phycisphaerae	Sedimentisphaerales	Anaerohalosphaeraceae	Anaerohalosphaera	Anaerohalosphaera lusitana ST-NAGAB-D1 (KY471010.1)	88.1
BKD1	U3	Agriculture biowaste	Agriculture residues, mainly manure, and other bio-waste	Otu2269	0.0878939	102	65.8065	Phycisphaerae	unknown	unknown	unknown	Planctomycetia	Pirellulales	Thermoguttaceae	Thermogutta	Thermogutta hypogea SBP2 (KC867695)	90.147
MbioD1	U5	Agriculture biowaste	Agriculture residues, mainly manure, and other bio-waste	Otu2399	0.0877483	57	36.7742	Phycisphaerae	MSBL9	SG8-4	SG8-4_ge	Phycisphaerae	Sedimentisphaerales	Anaerobacaceae	Anaerobaca	Anaerobaca lacustris M17dextr(OR906296)	93.487
BKE6	U3	Agriculture biowaste	Agriculture residues, mainly manure, and other bio-waste	Otu759	0.0877483	84	54.1935	Phycisphaerae	MSBL9	KCLunmb-38-53	KCLunmb-38-53_ge	Phycisphaerae	Sedimentisphaerales	Anaerohalosphaeraceae	Anaerohalosphaera	Anaerohalosphaera lusitana ST-NAGAB-D1 (KY471010.1)	93.082
BKE6	U3	Agriculture biowaste	Agriculture residues, mainly manure, and other bio-waste	Otu2269	0.0877483	102	65.8065	Phycisphaerae	unknown	unknown	unknown	Planctomycetia	Pirellulales	Thermoguttaceae	Thermogutta	Thermogutta hypogea SBP2 (KC867695)	90.147
MbioD5	U5	Agriculture biowaste	Agriculture residues, mainly manure, and other bio-waste	Otu1342	0.0876033	108	69.6774	Phycisphaerae	Phycisphaerales	AKAU3564_sediment_group	AKAU3564_sediment_group_ge	Phycisphaerae	Sedimentisphaerales	Anaerohalosphaeraceae	Anaerohalosphaera	Anaerohalosphaera lusitana ST-NAGAB-D1 (KY471010.1)	89.286
BKE8	U3	Agriculture biowaste	Agriculture residues, mainly manure, and other bio-waste	Otu2399	0.086743	57	36.7742	Phycisphaerae	MSBL9	SG8-4	SG8-4_ge	Phycisphaerae	Sedimentisphaerales	Anaerobacaceae	Anaerobaca	Anaerobaca lacustris M17dextr(OR906296)	93.487
F51	U4	Agriculture biowaste	Agriculture residues, mainly manure, and other bio-waste	Otu1342	0.0862355	108	69.6774	Phycisphaerae	Phycisphaerales	AKAU3564_sediment_group	AKAU3564_sediment_group_ge	Phycisphaerae	Sedimentisphaerales	Anaerohalosphaeraceae	Anaerohalosphaera	Anaerohalosphaera lusitana ST-NAGAB-D1 (KY471010.1)	89.286
MK10	U7	Organic fraction from municipal solid waste (OFMSW)	Municipal biowaste: organic waste from households, yards, canteens	Otu1442	0.0858086	69	44.5161	Planctomycetes	Pirellulales	Pirellulaceae	p-1088-a5_gut_group	Planctomycetia	Pirellulales	Lacipirellulaceae	Botrimarina	Botrimarina colliarenosi Pla108 (MK554547)	85.031
F38	U4	Agriculture biowaste	Agriculture residues, mainly manure, and other bio-waste	Otu1442	0.0838816	69	44.5161	Planctomycetes	Pirellulales	Pirellulaceae	p-1088-a5_gut_group	Planctomycetia	Pirellulales	Lacipirellulaceae	Botrimarina	Botrimarina colliarenosi Pla108 (MK554547)	85.031
BKB7	U3	Agriculture biowaste	Agriculture residues, mainly manure, and other bio-waste	Otu1342	0.0834697	108	69.6774	Phycisphaerae	Phycisphaerales	AKAU3564_sediment_group	AKAU3564_sediment_group_ge	Phycisphaerae	Sedimentisphaerales	Anaerohalosphaeraceae	Anaerohalosphaera	Anaerohalosphaera lusitana ST-NAGAB-D1 (KY471010.1)	89.286
MbioD3	U5	Agriculture biowaste	Agriculture residues, mainly manure, and other bio-waste	Otu2399	0.0831974	57	36.7742	Phycisphaerae	MSBL9	SG8-4	SG8-4_ge	Phycisphaerae	Sedimentisphaerales	Anaerobacaceae	Anaerobaca	Anaerobaca lacustris M17dextr(OR906296)	93.487
F27	U4	Agriculture biowaste	Agriculture residues, mainly manure, and other bio-waste	Otu1342	0.0829268	108	69.6774	Phycisphaerae	Phycisphaerales	AKAU3564_sediment_group	AKAU3564_sediment_group_ge	Phycisphaerae	Sedimentisphaerales	Anaerohalosphaeraceae	Anaerohalosphaera	Anaerohalosphaera lusitana ST-NAGAB-D1 (KY471010.1)	89.286
P2	U8	Sewage sludge	Thickened sewage sludge from wastewater treatment tank	Otu2811	0.0829187	24	15.4839	OM190	OM190_or	OM190_fa	OM190_ge	Planctomycetia	Pirellulales	Thermoguttaceae	Thermogutta	Thermogutta hypogea SBP2 (KC867695)	88.608
BKA7	U3	Agriculture biowaste	Agriculture residues, mainly manure, and other bio-waste	Otu2269	0.0819672	102	65.8065	Phycisphaerae	unknown	unknown	unknown	Planctomycetia	Pirellulales	Thermoguttaceae	Thermogutta	Thermogutta hypogea SBP2 (KC867695)	90.147
S5	U9	Sewage sludge	Thickened sewage sludge from wastewater treatment tank	Otu3231	0.0815308	23	14.8387	Phycisphaerae	Pla1_lineage	Pla1_lineage_fa	Pla1_lineage_ge	Phycisphaerae	Sedimentisphaerales	Anaerohalosphaeraceae	Anaerohalosphaera	Anaerohalosphaera lusitana ST-NAGAB-D1 (KY471010.1)	88.1
BKD1	U3	Agriculture biowaste	Agriculture residues, mainly manure, and other bio-waste	Otu1342	0.0812604	108	69.6774	Phycisphaerae	Phycisphaerales	AKAU3564_sediment_group	AKAU3564_sediment_group_ge	Phycisphaerae	Sedimentisphaerales	Anaerohalosphaeraceae	Anaerohalosphaera	Anaerohalosphaera lusitana ST-NAGAB-D1 (KY471010.1)	89.286
BT3	U10	Sewage sludge	Thickened sewage sludge from wastewater treatment tank	Otu1445	0.0810373	67	43.2258	Phycisphaerae	MSBL9	SG8-4	SG8-4_ge	Phycisphaerae	Sedimentisphaerales	Anaerobacaceae	Anaerobaca	Anaerobaca lacustris M17dextr(OR906296)	97.053
MbioC4	U5	Agriculture biowaste	Agriculture residues, mainly manure, and other bio-waste	Otu759	0.0809917	84	54.1935	Phycisphaerae	MSBL9	KCLunmb-38-53	KCLunmb-38-53_ge	Phycisphaerae	Sedimentisphaerales	Anaerohalosphaeraceae	Anaerohalosphaera	Anaerohalosphaera lusitana ST-NAGAB-D1 (KY471010.1)	93.082
BT5	U10	Sewage sludge	Thickened sewage sludge from wastewater treatment tank	Otu1445	0.0805153	67	43.2258	Phycisphaerae	MSBL9	SG8-4	SG8-4_ge	Phycisphaerae	Sedimentisphaerales	Anaerobacaceae	Anaerobaca	Anaerobaca lacustris M17dextr(OR906296)	97.053
MbioA10	U5	Agriculture biowaste	Agriculture residues, mainly manure, and other bio-waste	Otu992	0.0803279	118	76.129	Planctomycetes	Pirellulales	Pirellulaceae	p-1088-a5_gut_group	Planctomycetia	Pirellulales	Lacipirellulaceae	Aeoliella	Aeoliella mucimassa Pan181 (MK559982)	88.15
MbioD8	U5	Agriculture biowaste	Agriculture residues, mainly manure, and other bio-waste	Otu1342	0.0794702	108	69.6774	Phycisphaerae	Phycisphaerales	AKAU3564_sediment_group	AKAU3564_sediment_group_ge	Phycisphaerae	Sedimentisphaerales	Anaerohalosphaeraceae	Anaerohalosphaera	Anaerohalosphaera lusitana ST-NAGAB-D1 (KY471010.1)	89.286
BKC7	U3	Agriculture biowaste	Agriculture residues, mainly manure, and other bio-waste	Otu992	0.0794702	118	76.129	Planctomycetes	Pirellulales	Pirellulaceae	p-1088-a5_gut_group	Planctomycetia	Pirellulales	Lacipirellulaceae	Aeoliella	Aeoliella mucimassa Pan181 (MK559982)	88.15
MbioD5	U5	Agriculture biowaste	Agriculture residues, mainly manure, and other bio-waste	Otu759	0.0793388	84	54.1935	Phycisphaerae	MSBL9	KCLunmb-38-53	KCLunmb-38-53_ge	Phycisphaerae	Sedimentisphaerales	Anaerohalosphaeraceae	Anaerohalosphaera	Anaerohalosphaera lusitana ST-NAGAB-D1 (KY471010.1)	93.082
MbioB7	U5	Agriculture biowaste	Agriculture residues, mainly manure, and other bio-waste	Otu4947	0.0783034	76	49.0323	Planctomycetes	Pirellulales	Pirellulaceae	p-1088-a5_gut_group	Planctomycetia	Pirellulales	Lacipirellulaceae	Botrimarina	Botrimarina colliarenosi Pla108 (MK554547)	88.025
BT11	U10	Sewage sludge	Thickened sewage sludge from wastewater treatment tank	Otu4503	0.0779436	25	16.129	Phycisphaerae	Pla1_lineage	Pla1_lineage_fa	Pla1_lineage_ge	Phycisphaerae	Sedimentisphaerales	Anaerohalosphaeraceae	Anaerohalosphaera	Anaerohalosphaera lusitana ST-NAGAB-D1 (KY471010.1)	88.285
MbioC10	U5	Agriculture biowaste	Agriculture residues, mainly manure, and other bio-waste	Otu992	0.0779436	118	76.129	Planctomycetes	Pirellulales	Pirellulaceae	p-1088-a5_gut_group	Planctomycetia	Pirellulales	Lacipirellulaceae	Aeoliella	Aeoliella mucimassa Pan181 (MK559982)	88.15
F49	U4	Agriculture biowaste	Agriculture residues, mainly manure, and other bio-waste	Otu1442	0.0777958	69	44.5161	Planctomycetes	Pirellulales	Pirellulaceae	p-1088-a5_gut_group	Planctomycetia	Pirellulales	Lacipirellulaceae	Botrimarina	Botrimarina colliarenosi Pla108 (MK554547)	85.031
BKC1	U3	Agriculture biowaste	Agriculture residues, mainly manure, and other bio-waste	Otu2269	0.07743	102	65.8065	Phycisphaerae	unknown	unknown	unknown	Planctomycetia	Pirellulales	Thermoguttaceae	Thermogutta	Thermogutta hypogea SBP2 (KC867695)	90.147
MbioC5	U5	Agriculture biowaste	Agriculture residues, mainly manure, and other bio-waste	Otu2399	0.0773026	57	36.7742	Phycisphaerae	MSBL9	SG8-4	SG8-4_ge	Phycisphaerae	Sedimentisphaerales	Anaerobacaceae	Anaerobaca	Anaerobaca lacustris M17dextr(OR906296)	93.487
BKC5	U3	Agriculture biowaste	Agriculture residues, mainly manure, and other bio-waste	Otu374	0.0769231	127	81.9355	Phycisphaerae	MSBL9	unknown	unknown	Phycisphaerae	Sedimentisphaerales	Anaerobacaceae	Anaerobaca	Anaerobaca lacustris M17dextr(OR906296)	94.549
BKE8	U3	Agriculture biowaste	Agriculture residues, mainly manure, and other bio-waste	Otu1342	0.0769231	108	69.6774	Phycisphaerae	Phycisphaerales	AKAU3564_sediment_group	AKAU3564_sediment_group_ge	Phycisphaerae	Sedimentisphaerales	Anaerohalosphaeraceae	Anaerohalosphaera	Anaerohalosphaera lusitana ST-NAGAB-D1 (KY471010.1)	89.286
S15	U9	Sewage sludge	Thickened sewage sludge from wastewater treatment tank	Otu30093	0.0767974	62	40	Planctomycetes	Pirellulales	Pirellulaceae	Pirellula	Planctomycetia	Pirellulales	Pirellulaceae	Aureliella	Aureliella helgolandensis Q31a (MK559992)	97.872
S15	U9	Sewage sludge	Thickened sewage sludge from wastewater treatment tank	Otu3231	0.0767974	23	14.8387	Phycisphaerae	Pla1_lineage	Pla1_lineage_fa	Pla1_lineage_ge	Phycisphaerae	Sedimentisphaerales	Anaerohalosphaeraceae	Anaerohalosphaera	Anaerohalosphaera lusitana ST-NAGAB-D1 (KY471010.1)	88.1
F14	U4	Agriculture biowaste	Agriculture residues, mainly manure, and other bio-waste	Otu7748	0.0766721	28	18.0645	Phycisphaerae	Phycisphaerales	Phycisphaeraceae	unknown	Planctomycetia	Pirellulales	Thermoguttaceae	Thermogutta	Thermogutta hypogea SBP2 (KC867695)	87.841
BKC7	U3	Agriculture biowaste	Agriculture residues, mainly manure, and other bio-waste	Otu2269	0.0761589	102	65.8065	Phycisphaerae	unknown	unknown	unknown	Planctomycetia	Pirellulales	Thermoguttaceae	Thermogutta	Thermogutta hypogea SBP2 (KC867695)	90.147
F55	U4	Agriculture biowaste	Agriculture residues, mainly manure, and other bio-waste	Otu1342	0.0760331	108	69.6774	Phycisphaerae	Phycisphaerales	AKAU3564_sediment_group	AKAU3564_sediment_group_ge	Phycisphaerae	Sedimentisphaerales	Anaerohalosphaeraceae	Anaerohalosphaera	Anaerohalosphaera lusitana ST-NAGAB-D1 (KY471010.1)	89.286
MbioC6	U5	Agriculture biowaste	Agriculture residues, mainly manure, and other bio-waste	Otu374	0.0759076	127	81.9355	Phycisphaerae	MSBL9	unknown	unknown	Phycisphaerae	Sedimentisphaerales	Anaerobacaceae	Anaerobaca	Anaerobaca lacustris M17dextr(OR906296)	94.549
MbioD6	U5	Agriculture biowaste	Agriculture residues, mainly manure, and other bio-waste	Otu1342	0.0759076	108	69.6774	Phycisphaerae	Phycisphaerales	AKAU3564_sediment_group	AKAU3564_sediment_group_ge	Phycisphaerae	Sedimentisphaerales	Anaerohalosphaeraceae	Anaerohalosphaera	Anaerohalosphaera lusitana ST-NAGAB-D1 (KY471010.1)	89.286
MbioA2	U5	Agriculture biowaste	Agriculture residues, mainly manure, and other bio-waste	Otu2399	0.0756579	57	36.7742	Phycisphaerae	MSBL9	SG8-4	SG8-4_ge	Phycisphaerae	Sedimentisphaerales	Anaerobacaceae	Anaerobaca	Anaerobaca lacustris M17dextr(OR906296)	93.487
MbioD10	U5	Agriculture biowaste	Agriculture residues, mainly manure, and other bio-waste	Otu374	0.0751634	127	81.9355	Phycisphaerae	MSBL9	unknown	unknown	Phycisphaerae	Sedimentisphaerales	Anaerobacaceae	Anaerobaca	Anaerobaca lacustris M17dextr(OR906296)	94.549
BKE3	U3	Agriculture biowaste	Agriculture residues, mainly manure, and other bio-waste	Otu2269	0.0751634	102	65.8065	Phycisphaerae	unknown	unknown	unknown	Planctomycetia	Pirellulales	Thermoguttaceae	Thermogutta	Thermogutta hypogea SBP2 (KC867695)	90.147
BKC3	U3	Agriculture biowaste	Agriculture residues, mainly manure, and other bio-waste	Otu992	0.0751634	118	76.129	Planctomycetes	Pirellulales	Pirellulaceae	p-1088-a5_gut_group	Planctomycetia	Pirellulales	Lacipirellulaceae	Aeoliella	Aeoliella mucimassa Pan181 (MK559982)	88.15
BKE6	U3	Agriculture biowaste	Agriculture residues, mainly manure, and other bio-waste	Otu374	0.0745033	127	81.9355	Phycisphaerae	MSBL9	unknown	unknown	Phycisphaerae	Sedimentisphaerales	Anaerobacaceae	Anaerobaca	Anaerobaca lacustris M17dextr(OR906296)	94.549
BKE6	U3	Agriculture biowaste	Agriculture residues, mainly manure, and other bio-waste	Otu1342	0.0745033	108	69.6774	Phycisphaerae	Phycisphaerales	AKAU3564_sediment_group	AKAU3564_sediment_group_ge	Phycisphaerae	Sedimentisphaerales	Anaerohalosphaeraceae	Anaerohalosphaera	Anaerohalosphaera lusitana ST-NAGAB-D1 (KY471010.1)	89.286
MbioC3	U5	Agriculture biowaste	Agriculture residues, mainly manure, and other bio-waste	Otu374	0.0741351	127	81.9355	Phycisphaerae	MSBL9	unknown	unknown	Phycisphaerae	Sedimentisphaerales	Anaerobacaceae	Anaerobaca	Anaerobaca lacustris M17dextr(OR906296)	94.549
MbioC3	U5	Agriculture biowaste	Agriculture residues, mainly manure, and other bio-waste	Otu2399	0.0741351	57	36.7742	Phycisphaerae	MSBL9	SG8-4	SG8-4_ge	Phycisphaerae	Sedimentisphaerales	Anaerobacaceae	Anaerobaca	Anaerobaca lacustris M17dextr(OR906296)	93.487
MbioD12	U5	Agriculture biowaste	Agriculture residues, mainly manure, and other bio-waste	Otu2269	0.0741351	102	65.8065	Phycisphaerae	unknown	unknown	unknown	Planctomycetia	Pirellulales	Thermoguttaceae	Thermogutta	Thermogutta hypogea SBP2 (KC867695)	90.147
P4	U8	Sewage sludge	Thickened sewage sludge from wastewater treatment tank	Otu5568	0.0734095	17	10.9677	Phycisphaerae	MSBL9	SG8-4	SG8-4_ge	Phycisphaerae	Sedimentisphaerales	Anaerobacaceae	Anaerobaca	Anaerobaca lacustris M17dextr(OR906296)	94.969
F26	U4	Agriculture biowaste	Agriculture residues, mainly manure, and other bio-waste	Otu1442	0.0734095	69	44.5161	Planctomycetes	Pirellulales	Pirellulaceae	p-1088-a5_gut_group	Planctomycetia	Pirellulales	Lacipirellulaceae	Botrimarina	Botrimarina colliarenosi Pla108 (MK554547)	85.031
F10	U4	Agriculture biowaste	Agriculture residues, mainly manure, and other bio-waste	Otu992	0.0726351	118	76.129	Planctomycetes	Pirellulales	Pirellulaceae	p-1088-a5_gut_group	Planctomycetia	Pirellulales	Lacipirellulaceae	Aeoliella	Aeoliella mucimassa Pan181 (MK559982)	88.15
BT2	U10	Sewage sludge	Thickened sewage sludge from wastewater treatment tank	Otu1445	0.0719064	67	43.2258	Phycisphaerae	MSBL9	SG8-4	SG8-4_ge	Phycisphaerae	Sedimentisphaerales	Anaerobacaceae	Anaerobaca	Anaerobaca lacustris M17dextr(OR906296)	97.053
BKE3	U3	Agriculture biowaste	Agriculture residues, mainly manure, and other bio-waste	Otu759	0.0718954	84	54.1935	Phycisphaerae	MSBL9	KCLunmb-38-53	KCLunmb-38-53_ge	Phycisphaerae	Sedimentisphaerales	Anaerohalosphaeraceae	Anaerohalosphaera	Anaerohalosphaera lusitana ST-NAGAB-D1 (KY471010.1)	93.082
BKC11	U3	Agriculture biowaste	Agriculture residues, mainly manure, and other bio-waste	Otu2399	0.0709571	57	36.7742	Phycisphaerae	MSBL9	SG8-4	SG8-4_ge	Phycisphaerae	Sedimentisphaerales	Anaerobacaceae	Anaerobaca	Anaerobaca lacustris M17dextr(OR906296)	93.487
MbioC5	U5	Agriculture biowaste	Agriculture residues, mainly manure, and other bio-waste	Otu759	0.0707237	84	54.1935	Phycisphaerae	MSBL9	KCLunmb-38-53	KCLunmb-38-53_ge	Phycisphaerae	Sedimentisphaerales	Anaerohalosphaeraceae	Anaerohalosphaera	Anaerohalosphaera lusitana ST-NAGAB-D1 (KY471010.1)	93.082
S12	U9	Sewage sludge	Thickened sewage sludge from wastewater treatment tank	Otu10430	0.0698835	8	5.16129	Phycisphaerae	Pla1_lineage	Pla1_lineage_fa	Pla1_lineage_ge	Phycisphaerae	Phycisphaerales	Phycisphaeraceae	Phycisphaera	Phycisphaera mikurensis NBRC 102666 (AB447464.1)	87.265
BKE4	U3	Agriculture biowaste	Agriculture residues, mainly manure, and other bio-waste	Otu1963	0.0695364	90	58.0645	Phycisphaerae	Pla1_lineage	Pla1_lineage_fa	Pla1_lineage_ge	Phycisphaerae	Sedimentisphaerales	Anaerohalosphaeraceae	Anaerohalosphaera	Anaerohalosphaera lusitana ST-NAGAB-D1 (KY471010.1)	88.912
MK14	U7	Organic fraction from municipal solid waste (OFMSW)	Municipal biowaste: organic waste from households, yards, canteens	Otu1442	0.0693069	69	44.5161	Planctomycetes	Pirellulales	Pirellulaceae	p-1088-a5_gut_group	Planctomycetia	Pirellulales	Lacipirellulaceae	Botrimarina	Botrimarina colliarenosi Pla108 (MK554547)	85.031
MbioB4	U5	Agriculture biowaste	Agriculture residues, mainly manure, and other bio-waste	Otu759	0.0690789	84	54.1935	Phycisphaerae	MSBL9	KCLunmb-38-53	KCLunmb-38-53_ge	Phycisphaerae	Sedimentisphaerales	Anaerohalosphaeraceae	Anaerohalosphaera	Anaerohalosphaera lusitana ST-NAGAB-D1 (KY471010.1)	93.082
MbioB4	U5	Agriculture biowaste	Agriculture residues, mainly manure, and other bio-waste	Otu1342	0.0690789	108	69.6774	Phycisphaerae	Phycisphaerales	AKAU3564_sediment_group	AKAU3564_sediment_group_ge	Phycisphaerae	Sedimentisphaerales	Anaerohalosphaeraceae	Anaerohalosphaera	Anaerohalosphaera lusitana ST-NAGAB-D1 (KY471010.1)	89.286
BKA3	U3	Agriculture biowaste	Agriculture residues, mainly manure, and other bio-waste	Otu1342	0.0689655	108	69.6774	Phycisphaerae	Phycisphaerales	AKAU3564_sediment_group	AKAU3564_sediment_group_ge	Phycisphaerae	Sedimentisphaerales	Anaerohalosphaeraceae	Anaerohalosphaera	Anaerohalosphaera lusitana ST-NAGAB-D1 (KY471010.1)	89.286
BKE3	U3	Agriculture biowaste	Agriculture residues, mainly manure, and other bio-waste	Otu374	0.0686275	127	81.9355	Phycisphaerae	MSBL9	unknown	unknown	Phycisphaerae	Sedimentisphaerales	Anaerobacaceae	Anaerobaca	Anaerobaca lacustris M17dextr(OR906296)	94.549
MbioC12	U5	Agriculture biowaste	Agriculture residues, mainly manure, and other bio-waste	Otu374	0.0686275	127	81.9355	Phycisphaerae	MSBL9	unknown	unknown	Phycisphaerae	Sedimentisphaerales	Anaerobacaceae	Anaerobaca	Anaerobaca lacustris M17dextr(OR906296)	94.549
BKA2	U3	Agriculture biowaste	Agriculture residues, mainly manure, and other bio-waste	Otu2269	0.0681063	102	65.8065	Phycisphaerae	unknown	unknown	unknown	Planctomycetia	Pirellulales	Thermoguttaceae	Thermogutta	Thermogutta hypogea SBP2 (KC867695)	90.147
F19	U4	Agriculture biowaste	Agriculture residues, mainly manure, and other bio-waste	Otu1342	0.0673401	108	69.6774	Phycisphaerae	Phycisphaerales	AKAU3564_sediment_group	AKAU3564_sediment_group_ge	Phycisphaerae	Sedimentisphaerales	Anaerohalosphaeraceae	Anaerohalosphaera	Anaerohalosphaera lusitana ST-NAGAB-D1 (KY471010.1)	89.286
F28	U4	Agriculture biowaste	Agriculture residues, mainly manure, and other bio-waste	Otu1342	0.0672131	108	69.6774	Phycisphaerae	Phycisphaerales	AKAU3564_sediment_group	AKAU3564_sediment_group_ge	Phycisphaerae	Sedimentisphaerales	Anaerohalosphaeraceae	Anaerohalosphaera	Anaerohalosphaera lusitana ST-NAGAB-D1 (KY471010.1)	89.286
BKA6	U3	Agriculture biowaste	Agriculture residues, mainly manure, and other bio-waste	Otu1342	0.0671031	108	69.6774	Phycisphaerae	Phycisphaerales	AKAU3564_sediment_group	AKAU3564_sediment_group_ge	Phycisphaerae	Sedimentisphaerales	Anaerohalosphaeraceae	Anaerohalosphaera	Anaerohalosphaera lusitana ST-NAGAB-D1 (KY471010.1)	89.286
P3	U8	Sewage sludge	Thickened sewage sludge from wastewater treatment tank	Otu3673	0.0669935	22	14.1935	Phycisphaerae	MSBL9	unknown	unknown	Phycisphaerae	Sedimentisphaerales	Anaerohalosphaeraceae	Anaerohalosphaera	Anaerohalosphaera lusitana ST-NAGAB-D1 (KY471010.1)	92.632
MbioC8	U5	Agriculture biowaste	Agriculture residues, mainly manure, and other bio-waste	Otu1342	0.0669935	108	69.6774	Phycisphaerae	Phycisphaerales	AKAU3564_sediment_group	AKAU3564_sediment_group_ge	Phycisphaerae	Sedimentisphaerales	Anaerohalosphaeraceae	Anaerohalosphaera	Anaerohalosphaera lusitana ST-NAGAB-D1 (KY471010.1)	89.286
MbioC8	U5	Agriculture biowaste	Agriculture residues, mainly manure, and other bio-waste	Otu992	0.0669935	118	76.129	Planctomycetes	Pirellulales	Pirellulaceae	p-1088-a5_gut_group	Planctomycetia	Pirellulales	Lacipirellulaceae	Aeoliella	Aeoliella mucimassa Pan181 (MK559982)	88.15
BKB3	U3	Agriculture biowaste	Agriculture residues, mainly manure, and other bio-waste	Otu374	0.0668842	127	81.9355	Phycisphaerae	MSBL9	unknown	unknown	Phycisphaerae	Sedimentisphaerales	Anaerobacaceae	Anaerobaca	Anaerobaca lacustris M17dextr(OR906296)	94.549
BKC6	U3	Agriculture biowaste	Agriculture residues, mainly manure, and other bio-waste	Otu2269	0.0667752	102	65.8065	Phycisphaerae	unknown	unknown	unknown	Planctomycetia	Pirellulales	Thermoguttaceae	Thermogutta	Thermogutta hypogea SBP2 (KC867695)	90.147
BKD2	U3	Agriculture biowaste	Agriculture residues, mainly manure, and other bio-waste	Otu1342	0.0666667	108	69.6774	Phycisphaerae	Phycisphaerales	AKAU3564_sediment_group	AKAU3564_sediment_group_ge	Phycisphaerae	Sedimentisphaerales	Anaerohalosphaeraceae	Anaerohalosphaera	Anaerohalosphaera lusitana ST-NAGAB-D1 (KY471010.1)	89.286
F47	U4	Agriculture biowaste	Agriculture residues, mainly manure, and other bio-waste	Otu8114	0.0662252	103	66.4516	Phycisphaerae	MSBL9	L21-RPul-D3	L21-RPul-D3_ge	Phycisphaerae	Sedimentisphaerales	Sedimentisphaeraceae	Limihaloglobus	Limihaloglobus sulfuriphilus SM-Chi-D1 (KX151396.1)	92.547
BT9	U10	Sewage sludge	Thickened sewage sludge from wastewater treatment tank	Otu3705	0.0652529	61	39.3548	Planctomycetes	Planctomycetales	Rubinisphaeraceae	uncultured	Planctomycetia	Planctomycetales	Planctomycetaceae	Planctomyces	Planctomyces bekefii phe10 nw2017 (E3A20 r00020)	98.995
BKE1	U3	Agriculture biowaste	Agriculture residues, mainly manure, and other bio-waste	Otu2269	0.0652174	102	65.8065	Phycisphaerae	unknown	unknown	unknown	Planctomycetia	Pirellulales	Thermoguttaceae	Thermogutta	Thermogutta hypogea SBP2 (KC867695)	90.147
BKE2	U3	Agriculture biowaste	Agriculture residues, mainly manure, and other bio-waste	Otu1342	0.0647249	108	69.6774	Phycisphaerae	Phycisphaerales	AKAU3564_sediment_group	AKAU3564_sediment_group_ge	Phycisphaerae	Sedimentisphaerales	Anaerohalosphaeraceae	Anaerohalosphaera	Anaerohalosphaera lusitana ST-NAGAB-D1 (KY471010.1)	89.286
S4	U9	Sewage sludge	Thickened sewage sludge from wastewater treatment tank	Otu3231	0.0646766	23	14.8387	Phycisphaerae	Pla1_lineage	Pla1_lineage_fa	Pla1_lineage_ge	Phycisphaerae	Sedimentisphaerales	Anaerohalosphaeraceae	Anaerohalosphaera	Anaerohalosphaera lusitana ST-NAGAB-D1 (KY471010.1)	88.1
S8	U9	Sewage sludge	Thickened sewage sludge from wastewater treatment tank	Otu30093	0.0645695	62	40	Planctomycetes	Pirellulales	Pirellulaceae	Pirellula	Planctomycetia	Pirellulales	Pirellulaceae	Aureliella	Aureliella helgolandensis Q31a (MK559992)	97.872
MbioD6	U5	Agriculture biowaste	Agriculture residues, mainly manure, and other bio-waste	Otu2399	0.0643564	57	36.7742	Phycisphaerae	MSBL9	SG8-4	SG8-4_ge	Phycisphaerae	Sedimentisphaerales	Anaerobacaceae	Anaerobaca	Anaerobaca lacustris M17dextr(OR906296)	93.487
MbioD9	U5	Agriculture biowaste	Agriculture residues, mainly manure, and other bio-waste	Otu992	0.0643564	118	76.129	Planctomycetes	Pirellulales	Pirellulaceae	p-1088-a5_gut_group	Planctomycetia	Pirellulales	Lacipirellulaceae	Aeoliella	Aeoliella mucimassa Pan181 (MK559982)	88.15
BKA7	U3	Agriculture biowaste	Agriculture residues, mainly manure, and other bio-waste	Otu2573	0.0639344	130	83.871	Planctomycetes	Pirellulales	Pirellulaceae	Pir4_lineage	Planctomycetia	Pirellulales	Lacipirellulaceae	Lacipirellula	Lacipirellula limnantheis I41 (MK554526)	92.616
F20	U4	Agriculture biowaste	Agriculture residues, mainly manure, and other bio-waste	Otu1442	0.0636215	69	44.5161	Planctomycetes	Pirellulales	Pirellulaceae	p-1088-a5_gut_group	Planctomycetia	Pirellulales	Lacipirellulaceae	Botrimarina	Botrimarina colliarenosi Pla108 (MK554547)	85.031
MbioC7	U5	Agriculture biowaste	Agriculture residues, mainly manure, and other bio-waste	Otu374	0.0634146	127	81.9355	Phycisphaerae	MSBL9	unknown	unknown	Phycisphaerae	Sedimentisphaerales	Anaerobacaceae	Anaerobaca	Anaerobaca lacustris M17dextr(OR906296)	94.549
MbioC7	U5	Agriculture biowaste	Agriculture residues, mainly manure, and other bio-waste	Otu2399	0.0634146	57	36.7742	Phycisphaerae	MSBL9	SG8-4	SG8-4_ge	Phycisphaerae	Sedimentisphaerales	Anaerobacaceae	Anaerobaca	Anaerobaca lacustris M17dextr(OR906296)	93.487
BT6	U10	Sewage sludge	Thickened sewage sludge from wastewater treatment tank	Otu1445	0.0633333	67	43.2258	Phycisphaerae	MSBL9	SG8-4	SG8-4_ge	Phycisphaerae	Sedimentisphaerales	Anaerobacaceae	Anaerobaca	Anaerobaca lacustris M17dextr(OR906296)	97.053
BKA2	U3	Agriculture biowaste	Agriculture residues, mainly manure, and other bio-waste	Otu1342	0.0631229	108	69.6774	Phycisphaerae	Phycisphaerales	AKAU3564_sediment_group	AKAU3564_sediment_group_ge	Phycisphaerae	Sedimentisphaerales	Anaerohalosphaeraceae	Anaerohalosphaera	Anaerohalosphaera lusitana ST-NAGAB-D1 (KY471010.1)	89.286
F43	U4	Agriculture biowaste	Agriculture residues, mainly manure, and other bio-waste	Otu2573	0.0630048	130	83.871	Planctomycetes	Pirellulales	Pirellulaceae	Pir4_lineage	Planctomycetia	Pirellulales	Lacipirellulaceae	Lacipirellula	Lacipirellula limnantheis I41 (MK554526)	92.616
F43	U4	Agriculture biowaste	Agriculture residues, mainly manure, and other bio-waste	Otu8114	0.0630048	103	66.4516	Phycisphaerae	MSBL9	L21-RPul-D3	L21-RPul-D3_ge	Phycisphaerae	Sedimentisphaerales	Sedimentisphaeraceae	Limihaloglobus	Limihaloglobus sulfuriphilus SM-Chi-D1 (KX151396.1)	92.547
MbioC4	U5	Agriculture biowaste	Agriculture residues, mainly manure, and other bio-waste	Otu1342	0.0628099	108	69.6774	Phycisphaerae	Phycisphaerales	AKAU3564_sediment_group	AKAU3564_sediment_group_ge	Phycisphaerae	Sedimentisphaerales	Anaerohalosphaeraceae	Anaerohalosphaera	Anaerohalosphaera lusitana ST-NAGAB-D1 (KY471010.1)	89.286
MbioA10	U5	Agriculture biowaste	Agriculture residues, mainly manure, and other bio-waste	Otu1442	0.0622951	69	44.5161	Planctomycetes	Pirellulales	Pirellulaceae	p-1088-a5_gut_group	Planctomycetia	Pirellulales	Lacipirellulaceae	Botrimarina	Botrimarina colliarenosi Pla108 (MK554547)	85.031
BKB3	U3	Agriculture biowaste	Agriculture residues, mainly manure, and other bio-waste	Otu2269	0.0619902	102	65.8065	Phycisphaerae	unknown	unknown	unknown	Planctomycetia	Pirellulales	Thermoguttaceae	Thermogutta	Thermogutta hypogea SBP2 (KC867695)	90.147
F46	U4	Agriculture biowaste	Agriculture residues, mainly manure, and other bio-waste	Otu992	0.0617696	118	76.129	Planctomycetes	Pirellulales	Pirellulaceae	p-1088-a5_gut_group	Planctomycetia	Pirellulales	Lacipirellulaceae	Aeoliella	Aeoliella mucimassa Pan181 (MK559982)	88.15
S14	U9	Sewage sludge	Thickened sewage sludge from wastewater treatment tank	Otu10430	0.0616667	8	5.16129	Phycisphaerae	Pla1_lineage	Pla1_lineage_fa	Pla1_lineage_ge	Phycisphaerae	Phycisphaerales	Phycisphaeraceae	Phycisphaera	Phycisphaera mikurensis NBRC 102666 (AB447464.1)	87.265
S5	U9	Sewage sludge	Thickened sewage sludge from wastewater treatment tank	Otu2811	0.0615641	24	15.4839	OM190	OM190_or	OM190_fa	OM190_ge	Planctomycetia	Pirellulales	Thermoguttaceae	Thermogutta	Thermogutta hypogea SBP2 (KC867695)	88.608
F41	U4	Agriculture biowaste	Agriculture residues, mainly manure, and other bio-waste	Otu992	0.0615641	118	76.129	Planctomycetes	Pirellulales	Pirellulaceae	p-1088-a5_gut_group	Planctomycetia	Pirellulales	Lacipirellulaceae	Aeoliella	Aeoliella mucimassa Pan181 (MK559982)	88.15
P2	U8	Sewage sludge	Thickened sewage sludge from wastewater treatment tank	Otu3673	0.0613599	22	14.1935	Phycisphaerae	MSBL9	unknown	unknown	Phycisphaerae	Sedimentisphaerales	Anaerohalosphaeraceae	Anaerohalosphaera	Anaerohalosphaera lusitana ST-NAGAB-D1 (KY471010.1)	92.632
MbioD11	U5	Agriculture biowaste	Agriculture residues, mainly manure, and other bio-waste	Otu2269	0.0608553	102	65.8065	Phycisphaerae	unknown	unknown	unknown	Planctomycetia	Pirellulales	Thermoguttaceae	Thermogutta	Thermogutta hypogea SBP2 (KC867695)	90.147
F29	U4	Agriculture biowaste	Agriculture residues, mainly manure, and other bio-waste	Otu992	0.0599676	118	76.129	Planctomycetes	Pirellulales	Pirellulaceae	p-1088-a5_gut_group	Planctomycetia	Pirellulales	Lacipirellulaceae	Aeoliella	Aeoliella mucimassa Pan181 (MK559982)	88.15
F51	U4	Agriculture biowaste	Agriculture residues, mainly manure, and other bio-waste	Otu3091	0.0597015	90	58.0645	Phycisphaerae	MSBL9	SG8-4	SG8-4_ge	Phycisphaerae	Sedimentisphaerales	Anaerohalosphaeraceae	Anaerohalosphaera	Anaerohalosphaera lusitana ST-NAGAB-D1 (KY471010.1)	93.053
P6	U8	Sewage sludge	Thickened sewage sludge from wastewater treatment tank	Otu5568	0.0596026	17	10.9677	Phycisphaerae	MSBL9	SG8-4	SG8-4_ge	Phycisphaerae	Sedimentisphaerales	Anaerobacaceae	Anaerobaca	Anaerobaca lacustris M17dextr(OR906296)	94.969
BKB2	U3	Agriculture biowaste	Agriculture residues, mainly manure, and other bio-waste	Otu2269	0.0594059	102	65.8065	Phycisphaerae	unknown	unknown	unknown	Planctomycetia	Pirellulales	Thermoguttaceae	Thermogutta	Thermogutta hypogea SBP2 (KC867695)	90.147
BT9	U10	Sewage sludge	Thickened sewage sludge from wastewater treatment tank	Otu4503	0.0587276	25	16.129	Phycisphaerae	Pla1_lineage	Pla1_lineage_fa	Pla1_lineage_ge	Phycisphaerae	Sedimentisphaerales	Anaerohalosphaeraceae	Anaerohalosphaera	Anaerohalosphaera lusitana ST-NAGAB-D1 (KY471010.1)	88.285
S13	U9	Sewage sludge	Thickened sewage sludge from wastewater treatment tank	Otu10430	0.057947	8	5.16129	Phycisphaerae	Pla1_lineage	Pla1_lineage_fa	Pla1_lineage_ge	Phycisphaerae	Phycisphaerales	Phycisphaeraceae	Phycisphaera	Phycisphaera mikurensis NBRC 102666 (AB447464.1)	87.265
MbioD11	U5	Agriculture biowaste	Agriculture residues, mainly manure, and other bio-waste	Otu2573	0.0575658	130	83.871	Planctomycetes	Pirellulales	Pirellulaceae	Pir4_lineage	Planctomycetia	Pirellulales	Lacipirellulaceae	Lacipirellula	Lacipirellula limnantheis I41 (MK554526)	92.616
MbioA11	U5	Agriculture biowaste	Agriculture residues, mainly manure, and other bio-waste	Otu2573	0.0574713	130	83.871	Planctomycetes	Pirellulales	Pirellulaceae	Pir4_lineage	Planctomycetia	Pirellulales	Lacipirellulaceae	Lacipirellula	Lacipirellula limnantheis I41 (MK554526)	92.616
MbioB9	U5	Agriculture biowaste	Agriculture residues, mainly manure, and other bio-waste	Otu374	0.057377	127	81.9355	Phycisphaerae	MSBL9	unknown	unknown	Phycisphaerae	Sedimentisphaerales	Anaerobacaceae	Anaerobaca	Anaerobaca lacustris M17dextr(OR906296)	94.549
F20	U4	Agriculture biowaste	Agriculture residues, mainly manure, and other bio-waste	Otu992	0.0570962	118	76.129	Planctomycetes	Pirellulales	Pirellulaceae	p-1088-a5_gut_group	Planctomycetia	Pirellulales	Lacipirellulaceae	Aeoliella	Aeoliella mucimassa Pan181 (MK559982)	88.15
F40	U4	Agriculture biowaste	Agriculture residues, mainly manure, and other bio-waste	Otu5823	0.0568562	35	22.5806	Planctomycetes	Pirellulales	Pirellulaceae	Blastopirellula	Planctomycetia	Pirellulales	Pirellulaceae	Bremerella	Bremerella cremea LHWP2 (JF748733)	91.507
F40	U4	Agriculture biowaste	Agriculture residues, mainly manure, and other bio-waste	Otu992	0.0568562	118	76.129	Planctomycetes	Pirellulales	Pirellulaceae	p-1088-a5_gut_group	Planctomycetia	Pirellulales	Lacipirellulaceae	Aeoliella	Aeoliella mucimassa Pan181 (MK559982)	88.15
BKB1	U3	Agriculture biowaste	Agriculture residues, mainly manure, and other bio-waste	Otu2269	0.0568182	102	65.8065	Phycisphaerae	unknown	unknown	unknown	Planctomycetia	Pirellulales	Thermoguttaceae	Thermogutta	Thermogutta hypogea SBP2 (KC867695)	90.147
BT6	U10	Sewage sludge	Thickened sewage sludge from wastewater treatment tank	Otu3231	0.0566667	23	14.8387	Phycisphaerae	Pla1_lineage	Pla1_lineage_fa	Pla1_lineage_ge	Phycisphaerae	Sedimentisphaerales	Anaerohalosphaeraceae	Anaerohalosphaera	Anaerohalosphaera lusitana ST-NAGAB-D1 (KY471010.1)	88.1
S5	U9	Sewage sludge	Thickened sewage sludge from wastewater treatment tank	Otu9196	0.0565724	8	5.16129	Phycisphaerae	MSBL9	SG8-4	SG8-4_ge	Phycisphaerae	Sedimentisphaerales	Anaerohalosphaeraceae	Anaerohalosphaera	Anaerohalosphaera lusitana ST-NAGAB-D1 (KY471010.1)	92.211
BKA2	U3	Agriculture biowaste	Agriculture residues, mainly manure, and other bio-waste	Otu374	0.0564784	127	81.9355	Phycisphaerae	MSBL9	unknown	unknown	Phycisphaerae	Sedimentisphaerales	Anaerobacaceae	Anaerobaca	Anaerobaca lacustris M17dextr(OR906296)	94.549
F11	U4	Agriculture biowaste	Agriculture residues, mainly manure, and other bio-waste	Otu992	0.0563847	118	76.129	Planctomycetes	Pirellulales	Pirellulaceae	p-1088-a5_gut_group	Planctomycetia	Pirellulales	Lacipirellulaceae	Aeoliella	Aeoliella mucimassa Pan181 (MK559982)	88.15
BT5	U10	Sewage sludge	Thickened sewage sludge from wastewater treatment tank	Otu1963	0.0563607	90	58.0645	Phycisphaerae	Pla1_lineage	Pla1_lineage_fa	Pla1_lineage_ge	Phycisphaerae	Sedimentisphaerales	Anaerohalosphaeraceae	Anaerohalosphaera	Anaerohalosphaera lusitana ST-NAGAB-D1 (KY471010.1)	88.912
F55	U4	Agriculture biowaste	Agriculture residues, mainly manure, and other bio-waste	Otu3091	0.0561983	90	58.0645	Phycisphaerae	MSBL9	SG8-4	SG8-4_ge	Phycisphaerae	Sedimentisphaerales	Anaerohalosphaeraceae	Anaerohalosphaera	Anaerohalosphaera lusitana ST-NAGAB-D1 (KY471010.1)	93.053
F37	U4	Agriculture biowaste	Agriculture residues, mainly manure, and other bio-waste	Otu1442	0.0558292	69	44.5161	Planctomycetes	Pirellulales	Pirellulaceae	p-1088-a5_gut_group	Planctomycetia	Pirellulales	Lacipirellulaceae	Botrimarina	Botrimarina colliarenosi Pla108 (MK554547)	85.031
BKB6	U3	Agriculture biowaste	Agriculture residues, mainly manure, and other bio-waste	Otu1342	0.0557377	108	69.6774	Phycisphaerae	Phycisphaerales	AKAU3564_sediment_group	AKAU3564_sediment_group_ge	Phycisphaerae	Sedimentisphaerales	Anaerohalosphaeraceae	Anaerohalosphaera	Anaerohalosphaera lusitana ST-NAGAB-D1 (KY471010.1)	89.286
MbioC12	U5	Agriculture biowaste	Agriculture residues, mainly manure, and other bio-waste	Otu2269	0.0555556	102	65.8065	Phycisphaerae	unknown	unknown	unknown	Planctomycetia	Pirellulales	Thermoguttaceae	Thermogutta	Thermogutta hypogea SBP2 (KC867695)	90.147
P3	U8	Sewage sludge	Thickened sewage sludge from wastewater treatment tank	Otu2811	0.0555556	24	15.4839	OM190	OM190_or	OM190_fa	OM190_ge	Planctomycetia	Pirellulales	Thermoguttaceae	Thermogutta	Thermogutta hypogea SBP2 (KC867695)	88.608
F24	U4	Agriculture biowaste	Agriculture residues, mainly manure, and other bio-waste	Otu992	0.0555556	118	76.129	Planctomycetes	Pirellulales	Pirellulaceae	p-1088-a5_gut_group	Planctomycetia	Pirellulales	Lacipirellulaceae	Aeoliella	Aeoliella mucimassa Pan181 (MK559982)	88.15
F40	U4	Agriculture biowaste	Agriculture residues, mainly manure, and other bio-waste	Otu780	0.0551839	39	25.1613	OM190	OM190_or	OM190_fa	OM190_ge	Phycisphaerae	Sedimentisphaerales	Anaerobacaceae	Anaerobaca	Anaerobaca lacustris M17dextr(OR906296)	85.895
F46	U4	Agriculture biowaste	Agriculture residues, mainly manure, and other bio-waste	Otu5823	0.0550918	35	22.5806	Planctomycetes	Pirellulales	Pirellulaceae	Blastopirellula	Planctomycetia	Pirellulales	Pirellulaceae	Bremerella	Bremerella cremea LHWP2 (JF748733)	91.507
P2	U8	Sewage sludge	Thickened sewage sludge from wastewater treatment tank	Otu5568	0.0547264	17	10.9677	Phycisphaerae	MSBL9	SG8-4	SG8-4_ge	Phycisphaerae	Sedimentisphaerales	Anaerobacaceae	Anaerobaca	Anaerobaca lacustris M17dextr(OR906296)	94.969
BKE4	U3	Agriculture biowaste	Agriculture residues, mainly manure, and other bio-waste	Otu2269	0.0546358	102	65.8065	Phycisphaerae	unknown	unknown	unknown	Planctomycetia	Pirellulales	Thermoguttaceae	Thermogutta	Thermogutta hypogea SBP2 (KC867695)	90.147
MbioC4	U5	Agriculture biowaste	Agriculture residues, mainly manure, and other bio-waste	Otu2399	0.0545455	57	36.7742	Phycisphaerae	MSBL9	SG8-4	SG8-4_ge	Phycisphaerae	Sedimentisphaerales	Anaerobacaceae	Anaerobaca	Anaerobaca lacustris M17dextr(OR906296)	93.487
MbioC8	U5	Agriculture biowaste	Agriculture residues, mainly manure, and other bio-waste	Otu2269	0.0539216	102	65.8065	Phycisphaerae	unknown	unknown	unknown	Planctomycetia	Pirellulales	Thermoguttaceae	Thermogutta	Thermogutta hypogea SBP2 (KC867695)	90.147
MbioD10	U5	Agriculture biowaste	Agriculture residues, mainly manure, and other bio-waste	Otu2269	0.0539216	102	65.8065	Phycisphaerae	unknown	unknown	unknown	Planctomycetia	Pirellulales	Thermoguttaceae	Thermogutta	Thermogutta hypogea SBP2 (KC867695)	90.147
F19	U4	Agriculture biowaste	Agriculture residues, mainly manure, and other bio-waste	Otu759	0.0538721	84	54.1935	Phycisphaerae	MSBL9	KCLunmb-38-53	KCLunmb-38-53_ge	Phycisphaerae	Sedimentisphaerales	Anaerohalosphaeraceae	Anaerohalosphaera	Anaerohalosphaera lusitana ST-NAGAB-D1 (KY471010.1)	93.082
F26	U4	Agriculture biowaste	Agriculture residues, mainly manure, and other bio-waste	Otu992	0.0538336	118	76.129	Planctomycetes	Pirellulales	Pirellulaceae	p-1088-a5_gut_group	Planctomycetia	Pirellulales	Lacipirellulaceae	Aeoliella	Aeoliella mucimassa Pan181 (MK559982)	88.15
F27	U4	Agriculture biowaste	Agriculture residues, mainly manure, and other bio-waste	Otu8114	0.0536585	103	66.4516	Phycisphaerae	MSBL9	L21-RPul-D3	L21-RPul-D3_ge	Phycisphaerae	Sedimentisphaerales	Sedimentisphaeraceae	Limihaloglobus	Limihaloglobus sulfuriphilus SM-Chi-D1 (KX151396.1)	92.547
S14	U9	Sewage sludge	Thickened sewage sludge from wastewater treatment tank	Otu30093	0.0533333	62	40	Planctomycetes	Pirellulales	Pirellulaceae	Pirellula	Planctomycetia	Pirellulales	Pirellulaceae	Aureliella	Aureliella helgolandensis Q31a (MK559992)	97.872
F50	U4	Agriculture biowaste	Agriculture residues, mainly manure, and other bio-waste	Otu1442	0.0533333	69	44.5161	Planctomycetes	Pirellulales	Pirellulaceae	p-1088-a5_gut_group	Planctomycetia	Pirellulales	Lacipirellulaceae	Botrimarina	Botrimarina colliarenosi Pla108 (MK554547)	85.031
MbioC10	U5	Agriculture biowaste	Agriculture residues, mainly manure, and other bio-waste	Otu1445	0.053068	67	43.2258	Phycisphaerae	MSBL9	SG8-4	SG8-4_ge	Phycisphaerae	Sedimentisphaerales	Anaerobacaceae	Anaerobaca	Anaerobaca lacustris M17dextr(OR906296)	97.053
MbioC10	U5	Agriculture biowaste	Agriculture residues, mainly manure, and other bio-waste	Otu2269	0.053068	102	65.8065	Phycisphaerae	unknown	unknown	unknown	Planctomycetia	Pirellulales	Thermoguttaceae	Thermogutta	Thermogutta hypogea SBP2 (KC867695)	90.147
S10	U9	Sewage sludge	Thickened sewage sludge from wastewater treatment tank	Otu10430	0.0528109	8	5.16129	Phycisphaerae	Pla1_lineage	Pla1_lineage_fa	Pla1_lineage_ge	Phycisphaerae	Phycisphaerales	Phycisphaeraceae	Phycisphaera	Phycisphaera mikurensis NBRC 102666 (AB447464.1)	87.265
BKB2	U3	Agriculture biowaste	Agriculture residues, mainly manure, and other bio-waste	Otu9882	0.0528053	36	23.2258	Phycisphaerae	Phycisphaerales	Phycisphaeraceae	unknown	Phycisphaerae	Phycisphaerales	Phycisphaeraceae	Algisphaera	Algisphaera agarilytica 06SJR6-2 (AB845176.1)	88.075
BKD4	U3	Agriculture biowaste	Agriculture residues, mainly manure, and other bio-waste	Otu4947	0.0527183	76	49.0323	Planctomycetes	Pirellulales	Pirellulaceae	p-1088-a5_gut_group	Planctomycetia	Pirellulales	Lacipirellulaceae	Botrimarina	Botrimarina colliarenosi Pla108 (MK554547)	88.025
BT10	U10	Sewage sludge	Thickened sewage sludge from wastewater treatment tank	Otu4503	0.0526316	25	16.129	Phycisphaerae	Pla1_lineage	Pla1_lineage_fa	Pla1_lineage_ge	Phycisphaerae	Sedimentisphaerales	Anaerohalosphaeraceae	Anaerohalosphaera	Anaerohalosphaera lusitana ST-NAGAB-D1 (KY471010.1)	88.285
MbioD11	U5	Agriculture biowaste	Agriculture residues, mainly manure, and other bio-waste	Otu6653	0.0526316	65	41.9355	Phycisphaerae	Pla1_lineage	Pla1_lineage_fa	Pla1_lineage_ge	Phycisphaerae	Sedimentisphaerales	Anaerobacaceae	Anaerobaca	Anaerobaca lacustris M17dextr(OR906296)	88.26
MbioB5	U5	Agriculture biowaste	Agriculture residues, mainly manure, and other bio-waste	Otu2399	0.0525452	57	36.7742	Phycisphaerae	MSBL9	SG8-4	SG8-4_ge	Phycisphaerae	Sedimentisphaerales	Anaerobacaceae	Anaerobaca	Anaerobaca lacustris M17dextr(OR906296)	93.487
MbioB5	U5	Agriculture biowaste	Agriculture residues, mainly manure, and other bio-waste	Otu1342	0.0525452	108	69.6774	Phycisphaerae	Phycisphaerales	AKAU3564_sediment_group	AKAU3564_sediment_group_ge	Phycisphaerae	Sedimentisphaerales	Anaerohalosphaeraceae	Anaerohalosphaera	Anaerohalosphaera lusitana ST-NAGAB-D1 (KY471010.1)	89.286
F39	U4	Agriculture biowaste	Agriculture residues, mainly manure, and other bio-waste	Otu1442	0.0522876	69	44.5161	Planctomycetes	Pirellulales	Pirellulaceae	p-1088-a5_gut_group	Planctomycetia	Pirellulales	Lacipirellulaceae	Botrimarina	Botrimarina colliarenosi Pla108 (MK554547)	85.031
F21	U4	Agriculture biowaste	Agriculture residues, mainly manure, and other bio-waste	Otu992	0.0512397	118	76.129	Planctomycetes	Pirellulales	Pirellulaceae	p-1088-a5_gut_group	Planctomycetia	Pirellulales	Lacipirellulaceae	Aeoliella	Aeoliella mucimassa Pan181 (MK559982)	88.15
MbioD12	U5	Agriculture biowaste	Agriculture residues, mainly manure, and other bio-waste	Otu342	0.0510708	90	58.0645	Phycisphaerae	MSBL9	KCLunmb-38-53	KCLunmb-38-53_ge	Phycisphaerae	Sedimentisphaerales	Anaerobacaceae	Anaerobaca	Anaerobaca lacustris M17dextr(OR906296)	94.937
P1	U8	Sewage sludge	Thickened sewage sludge from wastewater treatment tank	Otu11922	0.0510708	10	6.45161	Phycisphaerae	mle1-8	mle1-8_fa	mle1-8_ge	Phycisphaerae	Sedimentisphaerales	Anaerohalosphaeraceae	Anaerohalosphaera	Anaerohalosphaera lusitana ST-NAGAB-D1 (KY471010.1)	88.589
BKC2	U3	Agriculture biowaste	Agriculture residues, mainly manure, and other bio-waste	Otu759	0.0510204	84	54.1935	Phycisphaerae	MSBL9	KCLunmb-38-53	KCLunmb-38-53_ge	Phycisphaerae	Sedimentisphaerales	Anaerohalosphaeraceae	Anaerohalosphaera	Anaerohalosphaera lusitana ST-NAGAB-D1 (KY471010.1)	93.082
MbioB3	U5	Agriculture biowaste	Agriculture residues, mainly manure, and other bio-waste	Otu2399	0.0508197	57	36.7742	Phycisphaerae	MSBL9	SG8-4	SG8-4_ge	Phycisphaerae	Sedimentisphaerales	Anaerobacaceae	Anaerobaca	Anaerobaca lacustris M17dextr(OR906296)	93.487
F24	U4	Agriculture biowaste	Agriculture residues, mainly manure, and other bio-waste	Otu3091	0.0506536	90	58.0645	Phycisphaerae	MSBL9	SG8-4	SG8-4_ge	Phycisphaerae	Sedimentisphaerales	Anaerohalosphaeraceae	Anaerohalosphaera	Anaerohalosphaera lusitana ST-NAGAB-D1 (KY471010.1)	93.053
MbioD10	U5	Agriculture biowaste	Agriculture residues, mainly manure, and other bio-waste	Otu6216	0.0506536	32	20.6452	Phycisphaerae	MSBL9	L21-RPul-D3	L21-RPul-D3_ge	Phycisphaerae	Sedimentisphaerales	Sedimentisphaeraceae	Limihaloglobus	Limihaloglobus sulfuriphilus SM-Chi-D1 (KX151396.1)	92.739
MbioD10	U5	Agriculture biowaste	Agriculture residues, mainly manure, and other bio-waste	Otu992	0.0506536	118	76.129	Planctomycetes	Pirellulales	Pirellulaceae	p-1088-a5_gut_group	Planctomycetia	Pirellulales	Lacipirellulaceae	Aeoliella	Aeoliella mucimassa Pan181 (MK559982)	88.15
F40	U4	Agriculture biowaste	Agriculture residues, mainly manure, and other bio-waste	Otu8114	0.0501672	103	66.4516	Phycisphaerae	MSBL9	L21-RPul-D3	L21-RPul-D3_ge	Phycisphaerae	Sedimentisphaerales	Sedimentisphaeraceae	Limihaloglobus	Limihaloglobus sulfuriphilus SM-Chi-D1 (KX151396.1)	92.547
F18	U4	Agriculture biowaste	Agriculture residues, mainly manure, and other bio-waste	Otu5525	0.0498392	37	23.871	Planctomycetes	Pirellulales	Pirellulaceae	Pir4_lineage	Planctomycetia	Pirellulales	Lacipirellulaceae	Posidoniimonas	Posidoniimonas polymericola Pla123a (MK554580)	98.938
S4	U9	Sewage sludge	Thickened sewage sludge from wastewater treatment tank	Otu3673	0.0497512	22	14.1935	Phycisphaerae	MSBL9	unknown	unknown	Phycisphaerae	Sedimentisphaerales	Anaerohalosphaeraceae	Anaerohalosphaera	Anaerohalosphaera lusitana ST-NAGAB-D1 (KY471010.1)	92.632
MbioD9	U5	Agriculture biowaste	Agriculture residues, mainly manure, and other bio-waste	Otu2269	0.049505	102	65.8065	Phycisphaerae	unknown	unknown	unknown	Planctomycetia	Pirellulales	Thermoguttaceae	Thermogutta	Thermogutta hypogea SBP2 (KC867695)	90.147
MbioD12	U5	Agriculture biowaste	Agriculture residues, mainly manure, and other bio-waste	Otu374	0.0494234	127	81.9355	Phycisphaerae	MSBL9	unknown	unknown	Phycisphaerae	Sedimentisphaerales	Anaerobacaceae	Anaerobaca	Anaerobaca lacustris M17dextr(OR906296)	94.549
MbioA11	U5	Agriculture biowaste	Agriculture residues, mainly manure, and other bio-waste	Otu374	0.0492611	127	81.9355	Phycisphaerae	MSBL9	unknown	unknown	Phycisphaerae	Sedimentisphaerales	Anaerobacaceae	Anaerobaca	Anaerobaca lacustris M17dextr(OR906296)	94.549
BKB6	U3	Agriculture biowaste	Agriculture residues, mainly manure, and other bio-waste	Otu2269	0.0491803	102	65.8065	Phycisphaerae	unknown	unknown	unknown	Planctomycetia	Pirellulales	Thermoguttaceae	Thermogutta	Thermogutta hypogea SBP2 (KC867695)	90.147
BKA7	U3	Agriculture biowaste	Agriculture residues, mainly manure, and other bio-waste	Otu1342	0.0491803	108	69.6774	Phycisphaerae	Phycisphaerales	AKAU3564_sediment_group	AKAU3564_sediment_group_ge	Phycisphaerae	Sedimentisphaerales	Anaerohalosphaeraceae	Anaerohalosphaera	Anaerohalosphaera lusitana ST-NAGAB-D1 (KY471010.1)	89.286
MbioD3	U5	Agriculture biowaste	Agriculture residues, mainly manure, and other bio-waste	Otu374	0.0489396	127	81.9355	Phycisphaerae	MSBL9	unknown	unknown	Phycisphaerae	Sedimentisphaerales	Anaerobacaceae	Anaerobaca	Anaerobaca lacustris M17dextr(OR906296)	94.549
F42	U4	Agriculture biowaste	Agriculture residues, mainly manure, and other bio-waste	Otu5823	0.0489039	35	22.5806	Planctomycetes	Pirellulales	Pirellulaceae	Blastopirellula	Planctomycetia	Pirellulales	Pirellulaceae	Bremerella	Bremerella cremea LHWP2 (JF748733)	91.507
F31	U4	Agriculture biowaste	Agriculture residues, mainly manure, and other bio-waste	Otu759	0.0487013	84	54.1935	Phycisphaerae	MSBL9	KCLunmb-38-53	KCLunmb-38-53_ge	Phycisphaerae	Sedimentisphaerales	Anaerohalosphaeraceae	Anaerohalosphaera	Anaerohalosphaera lusitana ST-NAGAB-D1 (KY471010.1)	93.082
F31	U4	Agriculture biowaste	Agriculture residues, mainly manure, and other bio-waste	Otu3091	0.0487013	90	58.0645	Phycisphaerae	MSBL9	SG8-4	SG8-4_ge	Phycisphaerae	Sedimentisphaerales	Anaerohalosphaeraceae	Anaerohalosphaera	Anaerohalosphaera lusitana ST-NAGAB-D1 (KY471010.1)	93.053
F22	U4	Agriculture biowaste	Agriculture residues, mainly manure, and other bio-waste	Otu1442	0.0484653	69	44.5161	Planctomycetes	Pirellulales	Pirellulaceae	p-1088-a5_gut_group	Planctomycetia	Pirellulales	Lacipirellulaceae	Botrimarina	Botrimarina colliarenosi Pla108 (MK554547)	85.031
S12	U9	Sewage sludge	Thickened sewage sludge from wastewater treatment tank	Otu7754	0.0482529	26	16.7742	Phycisphaerae	MSBL9	unknown	unknown	Phycisphaerae	Sedimentisphaerales	Anaerobacaceae	Anaerobaca	Anaerobaca lacustris M17dextr(OR906296)	93.46
S12	U9	Sewage sludge	Thickened sewage sludge from wastewater treatment tank	Otu15152	0.0482529	13	8.3871	Phycisphaerae	MSBL9	KCLunmb-38-53	KCLunmb-38-53_ge	Phycisphaerae	Sedimentisphaerales	Anaerohalosphaeraceae	Anaerohalosphaera	Anaerohalosphaera lusitana ST-NAGAB-D1 (KY471010.1)	92.211
F12	U4	Agriculture biowaste	Agriculture residues, mainly manure, and other bio-waste	Otu1342	0.0480929	108	69.6774	Phycisphaerae	Phycisphaerales	AKAU3564_sediment_group	AKAU3564_sediment_group_ge	Phycisphaerae	Sedimentisphaerales	Anaerohalosphaeraceae	Anaerohalosphaera	Anaerohalosphaera lusitana ST-NAGAB-D1 (KY471010.1)	89.286
BKE4	U3	Agriculture biowaste	Agriculture residues, mainly manure, and other bio-waste	Otu759	0.0480132	84	54.1935	Phycisphaerae	MSBL9	KCLunmb-38-53	KCLunmb-38-53_ge	Phycisphaerae	Sedimentisphaerales	Anaerohalosphaeraceae	Anaerohalosphaera	Anaerohalosphaera lusitana ST-NAGAB-D1 (KY471010.1)	93.082
BKE6	U3	Agriculture biowaste	Agriculture residues, mainly manure, and other bio-waste	Otu2573	0.0480132	130	83.871	Planctomycetes	Pirellulales	Pirellulaceae	Pir4_lineage	Planctomycetia	Pirellulales	Lacipirellulaceae	Lacipirellula	Lacipirellula limnantheis I41 (MK554526)	92.616
BKE6	U3	Agriculture biowaste	Agriculture residues, mainly manure, and other bio-waste	Otu8114	0.0480132	103	66.4516	Phycisphaerae	MSBL9	L21-RPul-D3	L21-RPul-D3_ge	Phycisphaerae	Sedimentisphaerales	Sedimentisphaeraceae	Limihaloglobus	Limihaloglobus sulfuriphilus SM-Chi-D1 (KX151396.1)	92.547
MbioD8	U5	Agriculture biowaste	Agriculture residues, mainly manure, and other bio-waste	Otu2269	0.0480132	102	65.8065	Phycisphaerae	unknown	unknown	unknown	Planctomycetia	Pirellulales	Thermoguttaceae	Thermogutta	Thermogutta hypogea SBP2 (KC867695)	90.147
BKE4	U3	Agriculture biowaste	Agriculture residues, mainly manure, and other bio-waste	Otu1342	0.0480132	108	69.6774	Phycisphaerae	Phycisphaerales	AKAU3564_sediment_group	AKAU3564_sediment_group_ge	Phycisphaerae	Sedimentisphaerales	Anaerohalosphaeraceae	Anaerohalosphaera	Anaerohalosphaera lusitana ST-NAGAB-D1 (KY471010.1)	89.286
BKE4	U3	Agriculture biowaste	Agriculture residues, mainly manure, and other bio-waste	Otu992	0.0480132	118	76.129	Planctomycetes	Pirellulales	Pirellulaceae	p-1088-a5_gut_group	Planctomycetia	Pirellulales	Lacipirellulaceae	Aeoliella	Aeoliella mucimassa Pan181 (MK559982)	88.15
MbioB6	U5	Agriculture biowaste	Agriculture residues, mainly manure, and other bio-waste	Otu759	0.0479339	84	54.1935	Phycisphaerae	MSBL9	KCLunmb-38-53	KCLunmb-38-53_ge	Phycisphaerae	Sedimentisphaerales	Anaerohalosphaeraceae	Anaerohalosphaera	Anaerohalosphaera lusitana ST-NAGAB-D1 (KY471010.1)	93.082
MbioB12	U5	Agriculture biowaste	Agriculture residues, mainly manure, and other bio-waste	Otu1342	0.047619	108	69.6774	Phycisphaerae	Phycisphaerales	AKAU3564_sediment_group	AKAU3564_sediment_group_ge	Phycisphaerae	Sedimentisphaerales	Anaerohalosphaeraceae	Anaerohalosphaera	Anaerohalosphaera lusitana ST-NAGAB-D1 (KY471010.1)	89.286
BKC2	U3	Agriculture biowaste	Agriculture residues, mainly manure, and other bio-waste	Otu1963	0.047619	90	58.0645	Phycisphaerae	Pla1_lineage	Pla1_lineage_fa	Pla1_lineage_ge	Phycisphaerae	Sedimentisphaerales	Anaerohalosphaeraceae	Anaerohalosphaera	Anaerohalosphaera lusitana ST-NAGAB-D1 (KY471010.1)	88.912
MbioB9	U5	Agriculture biowaste	Agriculture residues, mainly manure, and other bio-waste	Otu8114	0.047541	103	66.4516	Phycisphaerae	MSBL9	L21-RPul-D3	L21-RPul-D3_ge	Phycisphaerae	Sedimentisphaerales	Sedimentisphaeraceae	Limihaloglobus	Limihaloglobus sulfuriphilus SM-Chi-D1 (KX151396.1)	92.547
S9	U9	Sewage sludge	Thickened sewage sludge from wastewater treatment tank	Otu3231	0.047541	23	14.8387	Phycisphaerae	Pla1_lineage	Pla1_lineage_fa	Pla1_lineage_ge	Phycisphaerae	Sedimentisphaerales	Anaerohalosphaeraceae	Anaerohalosphaera	Anaerohalosphaera lusitana ST-NAGAB-D1 (KY471010.1)	88.1
BKC5	U3	Agriculture biowaste	Agriculture residues, mainly manure, and other bio-waste	Otu2269	0.0474632	102	65.8065	Phycisphaerae	unknown	unknown	unknown	Planctomycetia	Pirellulales	Thermoguttaceae	Thermogutta	Thermogutta hypogea SBP2 (KC867695)	90.147
BKC3	U3	Agriculture biowaste	Agriculture residues, mainly manure, and other bio-waste	Otu9143	0.0473856	39	25.1613	Planctomycetes	Pirellulales	Pirellulaceae	unknown	Planctomycetia	Pirellulales	Lacipirellulaceae	Posidoniimonas	Posidoniimonas corsicana KOR34 (MK554542)	95.349
S15	U9	Sewage sludge	Thickened sewage sludge from wastewater treatment tank	Otu11751	0.0473856	16	10.3226	Phycisphaerae	MSBL9	SM23-30	SM23-30_ge	Phycisphaerae	Sedimentisphaerales	Sedimentisphaeraceae	Limihaloglobus	Limihaloglobus sulfuriphilus SM-Chi-D1 (KX151396.1)	88.454
F13	U4	Agriculture biowaste	Agriculture residues, mainly manure, and other bio-waste	Otu780	0.0473856	39	25.1613	OM190	OM190_or	OM190_fa	OM190_ge	Phycisphaerae	Sedimentisphaerales	Anaerobacaceae	Anaerobaca	Anaerobaca lacustris M17dextr(OR906296)	85.895
F27	U4	Agriculture biowaste	Agriculture residues, mainly manure, and other bio-waste	Otu759	0.0471545	84	54.1935	Phycisphaerae	MSBL9	KCLunmb-38-53	KCLunmb-38-53_ge	Phycisphaerae	Sedimentisphaerales	Anaerohalosphaeraceae	Anaerohalosphaera	Anaerohalosphaera lusitana ST-NAGAB-D1 (KY471010.1)	93.082
F27	U4	Agriculture biowaste	Agriculture residues, mainly manure, and other bio-waste	Otu2573	0.0471545	130	83.871	Planctomycetes	Pirellulales	Pirellulaceae	Pir4_lineage	Planctomycetia	Pirellulales	Lacipirellulaceae	Lacipirellula	Lacipirellula limnantheis I41 (MK554526)	92.616
S14	U9	Sewage sludge	Thickened sewage sludge from wastewater treatment tank	Otu3231	0.0466667	23	14.8387	Phycisphaerae	Pla1_lineage	Pla1_lineage_fa	Pla1_lineage_ge	Phycisphaerae	Sedimentisphaerales	Anaerohalosphaeraceae	Anaerohalosphaera	Anaerohalosphaera lusitana ST-NAGAB-D1 (KY471010.1)	88.1
F47	U4	Agriculture biowaste	Agriculture residues, mainly manure, and other bio-waste	Otu5525	0.0463576	37	23.871	Planctomycetes	Pirellulales	Pirellulaceae	Pir4_lineage	Planctomycetia	Pirellulales	Lacipirellulaceae	Posidoniimonas	Posidoniimonas polymericola Pla123a (MK554580)	98.938
BKA1	U3	Agriculture biowaste	Agriculture residues, mainly manure, and other bio-waste	Otu2269	0.046281	102	65.8065	Phycisphaerae	unknown	unknown	unknown	Planctomycetia	Pirellulales	Thermoguttaceae	Thermogutta	Thermogutta hypogea SBP2 (KC867695)	90.147
P1	U8	Sewage sludge	Thickened sewage sludge from wastewater treatment tank	Otu6218	0.0461285	28	18.0645	Phycisphaerae	unknown	unknown	unknown	Planctomycetia	Pirellulales	Thermoguttaceae	Thermogutta	Thermogutta hypogea SBP2 (KC867695)	89.474
MK32	U7	Organic fraction from municipal solid waste (OFMSW)	Municipal biowaste: organic waste from households, yards, canteens	Otu2573	0.045977	130	83.871	Planctomycetes	Pirellulales	Pirellulaceae	Pir4_lineage	Planctomycetia	Pirellulales	Lacipirellulaceae	Lacipirellula	Lacipirellula limnantheis I41 (MK554526)	92.616
MbioC12	U5	Agriculture biowaste	Agriculture residues, mainly manure, and other bio-waste	Otu6653	0.0457516	65	41.9355	Phycisphaerae	Pla1_lineage	Pla1_lineage_fa	Pla1_lineage_ge	Phycisphaerae	Sedimentisphaerales	Anaerobacaceae	Anaerobaca	Anaerobaca lacustris M17dextr(OR906296)	88.26
F30	U4	Agriculture biowaste	Agriculture residues, mainly manure, and other bio-waste	Otu992	0.0456026	118	76.129	Planctomycetes	Pirellulales	Pirellulaceae	p-1088-a5_gut_group	Planctomycetia	Pirellulales	Lacipirellulaceae	Aeoliella	Aeoliella mucimassa Pan181 (MK559982)	88.15
BKD2	U3	Agriculture biowaste	Agriculture residues, mainly manure, and other bio-waste	Otu374	0.0455285	127	81.9355	Phycisphaerae	MSBL9	unknown	unknown	Phycisphaerae	Sedimentisphaerales	Anaerobacaceae	Anaerobaca	Anaerobaca lacustris M17dextr(OR906296)	94.549
P5	U8	Sewage sludge	Thickened sewage sludge from wastewater treatment tank	Otu10954	0.0453809	15	9.67742	Phycisphaerae	Phycisphaerales	AKAU3564_sediment_group	AKAU3564_sediment_group_ge	Phycisphaerae	Sedimentisphaerales	Anaerohalosphaeraceae	Anaerohalosphaera	Anaerohalosphaera lusitana ST-NAGAB-D1 (KY471010.1)	89.286
P5	U8	Sewage sludge	Thickened sewage sludge from wastewater treatment tank	Otu11922	0.0453809	10	6.45161	Phycisphaerae	mle1-8	mle1-8_fa	mle1-8_ge	Phycisphaerae	Sedimentisphaerales	Anaerohalosphaeraceae	Anaerohalosphaera	Anaerohalosphaera lusitana ST-NAGAB-D1 (KY471010.1)	88.589
F45	U4	Agriculture biowaste	Agriculture residues, mainly manure, and other bio-waste	Otu992	0.0451505	118	76.129	Planctomycetes	Pirellulales	Pirellulaceae	p-1088-a5_gut_group	Planctomycetia	Pirellulales	Lacipirellulaceae	Aeoliella	Aeoliella mucimassa Pan181 (MK559982)	88.15
F25	U4	Agriculture biowaste	Agriculture residues, mainly manure, and other bio-waste	Otu992	0.0450161	118	76.129	Planctomycetes	Pirellulales	Pirellulaceae	p-1088-a5_gut_group	Planctomycetia	Pirellulales	Lacipirellulaceae	Aeoliella	Aeoliella mucimassa Pan181 (MK559982)	88.15
F51	U4	Agriculture biowaste	Agriculture residues, mainly manure, and other bio-waste	Otu8114	0.0447761	103	66.4516	Phycisphaerae	MSBL9	L21-RPul-D3	L21-RPul-D3_ge	Phycisphaerae	Sedimentisphaerales	Sedimentisphaeraceae	Limihaloglobus	Limihaloglobus sulfuriphilus SM-Chi-D1 (KX151396.1)	92.547
BKB5	U3	Agriculture biowaste	Agriculture residues, mainly manure, and other bio-waste	Otu374	0.044702	127	81.9355	Phycisphaerae	MSBL9	unknown	unknown	Phycisphaerae	Sedimentisphaerales	Anaerobacaceae	Anaerobaca	Anaerobaca lacustris M17dextr(OR906296)	94.549
F21	U4	Agriculture biowaste	Agriculture residues, mainly manure, and other bio-waste	Otu2573	0.0446281	130	83.871	Planctomycetes	Pirellulales	Pirellulaceae	Pir4_lineage	Planctomycetia	Pirellulales	Lacipirellulaceae	Lacipirellula	Lacipirellula limnantheis I41 (MK554526)	92.616
BT1	U10	Sewage sludge	Thickened sewage sludge from wastewater treatment tank	Otu1445	0.0445545	67	43.2258	Phycisphaerae	MSBL9	SG8-4	SG8-4_ge	Phycisphaerae	Sedimentisphaerales	Anaerobacaceae	Anaerobaca	Anaerobaca lacustris M17dextr(OR906296)	97.053
BKC11	U3	Agriculture biowaste	Agriculture residues, mainly manure, and other bio-waste	Otu2269	0.0445545	102	65.8065	Phycisphaerae	unknown	unknown	unknown	Planctomycetia	Pirellulales	Thermoguttaceae	Thermogutta	Thermogutta hypogea SBP2 (KC867695)	90.147
BKB9	U3	Agriculture biowaste	Agriculture residues, mainly manure, and other bio-waste	Otu1342	0.0445545	108	69.6774	Phycisphaerae	Phycisphaerales	AKAU3564_sediment_group	AKAU3564_sediment_group_ge	Phycisphaerae	Sedimentisphaerales	Anaerohalosphaeraceae	Anaerohalosphaera	Anaerohalosphaera lusitana ST-NAGAB-D1 (KY471010.1)	89.286
BKB3	U3	Agriculture biowaste	Agriculture residues, mainly manure, and other bio-waste	Otu2399	0.0440457	57	36.7742	Phycisphaerae	MSBL9	SG8-4	SG8-4_ge	Phycisphaerae	Sedimentisphaerales	Anaerobacaceae	Anaerobaca	Anaerobaca lacustris M17dextr(OR906296)	93.487
F27	U4	Agriculture biowaste	Agriculture residues, mainly manure, and other bio-waste	Otu3091	0.0439024	90	58.0645	Phycisphaerae	MSBL9	SG8-4	SG8-4_ge	Phycisphaerae	Sedimentisphaerales	Anaerohalosphaeraceae	Anaerohalosphaera	Anaerohalosphaera lusitana ST-NAGAB-D1 (KY471010.1)	93.053
S13	U9	Sewage sludge	Thickened sewage sludge from wastewater treatment tank	Otu30093	0.0430464	62	40	Planctomycetes	Pirellulales	Pirellulaceae	Pirellula	Planctomycetia	Pirellulales	Pirellulaceae	Aureliella	Aureliella helgolandensis Q31a (MK559992)	97.872
S13	U9	Sewage sludge	Thickened sewage sludge from wastewater treatment tank	Otu11940	0.0430464	10	6.45161	Planctomycetes	Pirellulales	Pirellulaceae	Candidatus_Anammoximicrobium	Planctomycetia	Pirellulales	Pirellulaceae	Bremerella	Bremerella volcania Pan97 (MK554518)	92.766
S13	U9	Sewage sludge	Thickened sewage sludge from wastewater treatment tank	Otu15152	0.0430464	13	8.3871	Phycisphaerae	MSBL9	KCLunmb-38-53	KCLunmb-38-53_ge	Phycisphaerae	Sedimentisphaerales	Anaerohalosphaeraceae	Anaerohalosphaera	Anaerohalosphaera lusitana ST-NAGAB-D1 (KY471010.1)	92.211
S8	U9	Sewage sludge	Thickened sewage sludge from wastewater treatment tank	Otu3231	0.0430464	23	14.8387	Phycisphaerae	Pla1_lineage	Pla1_lineage_fa	Pla1_lineage_ge	Phycisphaerae	Sedimentisphaerales	Anaerohalosphaeraceae	Anaerohalosphaera	Anaerohalosphaera lusitana ST-NAGAB-D1 (KY471010.1)	88.1
S13	U9	Sewage sludge	Thickened sewage sludge from wastewater treatment tank	Otu3231	0.0430464	23	14.8387	Phycisphaerae	Pla1_lineage	Pla1_lineage_fa	Pla1_lineage_ge	Phycisphaerae	Sedimentisphaerales	Anaerohalosphaeraceae	Anaerohalosphaera	Anaerohalosphaera lusitana ST-NAGAB-D1 (KY471010.1)	88.1
F55	U4	Agriculture biowaste	Agriculture residues, mainly manure, and other bio-waste	Otu1442	0.0429752	69	44.5161	Planctomycetes	Pirellulales	Pirellulaceae	p-1088-a5_gut_group	Planctomycetia	Pirellulales	Lacipirellulaceae	Botrimarina	Botrimarina colliarenosi Pla108 (MK554547)	85.031
MbioD7	U5	Agriculture biowaste	Agriculture residues, mainly manure, and other bio-waste	Otu2399	0.0426929	57	36.7742	Phycisphaerae	MSBL9	SG8-4	SG8-4_ge	Phycisphaerae	Sedimentisphaerales	Anaerobacaceae	Anaerobaca	Anaerobaca lacustris M17dextr(OR906296)	93.487
MbioD7	U5	Agriculture biowaste	Agriculture residues, mainly manure, and other bio-waste	Otu2269	0.0426929	102	65.8065	Phycisphaerae	unknown	unknown	unknown	Planctomycetia	Pirellulales	Thermoguttaceae	Thermogutta	Thermogutta hypogea SBP2 (KC867695)	90.147
F28	U4	Agriculture biowaste	Agriculture residues, mainly manure, and other bio-waste	Otu2573	0.042623	130	83.871	Planctomycetes	Pirellulales	Pirellulaceae	Pir4_lineage	Planctomycetia	Pirellulales	Lacipirellulaceae	Lacipirellula	Lacipirellula limnantheis I41 (MK554526)	92.616
MbioC8	U5	Agriculture biowaste	Agriculture residues, mainly manure, and other bio-waste	Otu1445	0.0424837	67	43.2258	Phycisphaerae	MSBL9	SG8-4	SG8-4_ge	Phycisphaerae	Sedimentisphaerales	Anaerobacaceae	Anaerobaca	Anaerobaca lacustris M17dextr(OR906296)	97.053
F44	U4	Agriculture biowaste	Agriculture residues, mainly manure, and other bio-waste	Otu8114	0.0424837	103	66.4516	Phycisphaerae	MSBL9	L21-RPul-D3	L21-RPul-D3_ge	Phycisphaerae	Sedimentisphaerales	Sedimentisphaeraceae	Limihaloglobus	Limihaloglobus sulfuriphilus SM-Chi-D1 (KX151396.1)	92.547
F20	U4	Agriculture biowaste	Agriculture residues, mainly manure, and other bio-waste	Otu2573	0.0424144	130	83.871	Planctomycetes	Pirellulales	Pirellulaceae	Pir4_lineage	Planctomycetia	Pirellulales	Lacipirellulaceae	Lacipirellula	Lacipirellula limnantheis I41 (MK554526)	92.616
F42	U4	Agriculture biowaste	Agriculture residues, mainly manure, and other bio-waste	Otu8114	0.0421585	103	66.4516	Phycisphaerae	MSBL9	L21-RPul-D3	L21-RPul-D3_ge	Phycisphaerae	Sedimentisphaerales	Sedimentisphaeraceae	Limihaloglobus	Limihaloglobus sulfuriphilus SM-Chi-D1 (KX151396.1)	92.547
F48	U4	Agriculture biowaste	Agriculture residues, mainly manure, and other bio-waste	Otu3091	0.0419355	90	58.0645	Phycisphaerae	MSBL9	SG8-4	SG8-4_ge	Phycisphaerae	Sedimentisphaerales	Anaerohalosphaeraceae	Anaerohalosphaera	Anaerohalosphaera lusitana ST-NAGAB-D1 (KY471010.1)	93.053
S5	U9	Sewage sludge	Thickened sewage sludge from wastewater treatment tank	Otu30093	0.0415973	62	40	Planctomycetes	Pirellulales	Pirellulaceae	Pirellula	Planctomycetia	Pirellulales	Pirellulaceae	Aureliella	Aureliella helgolandensis Q31a (MK559992)	97.872
S4	U9	Sewage sludge	Thickened sewage sludge from wastewater treatment tank	Otu9196	0.0414594	8	5.16129	Phycisphaerae	MSBL9	SG8-4	SG8-4_ge	Phycisphaerae	Sedimentisphaerales	Anaerohalosphaeraceae	Anaerohalosphaera	Anaerohalosphaera lusitana ST-NAGAB-D1 (KY471010.1)	92.211
F51	U4	Agriculture biowaste	Agriculture residues, mainly manure, and other bio-waste	Otu1442	0.0414594	69	44.5161	Planctomycetes	Pirellulales	Pirellulaceae	p-1088-a5_gut_group	Planctomycetia	Pirellulales	Lacipirellulaceae	Botrimarina	Botrimarina colliarenosi Pla108 (MK554547)	85.031
F47	U4	Agriculture biowaste	Agriculture residues, mainly manure, and other bio-waste	Otu11906	0.0413907	38	24.5161	Phycisphaerae	MSBL9	L21-RPul-D3	L21-RPul-D3_ge	Phycisphaerae	Sedimentisphaerales	Sedimentisphaeraceae	Limihaloglobus	Limihaloglobus sulfuriphilus SM-Chi-D1 (KX151396.1)	96.855
P6	U8	Sewage sludge	Thickened sewage sludge from wastewater treatment tank	Otu7754	0.0413907	26	16.7742	Phycisphaerae	MSBL9	unknown	unknown	Phycisphaerae	Sedimentisphaerales	Anaerobacaceae	Anaerobaca	Anaerobaca lacustris M17dextr(OR906296)	93.46
P6	U8	Sewage sludge	Thickened sewage sludge from wastewater treatment tank	Otu6218	0.0413907	28	18.0645	Phycisphaerae	unknown	unknown	unknown	Planctomycetia	Pirellulales	Thermoguttaceae	Thermogutta	Thermogutta hypogea SBP2 (KC867695)	89.474
BKE6	U3	Agriculture biowaste	Agriculture residues, mainly manure, and other bio-waste	Otu1963	0.0413907	90	58.0645	Phycisphaerae	Pla1_lineage	Pla1_lineage_fa	Pla1_lineage_ge	Phycisphaerae	Sedimentisphaerales	Anaerohalosphaeraceae	Anaerohalosphaera	Anaerohalosphaera lusitana ST-NAGAB-D1 (KY471010.1)	88.912
BKA11	U3	Agriculture biowaste	Agriculture residues, mainly manure, and other bio-waste	Otu1342	0.0411862	108	69.6774	Phycisphaerae	Phycisphaerales	AKAU3564_sediment_group	AKAU3564_sediment_group_ge	Phycisphaerae	Sedimentisphaerales	Anaerohalosphaeraceae	Anaerohalosphaera	Anaerohalosphaera lusitana ST-NAGAB-D1 (KY471010.1)	89.286
MbioA10	U5	Agriculture biowaste	Agriculture residues, mainly manure, and other bio-waste	Otu759	0.0409836	84	54.1935	Phycisphaerae	MSBL9	KCLunmb-38-53	KCLunmb-38-53_ge	Phycisphaerae	Sedimentisphaerales	Anaerohalosphaeraceae	Anaerohalosphaera	Anaerohalosphaera lusitana ST-NAGAB-D1 (KY471010.1)	93.082
BKC5	U3	Agriculture biowaste	Agriculture residues, mainly manure, and other bio-waste	Otu1963	0.0409165	90	58.0645	Phycisphaerae	Pla1_lineage	Pla1_lineage_fa	Pla1_lineage_ge	Phycisphaerae	Sedimentisphaerales	Anaerohalosphaeraceae	Anaerohalosphaera	Anaerohalosphaera lusitana ST-NAGAB-D1 (KY471010.1)	88.912
S10	U9	Sewage sludge	Thickened sewage sludge from wastewater treatment tank	Otu30093	0.0408859	62	40	Planctomycetes	Pirellulales	Pirellulaceae	Pirellula	Planctomycetia	Pirellulales	Pirellulaceae	Aureliella	Aureliella helgolandensis Q31a (MK559992)	97.872
BKC3	U3	Agriculture biowaste	Agriculture residues, mainly manure, and other bio-waste	Otu374	0.0408497	127	81.9355	Phycisphaerae	MSBL9	unknown	unknown	Phycisphaerae	Sedimentisphaerales	Anaerobacaceae	Anaerobaca	Anaerobaca lacustris M17dextr(OR906296)	94.549
BKC3	U3	Agriculture biowaste	Agriculture residues, mainly manure, and other bio-waste	Otu7347	0.0408497	37	23.871	Planctomycetes	Planctomycetales	uncultured	uncultured_ge	Planctomycetia	Planctomycetales	Planctomycetaceae	Gimesia	Gimesia fumaroli Enr17 (MK554524)	93.22
MbioC8	U5	Agriculture biowaste	Agriculture residues, mainly manure, and other bio-waste	Otu3091	0.0408497	90	58.0645	Phycisphaerae	MSBL9	SG8-4	SG8-4_ge	Phycisphaerae	Sedimentisphaerales	Anaerohalosphaeraceae	Anaerohalosphaera	Anaerohalosphaera lusitana ST-NAGAB-D1 (KY471010.1)	93.053
BT9	U10	Sewage sludge	Thickened sewage sludge from wastewater treatment tank	Otu8217	0.040783	22	14.1935	Planctomycetes	Pirellulales	Pirellulaceae	Pirellula	Planctomycetia	Pirellulales	Pirellulaceae	Bremerella	Bremerella volcania Pan97 (MK554518)	95.541
BKB3	U3	Agriculture biowaste	Agriculture residues, mainly manure, and other bio-waste	Otu1342	0.040783	108	69.6774	Phycisphaerae	Phycisphaerales	AKAU3564_sediment_group	AKAU3564_sediment_group_ge	Phycisphaerae	Sedimentisphaerales	Anaerohalosphaeraceae	Anaerohalosphaera	Anaerohalosphaera lusitana ST-NAGAB-D1 (KY471010.1)	89.286
BT9	U10	Sewage sludge	Thickened sewage sludge from wastewater treatment tank	Otu3231	0.040783	23	14.8387	Phycisphaerae	Pla1_lineage	Pla1_lineage_fa	Pla1_lineage_ge	Phycisphaerae	Sedimentisphaerales	Anaerohalosphaeraceae	Anaerohalosphaera	Anaerohalosphaera lusitana ST-NAGAB-D1 (KY471010.1)	88.1
BKD2	U3	Agriculture biowaste	Agriculture residues, mainly manure, and other bio-waste	Otu2399	0.0406504	57	36.7742	Phycisphaerae	MSBL9	SG8-4	SG8-4_ge	Phycisphaerae	Sedimentisphaerales	Anaerobacaceae	Anaerobaca	Anaerobaca lacustris M17dextr(OR906296)	93.487
P5	U8	Sewage sludge	Thickened sewage sludge from wastewater treatment tank	Otu5568	0.0405186	17	10.9677	Phycisphaerae	MSBL9	SG8-4	SG8-4_ge	Phycisphaerae	Sedimentisphaerales	Anaerobacaceae	Anaerobaca	Anaerobaca lacustris M17dextr(OR906296)	94.969
F18	U4	Agriculture biowaste	Agriculture residues, mainly manure, and other bio-waste	Otu5823	0.0401929	35	22.5806	Planctomycetes	Pirellulales	Pirellulaceae	Blastopirellula	Planctomycetia	Pirellulales	Pirellulaceae	Bremerella	Bremerella cremea LHWP2 (JF748733)	91.507
F45	U4	Agriculture biowaste	Agriculture residues, mainly manure, and other bio-waste	Otu5525	0.0401338	37	23.871	Planctomycetes	Pirellulales	Pirellulaceae	Pir4_lineage	Planctomycetia	Pirellulales	Lacipirellulaceae	Posidoniimonas	Posidoniimonas polymericola Pla123a (MK554580)	98.938
S12	U9	Sewage sludge	Thickened sewage sludge from wastewater treatment tank	Otu11751	0.0399334	16	10.3226	Phycisphaerae	MSBL9	SM23-30	SM23-30_ge	Phycisphaerae	Sedimentisphaerales	Sedimentisphaeraceae	Limihaloglobus	Limihaloglobus sulfuriphilus SM-Chi-D1 (KX151396.1)	88.454
BKB5	U3	Agriculture biowaste	Agriculture residues, mainly manure, and other bio-waste	Otu2399	0.0397351	57	36.7742	Phycisphaerae	MSBL9	SG8-4	SG8-4_ge	Phycisphaerae	Sedimentisphaerales	Anaerobacaceae	Anaerobaca	Anaerobaca lacustris M17dextr(OR906296)	93.487
BT4	U10	Sewage sludge	Thickened sewage sludge from wastewater treatment tank	Otu3231	0.0397351	23	14.8387	Phycisphaerae	Pla1_lineage	Pla1_lineage_fa	Pla1_lineage_ge	Phycisphaerae	Sedimentisphaerales	Anaerohalosphaeraceae	Anaerohalosphaera	Anaerohalosphaera lusitana ST-NAGAB-D1 (KY471010.1)	88.1
F21	U4	Agriculture biowaste	Agriculture residues, mainly manure, and other bio-waste	Otu8114	0.0396694	103	66.4516	Phycisphaerae	MSBL9	L21-RPul-D3	L21-RPul-D3_ge	Phycisphaerae	Sedimentisphaerales	Sedimentisphaeraceae	Limihaloglobus	Limihaloglobus sulfuriphilus SM-Chi-D1 (KX151396.1)	92.547
BKA3	U3	Agriculture biowaste	Agriculture residues, mainly manure, and other bio-waste	Otu2399	0.0394089	57	36.7742	Phycisphaerae	MSBL9	SG8-4	SG8-4_ge	Phycisphaerae	Sedimentisphaerales	Anaerobacaceae	Anaerobaca	Anaerobaca lacustris M17dextr(OR906296)	93.487
BKA3	U3	Agriculture biowaste	Agriculture residues, mainly manure, and other bio-waste	Otu2269	0.0394089	102	65.8065	Phycisphaerae	unknown	unknown	unknown	Planctomycetia	Pirellulales	Thermoguttaceae	Thermogutta	Thermogutta hypogea SBP2 (KC867695)	90.147
S9	U9	Sewage sludge	Thickened sewage sludge from wastewater treatment tank	Otu30093	0.0393443	62	40	Planctomycetes	Pirellulales	Pirellulaceae	Pirellula	Planctomycetia	Pirellulales	Pirellulaceae	Aureliella	Aureliella helgolandensis Q31a (MK559992)	97.872
MbioA10	U5	Agriculture biowaste	Agriculture residues, mainly manure, and other bio-waste	Otu8105	0.0393443	43	27.7419	Planctomycetes	Pirellulales	Pirellulaceae	unknown	Planctomycetia	Pirellulales	Pirellulaceae	Bremerella	Bremerella cremea LHWP2 (JF748733)	93.617
S9	U9	Sewage sludge	Thickened sewage sludge from wastewater treatment tank	Otu1963	0.0393443	90	58.0645	Phycisphaerae	Pla1_lineage	Pla1_lineage_fa	Pla1_lineage_ge	Phycisphaerae	Sedimentisphaerales	Anaerohalosphaeraceae	Anaerohalosphaera	Anaerohalosphaera lusitana ST-NAGAB-D1 (KY471010.1)	88.912
S9	U9	Sewage sludge	Thickened sewage sludge from wastewater treatment tank	Otu10430	0.0393443	8	5.16129	Phycisphaerae	Pla1_lineage	Pla1_lineage_fa	Pla1_lineage_ge	Phycisphaerae	Phycisphaerales	Phycisphaeraceae	Phycisphaera	Phycisphaera mikurensis NBRC 102666 (AB447464.1)	87.265
BKB7	U3	Agriculture biowaste	Agriculture residues, mainly manure, and other bio-waste	Otu2573	0.0392799	130	83.871	Planctomycetes	Pirellulales	Pirellulaceae	Pir4_lineage	Planctomycetia	Pirellulales	Lacipirellulaceae	Lacipirellula	Lacipirellula limnantheis I41 (MK554526)	92.616
F16	U4	Agriculture biowaste	Agriculture residues, mainly manure, and other bio-waste	Otu5823	0.0392799	35	22.5806	Planctomycetes	Pirellulales	Pirellulaceae	Blastopirellula	Planctomycetia	Pirellulales	Pirellulaceae	Bremerella	Bremerella cremea LHWP2 (JF748733)	91.507
F39	U4	Agriculture biowaste	Agriculture residues, mainly manure, and other bio-waste	Otu8254	0.0392157	22	14.1935	Planctomycetes	Planctomycetales	Rubinisphaeraceae	SH-PL14	Planctomycetia	Planctomycetales	Planctomycetaceae	Caulifigura	Caulifigura coniformis Pan44 (MK554532)	95.106
F13	U4	Agriculture biowaste	Agriculture residues, mainly manure, and other bio-waste	Otu992	0.0392157	118	76.129	Planctomycetes	Pirellulales	Pirellulaceae	p-1088-a5_gut_group	Planctomycetia	Pirellulales	Lacipirellulaceae	Aeoliella	Aeoliella mucimassa Pan181 (MK559982)	88.15
P4	U8	Sewage sludge	Thickened sewage sludge from wastewater treatment tank	Otu2811	0.0391517	24	15.4839	OM190	OM190_or	OM190_fa	OM190_ge	Planctomycetia	Pirellulales	Thermoguttaceae	Thermogutta	Thermogutta hypogea SBP2 (KC867695)	88.608
BT7	U10	Sewage sludge	Thickened sewage sludge from wastewater treatment tank	Otu4503	0.0390879	25	16.129	Phycisphaerae	Pla1_lineage	Pla1_lineage_fa	Pla1_lineage_ge	Phycisphaerae	Sedimentisphaerales	Anaerohalosphaeraceae	Anaerohalosphaera	Anaerohalosphaera lusitana ST-NAGAB-D1 (KY471010.1)	88.285
MbioC7	U5	Agriculture biowaste	Agriculture residues, mainly manure, and other bio-waste	Otu2269	0.0390244	102	65.8065	Phycisphaerae	unknown	unknown	unknown	Planctomycetia	Pirellulales	Thermoguttaceae	Thermogutta	Thermogutta hypogea SBP2 (KC867695)	90.147
F29	U4	Agriculture biowaste	Agriculture residues, mainly manure, and other bio-waste	Otu1342	0.0388979	108	69.6774	Phycisphaerae	Phycisphaerales	AKAU3564_sediment_group	AKAU3564_sediment_group_ge	Phycisphaerae	Sedimentisphaerales	Anaerohalosphaeraceae	Anaerohalosphaera	Anaerohalosphaera lusitana ST-NAGAB-D1 (KY471010.1)	89.286
F46	U4	Agriculture biowaste	Agriculture residues, mainly manure, and other bio-waste	Otu3091	0.0383973	90	58.0645	Phycisphaerae	MSBL9	SG8-4	SG8-4_ge	Phycisphaerae	Sedimentisphaerales	Anaerohalosphaeraceae	Anaerohalosphaera	Anaerohalosphaera lusitana ST-NAGAB-D1 (KY471010.1)	93.053
BT6	U10	Sewage sludge	Thickened sewage sludge from wastewater treatment tank	Otu4503	0.0383333	25	16.129	Phycisphaerae	Pla1_lineage	Pla1_lineage_fa	Pla1_lineage_ge	Phycisphaerae	Sedimentisphaerales	Anaerohalosphaeraceae	Anaerohalosphaera	Anaerohalosphaera lusitana ST-NAGAB-D1 (KY471010.1)	88.285
BT11	U10	Sewage sludge	Thickened sewage sludge from wastewater treatment tank	Otu1445	0.0381426	67	43.2258	Phycisphaerae	MSBL9	SG8-4	SG8-4_ge	Phycisphaerae	Sedimentisphaerales	Anaerobacaceae	Anaerobaca	Anaerobaca lacustris M17dextr(OR906296)	97.053
F12	U4	Agriculture biowaste	Agriculture residues, mainly manure, and other bio-waste	Otu759	0.0381426	84	54.1935	Phycisphaerae	MSBL9	KCLunmb-38-53	KCLunmb-38-53_ge	Phycisphaerae	Sedimentisphaerales	Anaerohalosphaeraceae	Anaerohalosphaera	Anaerohalosphaera lusitana ST-NAGAB-D1 (KY471010.1)	93.082
MbioB12	U5	Agriculture biowaste	Agriculture residues, mainly manure, and other bio-waste	Otu7077	0.0377668	84	54.1935	Phycisphaerae	Tepidisphaerales	WD2101_soil_group	WD2101_soil_group_ge	Phycisphaerae	Tepidisphaerales	Tepidisphaeraceae	Tepidisphaera	Tepidisphaera mucosa 2842 (KM036168.1)	93.249
MbioB9	U5	Agriculture biowaste	Agriculture residues, mainly manure, and other bio-waste	Otu3091	0.0377049	90	58.0645	Phycisphaerae	MSBL9	SG8-4	SG8-4_ge	Phycisphaerae	Sedimentisphaerales	Anaerohalosphaeraceae	Anaerohalosphaera	Anaerohalosphaera lusitana ST-NAGAB-D1 (KY471010.1)	93.053
BKA12	U3	Agriculture biowaste	Agriculture residues, mainly manure, and other bio-waste	Otu1342	0.0377049	108	69.6774	Phycisphaerae	Phycisphaerales	AKAU3564_sediment_group	AKAU3564_sediment_group_ge	Phycisphaerae	Sedimentisphaerales	Anaerohalosphaeraceae	Anaerohalosphaera	Anaerohalosphaera lusitana ST-NAGAB-D1 (KY471010.1)	89.286
MbioB9	U5	Agriculture biowaste	Agriculture residues, mainly manure, and other bio-waste	Otu1442	0.0377049	69	44.5161	Planctomycetes	Pirellulales	Pirellulaceae	p-1088-a5_gut_group	Planctomycetia	Pirellulales	Lacipirellulaceae	Botrimarina	Botrimarina colliarenosi Pla108 (MK554547)	85.031
BKE8	U3	Agriculture biowaste	Agriculture residues, mainly manure, and other bio-waste	Otu2573	0.0376432	130	83.871	Planctomycetes	Pirellulales	Pirellulaceae	Pir4_lineage	Planctomycetia	Pirellulales	Lacipirellulaceae	Lacipirellula	Lacipirellula limnantheis I41 (MK554526)	92.616
BKE8	U3	Agriculture biowaste	Agriculture residues, mainly manure, and other bio-waste	Otu8114	0.0376432	103	66.4516	Phycisphaerae	MSBL9	L21-RPul-D3	L21-RPul-D3_ge	Phycisphaerae	Sedimentisphaerales	Sedimentisphaeraceae	Limihaloglobus	Limihaloglobus sulfuriphilus SM-Chi-D1 (KX151396.1)	92.547
BKE3	U3	Agriculture biowaste	Agriculture residues, mainly manure, and other bio-waste	Otu1963	0.0375817	90	58.0645	Phycisphaerae	Pla1_lineage	Pla1_lineage_fa	Pla1_lineage_ge	Phycisphaerae	Sedimentisphaerales	Anaerohalosphaeraceae	Anaerohalosphaera	Anaerohalosphaera lusitana ST-NAGAB-D1 (KY471010.1)	88.912
BKC3	U3	Agriculture biowaste	Agriculture residues, mainly manure, and other bio-waste	Otu9882	0.0375817	36	23.2258	Phycisphaerae	Phycisphaerales	Phycisphaeraceae	unknown	Phycisphaerae	Phycisphaerales	Phycisphaeraceae	Algisphaera	Algisphaera agarilytica 06SJR6-2 (AB845176.1)	88.075
MbioB7	U5	Agriculture biowaste	Agriculture residues, mainly manure, and other bio-waste	Otu1342	0.0375204	108	69.6774	Phycisphaerae	Phycisphaerales	AKAU3564_sediment_group	AKAU3564_sediment_group_ge	Phycisphaerae	Sedimentisphaerales	Anaerohalosphaeraceae	Anaerohalosphaera	Anaerohalosphaera lusitana ST-NAGAB-D1 (KY471010.1)	89.286
F14	U4	Agriculture biowaste	Agriculture residues, mainly manure, and other bio-waste	Otu992	0.0375204	118	76.129	Planctomycetes	Pirellulales	Pirellulaceae	p-1088-a5_gut_group	Planctomycetia	Pirellulales	Lacipirellulaceae	Aeoliella	Aeoliella mucimassa Pan181 (MK559982)	88.15
BKC2	U3	Agriculture biowaste	Agriculture residues, mainly manure, and other bio-waste	Otu2269	0.037415	102	65.8065	Phycisphaerae	unknown	unknown	unknown	Planctomycetia	Pirellulales	Thermoguttaceae	Thermogutta	Thermogutta hypogea SBP2 (KC867695)	90.147
F31	U4	Agriculture biowaste	Agriculture residues, mainly manure, and other bio-waste	Otu8114	0.0373377	103	66.4516	Phycisphaerae	MSBL9	L21-RPul-D3	L21-RPul-D3_ge	Phycisphaerae	Sedimentisphaerales	Sedimentisphaeraceae	Limihaloglobus	Limihaloglobus sulfuriphilus SM-Chi-D1 (KX151396.1)	92.547
F31	U4	Agriculture biowaste	Agriculture residues, mainly manure, and other bio-waste	Otu1442	0.0373377	69	44.5161	Planctomycetes	Pirellulales	Pirellulaceae	p-1088-a5_gut_group	Planctomycetia	Pirellulales	Lacipirellulaceae	Botrimarina	Botrimarina colliarenosi Pla108 (MK554547)	85.031
BT3	U10	Sewage sludge	Thickened sewage sludge from wastewater treatment tank	Otu3231	0.0372771	23	14.8387	Phycisphaerae	Pla1_lineage	Pla1_lineage_fa	Pla1_lineage_ge	Phycisphaerae	Sedimentisphaerales	Anaerohalosphaeraceae	Anaerohalosphaera	Anaerohalosphaera lusitana ST-NAGAB-D1 (KY471010.1)	88.1
F17	U4	Agriculture biowaste	Agriculture residues, mainly manure, and other bio-waste	Otu5525	0.0371622	37	23.871	Planctomycetes	Pirellulales	Pirellulaceae	Pir4_lineage	Planctomycetia	Pirellulales	Lacipirellulaceae	Posidoniimonas	Posidoniimonas polymericola Pla123a (MK554580)	98.938
F17	U4	Agriculture biowaste	Agriculture residues, mainly manure, and other bio-waste	Otu5823	0.0371622	35	22.5806	Planctomycetes	Pirellulales	Pirellulaceae	Blastopirellula	Planctomycetia	Pirellulales	Pirellulaceae	Bremerella	Bremerella cremea LHWP2 (JF748733)	91.507
S14	U9	Sewage sludge	Thickened sewage sludge from wastewater treatment tank	Otu15152	0.0366667	13	8.3871	Phycisphaerae	MSBL9	KCLunmb-38-53	KCLunmb-38-53_ge	Phycisphaerae	Sedimentisphaerales	Anaerohalosphaeraceae	Anaerohalosphaera	Anaerohalosphaera lusitana ST-NAGAB-D1 (KY471010.1)	92.211
S14	U9	Sewage sludge	Thickened sewage sludge from wastewater treatment tank	Otu11751	0.0366667	16	10.3226	Phycisphaerae	MSBL9	SM23-30	SM23-30_ge	Phycisphaerae	Sedimentisphaerales	Sedimentisphaeraceae	Limihaloglobus	Limihaloglobus sulfuriphilus SM-Chi-D1 (KX151396.1)	88.454
S5	U9	Sewage sludge	Thickened sewage sludge from wastewater treatment tank	Otu616	0.0366057	18	11.6129	Pla3_lineage	Pla3_lineage_or	Pla3_lineage_fa	Pla3_lineage_ge	Planctomycetia	Planctomycetales	Planctomycetaceae	Polystyrenella	Polystyrenella longa Pla110 (MK554533)	86.25
S8	U9	Sewage sludge	Thickened sewage sludge from wastewater treatment tank	Otu16739	0.0364238	24	15.4839	Planctomycetes	Pirellulales	Pirellulaceae	Blastopirellula	Planctomycetia	Pirellulales	Pirellulaceae	Blastopirellula	Blastopirellula sediminis JC732 (HG996462)	94.068
F47	U4	Agriculture biowaste	Agriculture residues, mainly manure, and other bio-waste	Otu5823	0.0364238	35	22.5806	Planctomycetes	Pirellulales	Pirellulaceae	Blastopirellula	Planctomycetia	Pirellulales	Pirellulaceae	Bremerella	Bremerella cremea LHWP2 (JF748733)	91.507
P6	U8	Sewage sludge	Thickened sewage sludge from wastewater treatment tank	Otu2811	0.0364238	24	15.4839	OM190	OM190_or	OM190_fa	OM190_ge	Planctomycetia	Pirellulales	Thermoguttaceae	Thermogutta	Thermogutta hypogea SBP2 (KC867695)	88.608
P6	U8	Sewage sludge	Thickened sewage sludge from wastewater treatment tank	Otu11922	0.0364238	10	6.45161	Phycisphaerae	mle1-8	mle1-8_fa	mle1-8_ge	Phycisphaerae	Sedimentisphaerales	Anaerohalosphaeraceae	Anaerohalosphaera	Anaerohalosphaera lusitana ST-NAGAB-D1 (KY471010.1)	88.589
S13	U9	Sewage sludge	Thickened sewage sludge from wastewater treatment tank	Otu11751	0.0364238	16	10.3226	Phycisphaerae	MSBL9	SM23-30	SM23-30_ge	Phycisphaerae	Sedimentisphaerales	Sedimentisphaeraceae	Limihaloglobus	Limihaloglobus sulfuriphilus SM-Chi-D1 (KX151396.1)	88.454
BKC11	U3	Agriculture biowaste	Agriculture residues, mainly manure, and other bio-waste	Otu1963	0.0363036	90	58.0645	Phycisphaerae	Pla1_lineage	Pla1_lineage_fa	Pla1_lineage_ge	Phycisphaerae	Sedimentisphaerales	Anaerohalosphaeraceae	Anaerohalosphaera	Anaerohalosphaera lusitana ST-NAGAB-D1 (KY471010.1)	88.912
BKB6	U3	Agriculture biowaste	Agriculture residues, mainly manure, and other bio-waste	Otu8114	0.0360656	103	66.4516	Phycisphaerae	MSBL9	L21-RPul-D3	L21-RPul-D3_ge	Phycisphaerae	Sedimentisphaerales	Sedimentisphaeraceae	Limihaloglobus	Limihaloglobus sulfuriphilus SM-Chi-D1 (KX151396.1)	92.547
F16	U4	Agriculture biowaste	Agriculture residues, mainly manure, and other bio-waste	Otu16135	0.0360065	60	38.7097	Planctomycetes	Pirellulales	Pirellulaceae	Pirellula	Planctomycetia	Pirellulales	Pirellulaceae	Aureliella	Aureliella helgolandensis Q31a (MK559992)	97.009
F39	U4	Agriculture biowaste	Agriculture residues, mainly manure, and other bio-waste	Otu2573	0.0359477	130	83.871	Planctomycetes	Pirellulales	Pirellulaceae	Pir4_lineage	Planctomycetia	Pirellulales	Lacipirellulaceae	Lacipirellula	Lacipirellula limnantheis I41 (MK554526)	92.616
P3	U8	Sewage sludge	Thickened sewage sludge from wastewater treatment tank	Otu6218	0.0359477	28	18.0645	Phycisphaerae	unknown	unknown	unknown	Planctomycetia	Pirellulales	Thermoguttaceae	Thermogutta	Thermogutta hypogea SBP2 (KC867695)	89.474
BT7	U10	Sewage sludge	Thickened sewage sludge from wastewater treatment tank	Otu1445	0.0358306	67	43.2258	Phycisphaerae	MSBL9	SG8-4	SG8-4_ge	Phycisphaerae	Sedimentisphaerales	Anaerobacaceae	Anaerobaca	Anaerobaca lacustris M17dextr(OR906296)	97.053
BT7	U10	Sewage sludge	Thickened sewage sludge from wastewater treatment tank	Otu3231	0.0358306	23	14.8387	Phycisphaerae	Pla1_lineage	Pla1_lineage_fa	Pla1_lineage_ge	Phycisphaerae	Sedimentisphaerales	Anaerohalosphaeraceae	Anaerohalosphaera	Anaerohalosphaera lusitana ST-NAGAB-D1 (KY471010.1)	88.1
BKC2	U3	Agriculture biowaste	Agriculture residues, mainly manure, and other bio-waste	Otu9882	0.0357143	36	23.2258	Phycisphaerae	Phycisphaerales	Phycisphaeraceae	unknown	Phycisphaerae	Phycisphaerales	Phycisphaeraceae	Algisphaera	Algisphaera agarilytica 06SJR6-2 (AB845176.1)	88.075
P5	U8	Sewage sludge	Thickened sewage sludge from wastewater treatment tank	Otu7754	0.0356564	26	16.7742	Phycisphaerae	MSBL9	unknown	unknown	Phycisphaerae	Sedimentisphaerales	Anaerobacaceae	Anaerobaca	Anaerobaca lacustris M17dextr(OR906296)	93.46
F43	U4	Agriculture biowaste	Agriculture residues, mainly manure, and other bio-waste	Otu11906	0.0355412	38	24.5161	Phycisphaerae	MSBL9	L21-RPul-D3	L21-RPul-D3_ge	Phycisphaerae	Sedimentisphaerales	Sedimentisphaeraceae	Limihaloglobus	Limihaloglobus sulfuriphilus SM-Chi-D1 (KX151396.1)	96.855
F10	U4	Agriculture biowaste	Agriculture residues, mainly manure, and other bio-waste	Otu7748	0.035473	28	18.0645	Phycisphaerae	Phycisphaerales	Phycisphaeraceae	unknown	Planctomycetia	Pirellulales	Thermoguttaceae	Thermogutta	Thermogutta hypogea SBP2 (KC867695)	87.841
BT5	U10	Sewage sludge	Thickened sewage sludge from wastewater treatment tank	Otu4503	0.0354267	25	16.129	Phycisphaerae	Pla1_lineage	Pla1_lineage_fa	Pla1_lineage_ge	Phycisphaerae	Sedimentisphaerales	Anaerohalosphaeraceae	Anaerohalosphaera	Anaerohalosphaera lusitana ST-NAGAB-D1 (KY471010.1)	88.285
F40	U4	Agriculture biowaste	Agriculture residues, mainly manure, and other bio-waste	Otu5525	0.0351171	37	23.871	Planctomycetes	Pirellulales	Pirellulaceae	Pir4_lineage	Planctomycetia	Pirellulales	Lacipirellulaceae	Posidoniimonas	Posidoniimonas polymericola Pla123a (MK554580)	98.938
F9	U4	Agriculture biowaste	Agriculture residues, mainly manure, and other bio-waste	Otu7748	0.0348259	28	18.0645	Phycisphaerae	Phycisphaerales	Phycisphaeraceae	unknown	Planctomycetia	Pirellulales	Thermoguttaceae	Thermogutta	Thermogutta hypogea SBP2 (KC867695)	87.841
MbioD1	U5	Agriculture biowaste	Agriculture residues, mainly manure, and other bio-waste	Otu759	0.0347682	84	54.1935	Phycisphaerae	MSBL9	KCLunmb-38-53	KCLunmb-38-53_ge	Phycisphaerae	Sedimentisphaerales	Anaerohalosphaeraceae	Anaerohalosphaera	Anaerohalosphaera lusitana ST-NAGAB-D1 (KY471010.1)	93.082
BKE6	U3	Agriculture biowaste	Agriculture residues, mainly manure, and other bio-waste	Otu3091	0.0347682	90	58.0645	Phycisphaerae	MSBL9	SG8-4	SG8-4_ge	Phycisphaerae	Sedimentisphaerales	Anaerohalosphaeraceae	Anaerohalosphaera	Anaerohalosphaera lusitana ST-NAGAB-D1 (KY471010.1)	93.053
F55	U4	Agriculture biowaste	Agriculture residues, mainly manure, and other bio-waste	Otu8114	0.0347107	103	66.4516	Phycisphaerae	MSBL9	L21-RPul-D3	L21-RPul-D3_ge	Phycisphaerae	Sedimentisphaerales	Sedimentisphaeraceae	Limihaloglobus	Limihaloglobus sulfuriphilus SM-Chi-D1 (KX151396.1)	92.547
MbioC6	U5	Agriculture biowaste	Agriculture residues, mainly manure, and other bio-waste	Otu1342	0.0346535	108	69.6774	Phycisphaerae	Phycisphaerales	AKAU3564_sediment_group	AKAU3564_sediment_group_ge	Phycisphaerae	Sedimentisphaerales	Anaerohalosphaeraceae	Anaerohalosphaera	Anaerohalosphaera lusitana ST-NAGAB-D1 (KY471010.1)	89.286
MK16	U7	Organic fraction from municipal solid waste (OFMSW)	Municipal biowaste: organic waste from households, yards, canteens	Otu374	0.0345964	127	81.9355	Phycisphaerae	MSBL9	unknown	unknown	Phycisphaerae	Sedimentisphaerales	Anaerobacaceae	Anaerobaca	Anaerobaca lacustris M17dextr(OR906296)	94.549
BKD4	U3	Agriculture biowaste	Agriculture residues, mainly manure, and other bio-waste	Otu7972	0.0345964	67	43.2258	Phycisphaerae	MSBL9	L21-RPul-D3	L21-RPul-D3_ge	Phycisphaerae	Sedimentisphaerales	Sedimentisphaeraceae	Limihaloglobus	Limihaloglobus sulfuriphilus SM-Chi-D1 (KX151396.1)	93.568
F36	U4	Agriculture biowaste	Agriculture residues, mainly manure, and other bio-waste	Otu992	0.0345395	118	76.129	Planctomycetes	Pirellulales	Pirellulaceae	p-1088-a5_gut_group	Planctomycetia	Pirellulales	Lacipirellulaceae	Aeoliella	Aeoliella mucimassa Pan181 (MK559982)	88.15
BKA7	U3	Agriculture biowaste	Agriculture residues, mainly manure, and other bio-waste	Otu8114	0.0344262	103	66.4516	Phycisphaerae	MSBL9	L21-RPul-D3	L21-RPul-D3_ge	Phycisphaerae	Sedimentisphaerales	Sedimentisphaeraceae	Limihaloglobus	Limihaloglobus sulfuriphilus SM-Chi-D1 (KX151396.1)	92.547
MbioC1	U5	Agriculture biowaste	Agriculture residues, mainly manure, and other bio-waste	Otu374	0.0343699	127	81.9355	Phycisphaerae	MSBL9	unknown	unknown	Phycisphaerae	Sedimentisphaerales	Anaerobacaceae	Anaerobaca	Anaerobaca lacustris M17dextr(OR906296)	94.549
BKC3	U3	Agriculture biowaste	Agriculture residues, mainly manure, and other bio-waste	Otu1963	0.0343137	90	58.0645	Phycisphaerae	Pla1_lineage	Pla1_lineage_fa	Pla1_lineage_ge	Phycisphaerae	Sedimentisphaerales	Anaerohalosphaeraceae	Anaerohalosphaera	Anaerohalosphaera lusitana ST-NAGAB-D1 (KY471010.1)	88.912
F18	U4	Agriculture biowaste	Agriculture residues, mainly manure, and other bio-waste	Otu1442	0.0337621	69	44.5161	Planctomycetes	Pirellulales	Pirellulaceae	p-1088-a5_gut_group	Planctomycetia	Pirellulales	Lacipirellulaceae	Botrimarina	Botrimarina colliarenosi Pla108 (MK554547)	85.031
F19	U4	Agriculture biowaste	Agriculture residues, mainly manure, and other bio-waste	Otu5525	0.03367	37	23.871	Planctomycetes	Pirellulales	Pirellulaceae	Pir4_lineage	Planctomycetia	Pirellulales	Lacipirellulaceae	Posidoniimonas	Posidoniimonas polymericola Pla123a (MK554580)	98.938
BT8	U10	Sewage sludge	Thickened sewage sludge from wastewater treatment tank	Otu3705	0.033557	61	39.3548	Planctomycetes	Planctomycetales	Rubinisphaeraceae	uncultured	Planctomycetia	Planctomycetales	Planctomycetaceae	Planctomyces	Planctomyces bekefii phe10 nw2017 (E3A20 r00020)	98.995
BT8	U10	Sewage sludge	Thickened sewage sludge from wastewater treatment tank	Otu1445	0.033557	67	43.2258	Phycisphaerae	MSBL9	SG8-4	SG8-4_ge	Phycisphaerae	Sedimentisphaerales	Anaerobacaceae	Anaerobaca	Anaerobaca lacustris M17dextr(OR906296)	97.053
BT2	U10	Sewage sludge	Thickened sewage sludge from wastewater treatment tank	Otu3231	0.0334448	23	14.8387	Phycisphaerae	Pla1_lineage	Pla1_lineage_fa	Pla1_lineage_ge	Phycisphaerae	Sedimentisphaerales	Anaerohalosphaeraceae	Anaerohalosphaera	Anaerohalosphaera lusitana ST-NAGAB-D1 (KY471010.1)	88.1
S12	U9	Sewage sludge	Thickened sewage sludge from wastewater treatment tank	Otu3231	0.0332779	23	14.8387	Phycisphaerae	Pla1_lineage	Pla1_lineage_fa	Pla1_lineage_ge	Phycisphaerae	Sedimentisphaerales	Anaerohalosphaeraceae	Anaerohalosphaera	Anaerohalosphaera lusitana ST-NAGAB-D1 (KY471010.1)	88.1
MbioC10	U5	Agriculture biowaste	Agriculture residues, mainly manure, and other bio-waste	Otu3091	0.0331675	90	58.0645	Phycisphaerae	MSBL9	SG8-4	SG8-4_ge	Phycisphaerae	Sedimentisphaerales	Anaerohalosphaeraceae	Anaerohalosphaera	Anaerohalosphaera lusitana ST-NAGAB-D1 (KY471010.1)	93.053
P2	U8	Sewage sludge	Thickened sewage sludge from wastewater treatment tank	Otu4163	0.0331675	39	25.1613	Planctomycetes	Planctomycetales	uncultured	uncultured_ge	Planctomycetia	Pirellulales	Lacipirellulaceae	Pirellulimonas	Pirellulimonas nuda Pla175 (MK559987)	92.585
F15	U4	Agriculture biowaste	Agriculture residues, mainly manure, and other bio-waste	Otu5823	0.0331675	35	22.5806	Planctomycetes	Pirellulales	Pirellulaceae	Blastopirellula	Planctomycetia	Pirellulales	Pirellulaceae	Bremerella	Bremerella cremea LHWP2 (JF748733)	91.507
MbioB1	U5	Agriculture biowaste	Agriculture residues, mainly manure, and other bio-waste	Otu374	0.0331126	127	81.9355	Phycisphaerae	MSBL9	unknown	unknown	Phycisphaerae	Sedimentisphaerales	Anaerobacaceae	Anaerobaca	Anaerobaca lacustris M17dextr(OR906296)	94.549
BKB5	U3	Agriculture biowaste	Agriculture residues, mainly manure, and other bio-waste	Otu2573	0.0331126	130	83.871	Planctomycetes	Pirellulales	Pirellulaceae	Pir4_lineage	Planctomycetia	Pirellulales	Lacipirellulaceae	Lacipirellula	Lacipirellula limnantheis I41 (MK554526)	92.616
BT4	U10	Sewage sludge	Thickened sewage sludge from wastewater treatment tank	Otu4503	0.0331126	25	16.129	Phycisphaerae	Pla1_lineage	Pla1_lineage_fa	Pla1_lineage_ge	Phycisphaerae	Sedimentisphaerales	Anaerohalosphaeraceae	Anaerohalosphaera	Anaerohalosphaera lusitana ST-NAGAB-D1 (KY471010.1)	88.285
MbioC4	U5	Agriculture biowaste	Agriculture residues, mainly manure, and other bio-waste	Otu2269	0.0330579	102	65.8065	Phycisphaerae	unknown	unknown	unknown	Planctomycetia	Pirellulales	Thermoguttaceae	Thermogutta	Thermogutta hypogea SBP2 (KC867695)	90.147
BKB2	U3	Agriculture biowaste	Agriculture residues, mainly manure, and other bio-waste	Otu374	0.0330033	127	81.9355	Phycisphaerae	MSBL9	unknown	unknown	Phycisphaerae	Sedimentisphaerales	Anaerobacaceae	Anaerobaca	Anaerobaca lacustris M17dextr(OR906296)	94.549
BKB2	U3	Agriculture biowaste	Agriculture residues, mainly manure, and other bio-waste	Otu1342	0.0330033	108	69.6774	Phycisphaerae	Phycisphaerales	AKAU3564_sediment_group	AKAU3564_sediment_group_ge	Phycisphaerae	Sedimentisphaerales	Anaerohalosphaeraceae	Anaerohalosphaera	Anaerohalosphaera lusitana ST-NAGAB-D1 (KY471010.1)	89.286
F52	U4	Agriculture biowaste	Agriculture residues, mainly manure, and other bio-waste	Otu992	0.0329489	118	76.129	Planctomycetes	Pirellulales	Pirellulaceae	p-1088-a5_gut_group	Planctomycetia	Pirellulales	Lacipirellulaceae	Aeoliella	Aeoliella mucimassa Pan181 (MK559982)	88.15
BT10	U10	Sewage sludge	Thickened sewage sludge from wastewater treatment tank	Otu30093	0.0328947	62	40	Planctomycetes	Pirellulales	Pirellulaceae	Pirellula	Planctomycetia	Pirellulales	Pirellulaceae	Aureliella	Aureliella helgolandensis Q31a (MK559992)	97.872
MbioC5	U5	Agriculture biowaste	Agriculture residues, mainly manure, and other bio-waste	Otu6216	0.0328947	32	20.6452	Phycisphaerae	MSBL9	L21-RPul-D3	L21-RPul-D3_ge	Phycisphaerae	Sedimentisphaerales	Sedimentisphaeraceae	Limihaloglobus	Limihaloglobus sulfuriphilus SM-Chi-D1 (KX151396.1)	92.739
MbioC5	U5	Agriculture biowaste	Agriculture residues, mainly manure, and other bio-waste	Otu2269	0.0328947	102	65.8065	Phycisphaerae	unknown	unknown	unknown	Planctomycetia	Pirellulales	Thermoguttaceae	Thermogutta	Thermogutta hypogea SBP2 (KC867695)	90.147
BKB7	U3	Agriculture biowaste	Agriculture residues, mainly manure, and other bio-waste	Otu374	0.0327332	127	81.9355	Phycisphaerae	MSBL9	unknown	unknown	Phycisphaerae	Sedimentisphaerales	Anaerobacaceae	Anaerobaca	Anaerobaca lacustris M17dextr(OR906296)	94.549
F16	U4	Agriculture biowaste	Agriculture residues, mainly manure, and other bio-waste	Otu1442	0.0327332	69	44.5161	Planctomycetes	Pirellulales	Pirellulaceae	p-1088-a5_gut_group	Planctomycetia	Pirellulales	Lacipirellulaceae	Botrimarina	Botrimarina colliarenosi Pla108 (MK554547)	85.031
MbioD10	U5	Agriculture biowaste	Agriculture residues, mainly manure, and other bio-waste	Otu1445	0.0326797	67	43.2258	Phycisphaerae	MSBL9	SG8-4	SG8-4_ge	Phycisphaerae	Sedimentisphaerales	Anaerobacaceae	Anaerobaca	Anaerobaca lacustris M17dextr(OR906296)	97.053
F24	U4	Agriculture biowaste	Agriculture residues, mainly manure, and other bio-waste	Otu2573	0.0326797	130	83.871	Planctomycetes	Pirellulales	Pirellulaceae	Pir4_lineage	Planctomycetia	Pirellulales	Lacipirellulaceae	Lacipirellula	Lacipirellula limnantheis I41 (MK554526)	92.616
F13	U4	Agriculture biowaste	Agriculture residues, mainly manure, and other bio-waste	Otu5823	0.0326797	35	22.5806	Planctomycetes	Pirellulales	Pirellulaceae	Blastopirellula	Planctomycetia	Pirellulales	Pirellulaceae	Bremerella	Bremerella cremea LHWP2 (JF748733)	91.507
F44	U4	Agriculture biowaste	Agriculture residues, mainly manure, and other bio-waste	Otu1342	0.0326797	108	69.6774	Phycisphaerae	Phycisphaerales	AKAU3564_sediment_group	AKAU3564_sediment_group_ge	Phycisphaerae	Sedimentisphaerales	Anaerohalosphaeraceae	Anaerohalosphaera	Anaerohalosphaera lusitana ST-NAGAB-D1 (KY471010.1)	89.286
F20	U4	Agriculture biowaste	Agriculture residues, mainly manure, and other bio-waste	Otu3091	0.0326264	90	58.0645	Phycisphaerae	MSBL9	SG8-4	SG8-4_ge	Phycisphaerae	Sedimentisphaerales	Anaerohalosphaeraceae	Anaerohalosphaera	Anaerohalosphaera lusitana ST-NAGAB-D1 (KY471010.1)	93.053
BT7	U10	Sewage sludge	Thickened sewage sludge from wastewater treatment tank	Otu3705	0.0325733	61	39.3548	Planctomycetes	Planctomycetales	Rubinisphaeraceae	uncultured	Planctomycetia	Planctomycetales	Planctomycetaceae	Planctomyces	Planctomyces bekefii phe10 nw2017 (E3A20 r00020)	98.995
S10	U9	Sewage sludge	Thickened sewage sludge from wastewater treatment tank	Otu3231	0.032368	23	14.8387	Phycisphaerae	Pla1_lineage	Pla1_lineage_fa	Pla1_lineage_ge	Phycisphaerae	Sedimentisphaerales	Anaerohalosphaeraceae	Anaerohalosphaera	Anaerohalosphaera lusitana ST-NAGAB-D1 (KY471010.1)	88.1
F25	U4	Agriculture biowaste	Agriculture residues, mainly manure, and other bio-waste	Otu2269	0.0321543	102	65.8065	Phycisphaerae	unknown	unknown	unknown	Planctomycetia	Pirellulales	Thermoguttaceae	Thermogutta	Thermogutta hypogea SBP2 (KC867695)	90.147
F45	U4	Agriculture biowaste	Agriculture residues, mainly manure, and other bio-waste	Otu8114	0.0317726	103	66.4516	Phycisphaerae	MSBL9	L21-RPul-D3	L21-RPul-D3_ge	Phycisphaerae	Sedimentisphaerales	Sedimentisphaeraceae	Limihaloglobus	Limihaloglobus sulfuriphilus SM-Chi-D1 (KX151396.1)	92.547
MbioA9	U5	Agriculture biowaste	Agriculture residues, mainly manure, and other bio-waste	Otu759	0.0315091	84	54.1935	Phycisphaerae	MSBL9	KCLunmb-38-53	KCLunmb-38-53_ge	Phycisphaerae	Sedimentisphaerales	Anaerohalosphaeraceae	Anaerohalosphaera	Anaerohalosphaera lusitana ST-NAGAB-D1 (KY471010.1)	93.082
MbioD8	U5	Agriculture biowaste	Agriculture residues, mainly manure, and other bio-waste	Otu2399	0.031457	57	36.7742	Phycisphaerae	MSBL9	SG8-4	SG8-4_ge	Phycisphaerae	Sedimentisphaerales	Anaerobacaceae	Anaerobaca	Anaerobaca lacustris M17dextr(OR906296)	93.487
F47	U4	Agriculture biowaste	Agriculture residues, mainly manure, and other bio-waste	Otu2573	0.031457	130	83.871	Planctomycetes	Pirellulales	Pirellulaceae	Pir4_lineage	Planctomycetia	Pirellulales	Lacipirellulaceae	Lacipirellula	Lacipirellula limnantheis I41 (MK554526)	92.616
MbioD5	U5	Agriculture biowaste	Agriculture residues, mainly manure, and other bio-waste	Otu2399	0.031405	57	36.7742	Phycisphaerae	MSBL9	SG8-4	SG8-4_ge	Phycisphaerae	Sedimentisphaerales	Anaerobacaceae	Anaerobaca	Anaerobaca lacustris M17dextr(OR906296)	93.487
MbioD11	U5	Agriculture biowaste	Agriculture residues, mainly manure, and other bio-waste	Otu374	0.03125	127	81.9355	Phycisphaerae	MSBL9	unknown	unknown	Phycisphaerae	Sedimentisphaerales	Anaerobacaceae	Anaerobaca	Anaerobaca lacustris M17dextr(OR906296)	94.549
MK33	U7	Organic fraction from municipal solid waste (OFMSW)	Municipal biowaste: organic waste from households, yards, canteens	Otu2573	0.03125	130	83.871	Planctomycetes	Pirellulales	Pirellulaceae	Pir4_lineage	Planctomycetia	Pirellulales	Lacipirellulaceae	Lacipirellula	Lacipirellula limnantheis I41 (MK554526)	92.616
MbioA8	U5	Agriculture biowaste	Agriculture residues, mainly manure, and other bio-waste	Otu374	0.0311987	127	81.9355	Phycisphaerae	MSBL9	unknown	unknown	Phycisphaerae	Sedimentisphaerales	Anaerobacaceae	Anaerobaca	Anaerobaca lacustris M17dextr(OR906296)	94.549
BKB6	U3	Agriculture biowaste	Agriculture residues, mainly manure, and other bio-waste	Otu374	0.0311475	127	81.9355	Phycisphaerae	MSBL9	unknown	unknown	Phycisphaerae	Sedimentisphaerales	Anaerobacaceae	Anaerobaca	Anaerobaca lacustris M17dextr(OR906296)	94.549
S9	U9	Sewage sludge	Thickened sewage sludge from wastewater treatment tank	Otu9196	0.0311475	8	5.16129	Phycisphaerae	MSBL9	SG8-4	SG8-4_ge	Phycisphaerae	Sedimentisphaerales	Anaerohalosphaeraceae	Anaerohalosphaera	Anaerohalosphaera lusitana ST-NAGAB-D1 (KY471010.1)	92.211
S9	U9	Sewage sludge	Thickened sewage sludge from wastewater treatment tank	Otu616	0.0311475	18	11.6129	Pla3_lineage	Pla3_lineage_or	Pla3_lineage_fa	Pla3_lineage_ge	Planctomycetia	Planctomycetales	Planctomycetaceae	Polystyrenella	Polystyrenella longa Pla110 (MK554533)	86.25
S9	U9	Sewage sludge	Thickened sewage sludge from wastewater treatment tank	Otu5900	0.0311475	10	6.45161	OM190	OM190_or	OM190_fa	OM190_ge	Saltatorellota	Saltatorellales	Saltatorellaceae	Saltatorellus	Engelhardtia mirabilis Pla86 (MK559989)	85.177
MbioC1	U5	Agriculture biowaste	Agriculture residues, mainly manure, and other bio-waste	Otu759	0.0310966	84	54.1935	Phycisphaerae	MSBL9	KCLunmb-38-53	KCLunmb-38-53_ge	Phycisphaerae	Sedimentisphaerales	Anaerohalosphaeraceae	Anaerohalosphaera	Anaerohalosphaera lusitana ST-NAGAB-D1 (KY471010.1)	93.082
MK29	U7	Organic fraction from municipal solid waste (OFMSW)	Municipal biowaste: organic waste from households, yards, canteens	Otu2573	0.0310966	130	83.871	Planctomycetes	Pirellulales	Pirellulaceae	Pir4_lineage	Planctomycetia	Pirellulales	Lacipirellulaceae	Lacipirellula	Lacipirellula limnantheis I41 (MK554526)	92.616
BKE3	U3	Agriculture biowaste	Agriculture residues, mainly manure, and other bio-waste	Otu1342	0.0310458	108	69.6774	Phycisphaerae	Phycisphaerales	AKAU3564_sediment_group	AKAU3564_sediment_group_ge	Phycisphaerae	Sedimentisphaerales	Anaerohalosphaeraceae	Anaerohalosphaera	Anaerohalosphaera lusitana ST-NAGAB-D1 (KY471010.1)	89.286
P4	U8	Sewage sludge	Thickened sewage sludge from wastewater treatment tank	Otu10954	0.0309951	15	9.67742	Phycisphaerae	Phycisphaerales	AKAU3564_sediment_group	AKAU3564_sediment_group_ge	Phycisphaerae	Sedimentisphaerales	Anaerohalosphaeraceae	Anaerohalosphaera	Anaerohalosphaera lusitana ST-NAGAB-D1 (KY471010.1)	89.286
F30	U4	Agriculture biowaste	Agriculture residues, mainly manure, and other bio-waste	Otu1442	0.0309446	69	44.5161	Planctomycetes	Pirellulales	Pirellulaceae	p-1088-a5_gut_group	Planctomycetia	Pirellulales	Lacipirellulaceae	Botrimarina	Botrimarina colliarenosi Pla108 (MK554547)	85.031
F49	U4	Agriculture biowaste	Agriculture residues, mainly manure, and other bio-waste	Otu992	0.0307942	118	76.129	Planctomycetes	Pirellulales	Pirellulaceae	p-1088-a5_gut_group	Planctomycetia	Pirellulales	Lacipirellulaceae	Aeoliella	Aeoliella mucimassa Pan181 (MK559982)	88.15
S10	U9	Sewage sludge	Thickened sewage sludge from wastewater treatment tank	Otu11751	0.0306644	16	10.3226	Phycisphaerae	MSBL9	SM23-30	SM23-30_ge	Phycisphaerae	Sedimentisphaerales	Sedimentisphaeraceae	Limihaloglobus	Limihaloglobus sulfuriphilus SM-Chi-D1 (KX151396.1)	88.454
F17	U4	Agriculture biowaste	Agriculture residues, mainly manure, and other bio-waste	Otu2573	0.0304054	130	83.871	Planctomycetes	Pirellulales	Pirellulaceae	Pir4_lineage	Planctomycetia	Pirellulales	Lacipirellulaceae	Lacipirellula	Lacipirellula limnantheis I41 (MK554526)	92.616
F17	U4	Agriculture biowaste	Agriculture residues, mainly manure, and other bio-waste	Otu1442	0.0304054	69	44.5161	Planctomycetes	Pirellulales	Pirellulaceae	p-1088-a5_gut_group	Planctomycetia	Pirellulales	Lacipirellulaceae	Botrimarina	Botrimarina colliarenosi Pla108 (MK554547)	85.031
F42	U4	Agriculture biowaste	Agriculture residues, mainly manure, and other bio-waste	Otu11906	0.0303541	38	24.5161	Phycisphaerae	MSBL9	L21-RPul-D3	L21-RPul-D3_ge	Phycisphaerae	Sedimentisphaerales	Sedimentisphaeraceae	Limihaloglobus	Limihaloglobus sulfuriphilus SM-Chi-D1 (KX151396.1)	96.855
F42	U4	Agriculture biowaste	Agriculture residues, mainly manure, and other bio-waste	Otu992	0.0303541	118	76.129	Planctomycetes	Pirellulales	Pirellulaceae	p-1088-a5_gut_group	Planctomycetia	Pirellulales	Lacipirellulaceae	Aeoliella	Aeoliella mucimassa Pan181 (MK559982)	88.15
F40	U4	Agriculture biowaste	Agriculture residues, mainly manure, and other bio-waste	Otu11276	0.0301003	20	12.9032	OM190	OM190_or	OM190_fa	OM190_ge	Saltatorellota	Saltatorellales	Saltatorellaceae	Saltatorellus	Engelhardtia mirabilis Pla86 (MK559989)	92.662
F41	U4	Agriculture biowaste	Agriculture residues, mainly manure, and other bio-waste	Otu780	0.0299501	39	25.1613	OM190	OM190_or	OM190_fa	OM190_ge	Phycisphaerae	Sedimentisphaerales	Anaerobacaceae	Anaerobaca	Anaerobaca lacustris M17dextr(OR906296)	85.895
F54	U4	Agriculture biowaste	Agriculture residues, mainly manure, and other bio-waste	Otu3705	0.0299003	61	39.3548	Planctomycetes	Planctomycetales	Rubinisphaeraceae	uncultured	Planctomycetia	Planctomycetales	Planctomycetaceae	Planctomyces	Planctomyces bekefii phe10 nw2017 (E3A20 r00020)	98.995
MbioA9	U5	Agriculture biowaste	Agriculture residues, mainly manure, and other bio-waste	Otu3091	0.0298507	90	58.0645	Phycisphaerae	MSBL9	SG8-4	SG8-4_ge	Phycisphaerae	Sedimentisphaerales	Anaerohalosphaeraceae	Anaerohalosphaera	Anaerohalosphaera lusitana ST-NAGAB-D1 (KY471010.1)	93.053
F51	U4	Agriculture biowaste	Agriculture residues, mainly manure, and other bio-waste	Otu2573	0.0298507	130	83.871	Planctomycetes	Pirellulales	Pirellulaceae	Pir4_lineage	Planctomycetia	Pirellulales	Lacipirellulaceae	Lacipirellula	Lacipirellula limnantheis I41 (MK554526)	92.616
F12	U4	Agriculture biowaste	Agriculture residues, mainly manure, and other bio-waste	Otu2269	0.0298507	102	65.8065	Phycisphaerae	unknown	unknown	unknown	Planctomycetia	Pirellulales	Thermoguttaceae	Thermogutta	Thermogutta hypogea SBP2 (KC867695)	90.147
F15	U4	Agriculture biowaste	Agriculture residues, mainly manure, and other bio-waste	Otu7748	0.0298507	28	18.0645	Phycisphaerae	Phycisphaerales	Phycisphaeraceae	unknown	Planctomycetia	Pirellulales	Thermoguttaceae	Thermogutta	Thermogutta hypogea SBP2 (KC867695)	87.841
BKB2	U3	Agriculture biowaste	Agriculture residues, mainly manure, and other bio-waste	Otu7347	0.029703	37	23.871	Planctomycetes	Planctomycetales	uncultured	uncultured_ge	Planctomycetia	Planctomycetales	Planctomycetaceae	Gimesia	Gimesia fumaroli Enr17 (MK554524)	93.22
MbioC6	U5	Agriculture biowaste	Agriculture residues, mainly manure, and other bio-waste	Otu992	0.029703	118	76.129	Planctomycetes	Pirellulales	Pirellulaceae	p-1088-a5_gut_group	Planctomycetia	Pirellulales	Lacipirellulaceae	Aeoliella	Aeoliella mucimassa Pan181 (MK559982)	88.15
MbioC3	U5	Agriculture biowaste	Agriculture residues, mainly manure, and other bio-waste	Otu759	0.029654	84	54.1935	Phycisphaerae	MSBL9	KCLunmb-38-53	KCLunmb-38-53_ge	Phycisphaerae	Sedimentisphaerales	Anaerohalosphaeraceae	Anaerohalosphaera	Anaerohalosphaera lusitana ST-NAGAB-D1 (KY471010.1)	93.082
P1	U8	Sewage sludge	Thickened sewage sludge from wastewater treatment tank	Otu6653	0.029654	65	41.9355	Phycisphaerae	Pla1_lineage	Pla1_lineage_fa	Pla1_lineage_ge	Phycisphaerae	Sedimentisphaerales	Anaerobacaceae	Anaerobaca	Anaerobaca lacustris M17dextr(OR906296)	88.26
BKA3	U3	Agriculture biowaste	Agriculture residues, mainly manure, and other bio-waste	Otu9882	0.0295567	36	23.2258	Phycisphaerae	Phycisphaerales	Phycisphaeraceae	unknown	Phycisphaerae	Phycisphaerales	Phycisphaeraceae	Algisphaera	Algisphaera agarilytica 06SJR6-2 (AB845176.1)	88.075
BKA7	U3	Agriculture biowaste	Agriculture residues, mainly manure, and other bio-waste	Otu43212	0.0295082	20	12.9032	Planctomycetes	Pirellulales	Pirellulaceae	uncultured	Planctomycetia	Pirellulales	Thermoguttaceae	Thermogutta	Thermogutta hypogea SBP2 (KC867695)	93.671
BKA12	U3	Agriculture biowaste	Agriculture residues, mainly manure, and other bio-waste	Otu759	0.0295082	84	54.1935	Phycisphaerae	MSBL9	KCLunmb-38-53	KCLunmb-38-53_ge	Phycisphaerae	Sedimentisphaerales	Anaerohalosphaeraceae	Anaerohalosphaera	Anaerohalosphaera lusitana ST-NAGAB-D1 (KY471010.1)	93.082
BKE8	U3	Agriculture biowaste	Agriculture residues, mainly manure, and other bio-waste	Otu9143	0.0294599	39	25.1613	Planctomycetes	Pirellulales	Pirellulaceae	unknown	Planctomycetia	Pirellulales	Lacipirellulaceae	Posidoniimonas	Posidoniimonas corsicana KOR34 (MK554542)	95.349
BKE8	U3	Agriculture biowaste	Agriculture residues, mainly manure, and other bio-waste	Otu374	0.0294599	127	81.9355	Phycisphaerae	MSBL9	unknown	unknown	Phycisphaerae	Sedimentisphaerales	Anaerobacaceae	Anaerobaca	Anaerobaca lacustris M17dextr(OR906296)	94.549
BKE8	U3	Agriculture biowaste	Agriculture residues, mainly manure, and other bio-waste	Otu3091	0.0294599	90	58.0645	Phycisphaerae	MSBL9	SG8-4	SG8-4_ge	Phycisphaerae	Sedimentisphaerales	Anaerohalosphaeraceae	Anaerohalosphaera	Anaerohalosphaera lusitana ST-NAGAB-D1 (KY471010.1)	93.053
BKA6	U3	Agriculture biowaste	Agriculture residues, mainly manure, and other bio-waste	Otu2573	0.0294599	130	83.871	Planctomycetes	Pirellulales	Pirellulaceae	Pir4_lineage	Planctomycetia	Pirellulales	Lacipirellulaceae	Lacipirellula	Lacipirellula limnantheis I41 (MK554526)	92.616
BKB7	U3	Agriculture biowaste	Agriculture residues, mainly manure, and other bio-waste	Otu8114	0.0294599	103	66.4516	Phycisphaerae	MSBL9	L21-RPul-D3	L21-RPul-D3_ge	Phycisphaerae	Sedimentisphaerales	Sedimentisphaeraceae	Limihaloglobus	Limihaloglobus sulfuriphilus SM-Chi-D1 (KX151396.1)	92.547
F16	U4	Agriculture biowaste	Agriculture residues, mainly manure, and other bio-waste	Otu780	0.0294599	39	25.1613	OM190	OM190_or	OM190_fa	OM190_ge	Phycisphaerae	Sedimentisphaerales	Anaerobacaceae	Anaerobaca	Anaerobaca lacustris M17dextr(OR906296)	85.895
S15	U9	Sewage sludge	Thickened sewage sludge from wastewater treatment tank	Otu3552	0.0294118	17	10.9677	Phycisphaerae	MSBL9	SG8-4	SG8-4_ge	Phycisphaerae	Sedimentisphaerales	Anaerobacaceae	Anaerobaca	Anaerobaca lacustris M17dextr(OR906296)	94.759
P4	U8	Sewage sludge	Thickened sewage sludge from wastewater treatment tank	Otu7754	0.0293638	26	16.7742	Phycisphaerae	MSBL9	unknown	unknown	Phycisphaerae	Sedimentisphaerales	Anaerobacaceae	Anaerobaca	Anaerobaca lacustris M17dextr(OR906296)	93.46
MbioD3	U5	Agriculture biowaste	Agriculture residues, mainly manure, and other bio-waste	Otu1342	0.0293638	108	69.6774	Phycisphaerae	Phycisphaerales	AKAU3564_sediment_group	AKAU3564_sediment_group_ge	Phycisphaerae	Sedimentisphaerales	Anaerohalosphaeraceae	Anaerohalosphaera	Anaerohalosphaera lusitana ST-NAGAB-D1 (KY471010.1)	89.286
P4	U8	Sewage sludge	Thickened sewage sludge from wastewater treatment tank	Otu11922	0.0293638	10	6.45161	Phycisphaerae	mle1-8	mle1-8_fa	mle1-8_ge	Phycisphaerae	Sedimentisphaerales	Anaerohalosphaeraceae	Anaerohalosphaera	Anaerohalosphaera lusitana ST-NAGAB-D1 (KY471010.1)	88.589
BT7	U10	Sewage sludge	Thickened sewage sludge from wastewater treatment tank	Otu12490	0.029316	14	9.03226	Phycisphaerae	Phycisphaerales	Phycisphaeraceae	SM1A02	Phycisphaerae	Phycisphaerales	Phycisphaeraceae	Poriferisphaera	Poriferisphaera corsica KS4 (NR 173560.1)	86.134
F22	U4	Agriculture biowaste	Agriculture residues, mainly manure, and other bio-waste	Otu5525	0.0290792	37	23.871	Planctomycetes	Pirellulales	Pirellulaceae	Pir4_lineage	Planctomycetia	Pirellulales	Lacipirellulaceae	Posidoniimonas	Posidoniimonas polymericola Pla123a (MK554580)	98.938
F25	U4	Agriculture biowaste	Agriculture residues, mainly manure, and other bio-waste	Otu8114	0.0289389	103	66.4516	Phycisphaerae	MSBL9	L21-RPul-D3	L21-RPul-D3_ge	Phycisphaerae	Sedimentisphaerales	Sedimentisphaeraceae	Limihaloglobus	Limihaloglobus sulfuriphilus SM-Chi-D1 (KX151396.1)	92.547
BT8	U10	Sewage sludge	Thickened sewage sludge from wastewater treatment tank	Otu6218	0.0285235	28	18.0645	Phycisphaerae	unknown	unknown	unknown	Planctomycetia	Pirellulales	Thermoguttaceae	Thermogutta	Thermogutta hypogea SBP2 (KC867695)	89.474
F40	U4	Agriculture biowaste	Agriculture residues, mainly manure, and other bio-waste	Otu30093	0.0284281	62	40	Planctomycetes	Pirellulales	Pirellulaceae	Pirellula	Planctomycetia	Pirellulales	Pirellulaceae	Aureliella	Aureliella helgolandensis Q31a (MK559992)	97.872
S14	U9	Sewage sludge	Thickened sewage sludge from wastewater treatment tank	Otu3552	0.0283333	17	10.9677	Phycisphaerae	MSBL9	SG8-4	SG8-4_ge	Phycisphaerae	Sedimentisphaerales	Anaerobacaceae	Anaerobaca	Anaerobaca lacustris M17dextr(OR906296)	94.759
S14	U9	Sewage sludge	Thickened sewage sludge from wastewater treatment tank	Otu20743	0.0283333	27	17.4194	Phycisphaerae	MSBL9	L21-RPul-D3	L21-RPul-D3_ge	Phycisphaerae	Sedimentisphaerales	Sedimentisphaeraceae	Limihaloglobus	Limihaloglobus sulfuriphilus SM-Chi-D1 (KX151396.1)	93.154
S14	U9	Sewage sludge	Thickened sewage sludge from wastewater treatment tank	Otu11940	0.0283333	10	6.45161	Planctomycetes	Pirellulales	Pirellulaceae	Candidatus_Anammoximicrobium	Planctomycetia	Pirellulales	Pirellulaceae	Bremerella	Bremerella volcania Pan97 (MK554518)	92.766
S4	U9	Sewage sludge	Thickened sewage sludge from wastewater treatment tank	Otu30093	0.0281924	62	40	Planctomycetes	Pirellulales	Pirellulaceae	Pirellula	Planctomycetia	Pirellulales	Pirellulaceae	Aureliella	Aureliella helgolandensis Q31a (MK559992)	97.872
MbioC10	U5	Agriculture biowaste	Agriculture residues, mainly manure, and other bio-waste	Otu6216	0.0281924	32	20.6452	Phycisphaerae	MSBL9	L21-RPul-D3	L21-RPul-D3_ge	Phycisphaerae	Sedimentisphaerales	Sedimentisphaeraceae	Limihaloglobus	Limihaloglobus sulfuriphilus SM-Chi-D1 (KX151396.1)	92.739
BKE4	U3	Agriculture biowaste	Agriculture residues, mainly manure, and other bio-waste	Otu2573	0.0281457	130	83.871	Planctomycetes	Pirellulales	Pirellulaceae	Pir4_lineage	Planctomycetia	Pirellulales	Lacipirellulaceae	Lacipirellula	Lacipirellula limnantheis I41 (MK554526)	92.616
BKB5	U3	Agriculture biowaste	Agriculture residues, mainly manure, and other bio-waste	Otu4947	0.0281457	76	49.0323	Planctomycetes	Pirellulales	Pirellulaceae	p-1088-a5_gut_group	Planctomycetia	Pirellulales	Lacipirellulaceae	Botrimarina	Botrimarina colliarenosi Pla108 (MK554547)	88.025
MbioC4	U5	Agriculture biowaste	Agriculture residues, mainly manure, and other bio-waste	Otu3091	0.0280992	90	58.0645	Phycisphaerae	MSBL9	SG8-4	SG8-4_ge	Phycisphaerae	Sedimentisphaerales	Anaerohalosphaeraceae	Anaerohalosphaera	Anaerohalosphaera lusitana ST-NAGAB-D1 (KY471010.1)	93.053
MbioA7	U5	Agriculture biowaste	Agriculture residues, mainly manure, and other bio-waste	Otu374	0.0280066	127	81.9355	Phycisphaerae	MSBL9	unknown	unknown	Phycisphaerae	Sedimentisphaerales	Anaerobacaceae	Anaerobaca	Anaerobaca lacustris M17dextr(OR906296)	94.549
MK16	U7	Organic fraction from municipal solid waste (OFMSW)	Municipal biowaste: organic waste from households, yards, canteens	Otu1442	0.0280066	69	44.5161	Planctomycetes	Pirellulales	Pirellulaceae	p-1088-a5_gut_group	Planctomycetia	Pirellulales	Lacipirellulaceae	Botrimarina	Botrimarina colliarenosi Pla108 (MK554547)	85.031
F38	U4	Agriculture biowaste	Agriculture residues, mainly manure, and other bio-waste	Otu1342	0.0279605	108	69.6774	Phycisphaerae	Phycisphaerales	AKAU3564_sediment_group	AKAU3564_sediment_group_ge	Phycisphaerae	Sedimentisphaerales	Anaerohalosphaeraceae	Anaerohalosphaera	Anaerohalosphaera lusitana ST-NAGAB-D1 (KY471010.1)	89.286
MbioB12	U5	Agriculture biowaste	Agriculture residues, mainly manure, and other bio-waste	Otu3091	0.0279146	90	58.0645	Phycisphaerae	MSBL9	SG8-4	SG8-4_ge	Phycisphaerae	Sedimentisphaerales	Anaerohalosphaeraceae	Anaerohalosphaera	Anaerohalosphaera lusitana ST-NAGAB-D1 (KY471010.1)	93.053
MbioB12	U5	Agriculture biowaste	Agriculture residues, mainly manure, and other bio-waste	Otu992	0.0279146	118	76.129	Planctomycetes	Pirellulales	Pirellulaceae	p-1088-a5_gut_group	Planctomycetia	Pirellulales	Lacipirellulaceae	Aeoliella	Aeoliella mucimassa Pan181 (MK559982)	88.15
MK17	U7	Organic fraction from municipal solid waste (OFMSW)	Municipal biowaste: organic waste from households, yards, canteens	Otu1442	0.0279146	69	44.5161	Planctomycetes	Pirellulales	Pirellulaceae	p-1088-a5_gut_group	Planctomycetia	Pirellulales	Lacipirellulaceae	Botrimarina	Botrimarina colliarenosi Pla108 (MK554547)	85.031
MbioB9	U5	Agriculture biowaste	Agriculture residues, mainly manure, and other bio-waste	Otu2573	0.0278689	130	83.871	Planctomycetes	Pirellulales	Pirellulaceae	Pir4_lineage	Planctomycetia	Pirellulales	Lacipirellulaceae	Lacipirellula	Lacipirellula limnantheis I41 (MK554526)	92.616
F44	U4	Agriculture biowaste	Agriculture residues, mainly manure, and other bio-waste	Otu5525	0.0277778	37	23.871	Planctomycetes	Pirellulales	Pirellulaceae	Pir4_lineage	Planctomycetia	Pirellulales	Lacipirellulaceae	Posidoniimonas	Posidoniimonas polymericola Pla123a (MK554580)	98.938
F44	U4	Agriculture biowaste	Agriculture residues, mainly manure, and other bio-waste	Otu5017	0.0277778	48	30.9677	Planctomycetes	Pirellulales	Pirellulaceae	unknown	Planctomycetia	Pirellulales	Lacipirellulaceae	Bythoypirellula	Bythoypirellula polymerisocia Pla144 (MK554548)	98.093
F44	U4	Agriculture biowaste	Agriculture residues, mainly manure, and other bio-waste	Otu5823	0.0277778	35	22.5806	Planctomycetes	Pirellulales	Pirellulaceae	Blastopirellula	Planctomycetia	Pirellulales	Pirellulaceae	Bremerella	Bremerella cremea LHWP2 (JF748733)	91.507
F24	U4	Agriculture biowaste	Agriculture residues, mainly manure, and other bio-waste	Otu1342	0.0277778	108	69.6774	Phycisphaerae	Phycisphaerales	AKAU3564_sediment_group	AKAU3564_sediment_group_ge	Phycisphaerae	Sedimentisphaerales	Anaerohalosphaeraceae	Anaerohalosphaera	Anaerohalosphaera lusitana ST-NAGAB-D1 (KY471010.1)	89.286
P3	U8	Sewage sludge	Thickened sewage sludge from wastewater treatment tank	Otu7962	0.0277778	17	10.9677	Pla4_lineage	Pla4_lineage_or	Pla4_lineage_fa	Pla4_lineage_ge	Planctomycetia	Pirellulales	Thermoguttaceae	Thermogutta	Thermogutta hypogea SBP2 (KC867695)	88.333
F26	U4	Agriculture biowaste	Agriculture residues, mainly manure, and other bio-waste	Otu3091	0.0277325	90	58.0645	Phycisphaerae	MSBL9	SG8-4	SG8-4_ge	Phycisphaerae	Sedimentisphaerales	Anaerohalosphaeraceae	Anaerohalosphaera	Anaerohalosphaera lusitana ST-NAGAB-D1 (KY471010.1)	93.053
F20	U4	Agriculture biowaste	Agriculture residues, mainly manure, and other bio-waste	Otu8114	0.0277325	103	66.4516	Phycisphaerae	MSBL9	L21-RPul-D3	L21-RPul-D3_ge	Phycisphaerae	Sedimentisphaerales	Sedimentisphaeraceae	Limihaloglobus	Limihaloglobus sulfuriphilus SM-Chi-D1 (KX151396.1)	92.547
F26	U4	Agriculture biowaste	Agriculture residues, mainly manure, and other bio-waste	Otu1342	0.0277325	108	69.6774	Phycisphaerae	Phycisphaerales	AKAU3564_sediment_group	AKAU3564_sediment_group_ge	Phycisphaerae	Sedimentisphaerales	Anaerohalosphaeraceae	Anaerohalosphaera	Anaerohalosphaera lusitana ST-NAGAB-D1 (KY471010.1)	89.286
BKC6	U3	Agriculture biowaste	Agriculture residues, mainly manure, and other bio-waste	Otu2573	0.0276873	130	83.871	Planctomycetes	Pirellulales	Pirellulaceae	Pir4_lineage	Planctomycetia	Pirellulales	Lacipirellulaceae	Lacipirellula	Lacipirellula limnantheis I41 (MK554526)	92.616
BT7	U10	Sewage sludge	Thickened sewage sludge from wastewater treatment tank	Otu6218	0.0276873	28	18.0645	Phycisphaerae	unknown	unknown	unknown	Planctomycetia	Pirellulales	Thermoguttaceae	Thermogutta	Thermogutta hypogea SBP2 (KC867695)	89.474
BKC6	U3	Agriculture biowaste	Agriculture residues, mainly manure, and other bio-waste	Otu1963	0.0276873	90	58.0645	Phycisphaerae	Pla1_lineage	Pla1_lineage_fa	Pla1_lineage_ge	Phycisphaerae	Sedimentisphaerales	Anaerohalosphaeraceae	Anaerohalosphaera	Anaerohalosphaera lusitana ST-NAGAB-D1 (KY471010.1)	88.912
MbioC7	U5	Agriculture biowaste	Agriculture residues, mainly manure, and other bio-waste	Otu2573	0.0276423	130	83.871	Planctomycetes	Pirellulales	Pirellulaceae	Pir4_lineage	Planctomycetia	Pirellulales	Lacipirellulaceae	Lacipirellula	Lacipirellula limnantheis I41 (MK554526)	92.616
P5	U8	Sewage sludge	Thickened sewage sludge from wastewater treatment tank	Otu2811	0.0275527	24	15.4839	OM190	OM190_or	OM190_fa	OM190_ge	Planctomycetia	Pirellulales	Thermoguttaceae	Thermogutta	Thermogutta hypogea SBP2 (KC867695)	88.608
F43	U4	Agriculture biowaste	Agriculture residues, mainly manure, and other bio-waste	Otu47339	0.0274637	18	11.6129	Planctomycetes	Gemmatales	Gemmataceae	uncultured	Planctomycetia	Gemmatales	Gemmataceae	Gemmata	Gemmata massiliana IIL30 (JX088244)	87.371
F19	U4	Agriculture biowaste	Agriculture residues, mainly manure, and other bio-waste	Otu2269	0.026936	102	65.8065	Phycisphaerae	unknown	unknown	unknown	Planctomycetia	Pirellulales	Thermoguttaceae	Thermogutta	Thermogutta hypogea SBP2 (KC867695)	90.147
F45	U4	Agriculture biowaste	Agriculture residues, mainly manure, and other bio-waste	Otu3091	0.0267559	90	58.0645	Phycisphaerae	MSBL9	SG8-4	SG8-4_ge	Phycisphaerae	Sedimentisphaerales	Anaerohalosphaeraceae	Anaerohalosphaera	Anaerohalosphaera lusitana ST-NAGAB-D1 (KY471010.1)	93.053
F45	U4	Agriculture biowaste	Agriculture residues, mainly manure, and other bio-waste	Otu2573	0.0267559	130	83.871	Planctomycetes	Pirellulales	Pirellulaceae	Pir4_lineage	Planctomycetia	Pirellulales	Lacipirellulaceae	Lacipirellula	Lacipirellula limnantheis I41 (MK554526)	92.616
F41	U4	Agriculture biowaste	Agriculture residues, mainly manure, and other bio-waste	Otu11906	0.0266223	38	24.5161	Phycisphaerae	MSBL9	L21-RPul-D3	L21-RPul-D3_ge	Phycisphaerae	Sedimentisphaerales	Sedimentisphaeraceae	Limihaloglobus	Limihaloglobus sulfuriphilus SM-Chi-D1 (KX151396.1)	96.855
F41	U4	Agriculture biowaste	Agriculture residues, mainly manure, and other bio-waste	Otu8114	0.0266223	103	66.4516	Phycisphaerae	MSBL9	L21-RPul-D3	L21-RPul-D3_ge	Phycisphaerae	Sedimentisphaerales	Sedimentisphaeraceae	Limihaloglobus	Limihaloglobus sulfuriphilus SM-Chi-D1 (KX151396.1)	92.547
F41	U4	Agriculture biowaste	Agriculture residues, mainly manure, and other bio-waste	Otu5823	0.0266223	35	22.5806	Planctomycetes	Pirellulales	Pirellulaceae	Blastopirellula	Planctomycetia	Pirellulales	Pirellulaceae	Bremerella	Bremerella cremea LHWP2 (JF748733)	91.507
BT11	U10	Sewage sludge	Thickened sewage sludge from wastewater treatment tank	Otu16135	0.026534	60	38.7097	Planctomycetes	Pirellulales	Pirellulaceae	Pirellula	Planctomycetia	Pirellulales	Pirellulaceae	Aureliella	Aureliella helgolandensis Q31a (MK559992)	97.009
S4	U9	Sewage sludge	Thickened sewage sludge from wastewater treatment tank	Otu7754	0.026534	26	16.7742	Phycisphaerae	MSBL9	unknown	unknown	Phycisphaerae	Sedimentisphaerales	Anaerobacaceae	Anaerobaca	Anaerobaca lacustris M17dextr(OR906296)	93.46
S4	U9	Sewage sludge	Thickened sewage sludge from wastewater treatment tank	Otu11940	0.026534	10	6.45161	Planctomycetes	Pirellulales	Pirellulaceae	Candidatus_Anammoximicrobium	Planctomycetia	Pirellulales	Pirellulaceae	Bremerella	Bremerella volcania Pan97 (MK554518)	92.766
F15	U4	Agriculture biowaste	Agriculture residues, mainly manure, and other bio-waste	Otu992	0.026534	118	76.129	Planctomycetes	Pirellulales	Pirellulaceae	p-1088-a5_gut_group	Planctomycetia	Pirellulales	Lacipirellulaceae	Aeoliella	Aeoliella mucimassa Pan181 (MK559982)	88.15
MbioA9	U5	Agriculture biowaste	Agriculture residues, mainly manure, and other bio-waste	Otu992	0.026534	118	76.129	Planctomycetes	Pirellulales	Pirellulaceae	p-1088-a5_gut_group	Planctomycetia	Pirellulales	Lacipirellulaceae	Aeoliella	Aeoliella mucimassa Pan181 (MK559982)	88.15
S13	U9	Sewage sludge	Thickened sewage sludge from wastewater treatment tank	Otu3705	0.0264901	61	39.3548	Planctomycetes	Planctomycetales	Rubinisphaeraceae	uncultured	Planctomycetia	Planctomycetales	Planctomycetaceae	Planctomyces	Planctomyces bekefii phe10 nw2017 (E3A20 r00020)	98.995
F47	U4	Agriculture biowaste	Agriculture residues, mainly manure, and other bio-waste	Otu11206	0.0264901	77	49.6774	Planctomycetes	Pirellulales	Pirellulaceae	Rhodopirellula	Planctomycetia	Pirellulales	Pirellulaceae	Novipirellula	Novipirellula caenicola YM26-125 (NR 136448.1)	94.48
BKE6	U3	Agriculture biowaste	Agriculture residues, mainly manure, and other bio-waste	Otu7077	0.0264901	84	54.1935	Phycisphaerae	Tepidisphaerales	WD2101_soil_group	WD2101_soil_group_ge	Phycisphaerae	Tepidisphaerales	Tepidisphaeraceae	Tepidisphaera	Tepidisphaera mucosa 2842 (KM036168.1)	93.249
F47	U4	Agriculture biowaste	Agriculture residues, mainly manure, and other bio-waste	Otu3091	0.0264901	90	58.0645	Phycisphaerae	MSBL9	SG8-4	SG8-4_ge	Phycisphaerae	Sedimentisphaerales	Anaerohalosphaeraceae	Anaerohalosphaera	Anaerohalosphaera lusitana ST-NAGAB-D1 (KY471010.1)	93.053
MbioD8	U5	Agriculture biowaste	Agriculture residues, mainly manure, and other bio-waste	Otu6216	0.0264901	32	20.6452	Phycisphaerae	MSBL9	L21-RPul-D3	L21-RPul-D3_ge	Phycisphaerae	Sedimentisphaerales	Sedimentisphaeraceae	Limihaloglobus	Limihaloglobus sulfuriphilus SM-Chi-D1 (KX151396.1)	92.739
F47	U4	Agriculture biowaste	Agriculture residues, mainly manure, and other bio-waste	Otu992	0.0264901	118	76.129	Planctomycetes	Pirellulales	Pirellulaceae	p-1088-a5_gut_group	Planctomycetia	Pirellulales	Lacipirellulaceae	Aeoliella	Aeoliella mucimassa Pan181 (MK559982)	88.15
BKE6	U3	Agriculture biowaste	Agriculture residues, mainly manure, and other bio-waste	Otu4947	0.0264901	76	49.0323	Planctomycetes	Pirellulales	Pirellulaceae	p-1088-a5_gut_group	Planctomycetia	Pirellulales	Lacipirellulaceae	Botrimarina	Botrimarina colliarenosi Pla108 (MK554547)	88.025
MbioB6	U5	Agriculture biowaste	Agriculture residues, mainly manure, and other bio-waste	Otu374	0.0264463	127	81.9355	Phycisphaerae	MSBL9	unknown	unknown	Phycisphaerae	Sedimentisphaerales	Anaerobacaceae	Anaerobaca	Anaerobaca lacustris M17dextr(OR906296)	94.549
MK10	U7	Organic fraction from municipal solid waste (OFMSW)	Municipal biowaste: organic waste from households, yards, canteens	Otu759	0.0264026	84	54.1935	Phycisphaerae	MSBL9	KCLunmb-38-53	KCLunmb-38-53_ge	Phycisphaerae	Sedimentisphaerales	Anaerohalosphaeraceae	Anaerohalosphaera	Anaerohalosphaera lusitana ST-NAGAB-D1 (KY471010.1)	93.082
MbioD9	U5	Agriculture biowaste	Agriculture residues, mainly manure, and other bio-waste	Otu3091	0.0264026	90	58.0645	Phycisphaerae	MSBL9	SG8-4	SG8-4_ge	Phycisphaerae	Sedimentisphaerales	Anaerohalosphaeraceae	Anaerohalosphaera	Anaerohalosphaera lusitana ST-NAGAB-D1 (KY471010.1)	93.053
MbioD6	U5	Agriculture biowaste	Agriculture residues, mainly manure, and other bio-waste	Otu6216	0.0264026	32	20.6452	Phycisphaerae	MSBL9	L21-RPul-D3	L21-RPul-D3_ge	Phycisphaerae	Sedimentisphaerales	Sedimentisphaeraceae	Limihaloglobus	Limihaloglobus sulfuriphilus SM-Chi-D1 (KX151396.1)	92.739
BKC11	U3	Agriculture biowaste	Agriculture residues, mainly manure, and other bio-waste	Otu8114	0.0264026	103	66.4516	Phycisphaerae	MSBL9	L21-RPul-D3	L21-RPul-D3_ge	Phycisphaerae	Sedimentisphaerales	Sedimentisphaeraceae	Limihaloglobus	Limihaloglobus sulfuriphilus SM-Chi-D1 (KX151396.1)	92.547
MbioD6	U5	Agriculture biowaste	Agriculture residues, mainly manure, and other bio-waste	Otu2269	0.0264026	102	65.8065	Phycisphaerae	unknown	unknown	unknown	Planctomycetia	Pirellulales	Thermoguttaceae	Thermogutta	Thermogutta hypogea SBP2 (KC867695)	90.147
BKC11	U3	Agriculture biowaste	Agriculture residues, mainly manure, and other bio-waste	Otu1342	0.0264026	108	69.6774	Phycisphaerae	Phycisphaerales	AKAU3564_sediment_group	AKAU3564_sediment_group_ge	Phycisphaerae	Sedimentisphaerales	Anaerohalosphaeraceae	Anaerohalosphaera	Anaerohalosphaera lusitana ST-NAGAB-D1 (KY471010.1)	89.286
BKB9	U3	Agriculture biowaste	Agriculture residues, mainly manure, and other bio-waste	Otu4947	0.0264026	76	49.0323	Planctomycetes	Pirellulales	Pirellulaceae	p-1088-a5_gut_group	Planctomycetia	Pirellulales	Lacipirellulaceae	Botrimarina	Botrimarina colliarenosi Pla108 (MK554547)	88.025
BKB2	U3	Agriculture biowaste	Agriculture residues, mainly manure, and other bio-waste	Otu19762	0.0264026	9	5.80645	Phycisphaerae	mle1-8	mle1-8_fa	mle1-8_ge	Phycisphaerae	Sedimentisphaerales	Anaerohalosphaeraceae	Anaerohalosphaera	Anaerohalosphaera lusitana ST-NAGAB-D1 (KY471010.1)	87.164
BKC1	U3	Agriculture biowaste	Agriculture residues, mainly manure, and other bio-waste	Otu1342	0.0263591	108	69.6774	Phycisphaerae	Phycisphaerales	AKAU3564_sediment_group	AKAU3564_sediment_group_ge	Phycisphaerae	Sedimentisphaerales	Anaerohalosphaeraceae	Anaerohalosphaera	Anaerohalosphaera lusitana ST-NAGAB-D1 (KY471010.1)	89.286
BKD4	U3	Agriculture biowaste	Agriculture residues, mainly manure, and other bio-waste	Otu1342	0.0263591	108	69.6774	Phycisphaerae	Phycisphaerales	AKAU3564_sediment_group	AKAU3564_sediment_group_ge	Phycisphaerae	Sedimentisphaerales	Anaerohalosphaeraceae	Anaerohalosphaera	Anaerohalosphaera lusitana ST-NAGAB-D1 (KY471010.1)	89.286
BKC1	U3	Agriculture biowaste	Agriculture residues, mainly manure, and other bio-waste	Otu1963	0.0263591	90	58.0645	Phycisphaerae	Pla1_lineage	Pla1_lineage_fa	Pla1_lineage_ge	Phycisphaerae	Sedimentisphaerales	Anaerohalosphaeraceae	Anaerohalosphaera	Anaerohalosphaera lusitana ST-NAGAB-D1 (KY471010.1)	88.912
BKD4	U3	Agriculture biowaste	Agriculture residues, mainly manure, and other bio-waste	Otu1963	0.0263591	90	58.0645	Phycisphaerae	Pla1_lineage	Pla1_lineage_fa	Pla1_lineage_ge	Phycisphaerae	Sedimentisphaerales	Anaerohalosphaeraceae	Anaerohalosphaera	Anaerohalosphaera lusitana ST-NAGAB-D1 (KY471010.1)	88.912
MbioD12	U5	Agriculture biowaste	Agriculture residues, mainly manure, and other bio-waste	Otu6653	0.0263591	65	41.9355	Phycisphaerae	Pla1_lineage	Pla1_lineage_fa	Pla1_lineage_ge	Phycisphaerae	Sedimentisphaerales	Anaerobacaceae	Anaerobaca	Anaerobaca lacustris M17dextr(OR906296)	88.26
BT10	U10	Sewage sludge	Thickened sewage sludge from wastewater treatment tank	Otu8217	0.0263158	22	14.1935	Planctomycetes	Pirellulales	Pirellulaceae	Pirellula	Planctomycetia	Pirellulales	Pirellulaceae	Bremerella	Bremerella volcania Pan97 (MK554518)	95.541
BT10	U10	Sewage sludge	Thickened sewage sludge from wastewater treatment tank	Otu10611	0.0263158	8	5.16129	Planctomycetes	Pirellulales	Pirellulaceae	Pirellula	Planctomycetia	Pirellulales	Pirellulaceae	Anatilimnocola	Anatilimnocola floriformis PX40 (POP020302)	93.404
MbioD7	U5	Agriculture biowaste	Agriculture residues, mainly manure, and other bio-waste	Otu6216	0.0262726	32	20.6452	Phycisphaerae	MSBL9	L21-RPul-D3	L21-RPul-D3_ge	Phycisphaerae	Sedimentisphaerales	Sedimentisphaeraceae	Limihaloglobus	Limihaloglobus sulfuriphilus SM-Chi-D1 (KX151396.1)	92.739
F28	U4	Agriculture biowaste	Agriculture residues, mainly manure, and other bio-waste	Otu992	0.0262295	118	76.129	Planctomycetes	Pirellulales	Pirellulaceae	p-1088-a5_gut_group	Planctomycetia	Pirellulales	Lacipirellulaceae	Aeoliella	Aeoliella mucimassa Pan181 (MK559982)	88.15
BKD3	U3	Agriculture biowaste	Agriculture residues, mainly manure, and other bio-waste	Otu2269	0.0261011	102	65.8065	Phycisphaerae	unknown	unknown	unknown	Planctomycetia	Pirellulales	Thermoguttaceae	Thermogutta	Thermogutta hypogea SBP2 (KC867695)	90.147
P4	U8	Sewage sludge	Thickened sewage sludge from wastewater treatment tank	Otu12220	0.0261011	17	10.9677	Phycisphaerae	Pla1_lineage	Pla1_lineage_fa	Pla1_lineage_ge	Phycisphaerae	Sedimentisphaerales	Anaerohalosphaeraceae	Anaerohalosphaera	Anaerohalosphaera lusitana ST-NAGAB-D1 (KY471010.1)	87.866
BKB1	U3	Agriculture biowaste	Agriculture residues, mainly manure, and other bio-waste	Otu1342	0.025974	108	69.6774	Phycisphaerae	Phycisphaerales	AKAU3564_sediment_group	AKAU3564_sediment_group_ge	Phycisphaerae	Sedimentisphaerales	Anaerohalosphaeraceae	Anaerohalosphaera	Anaerohalosphaera lusitana ST-NAGAB-D1 (KY471010.1)	89.286
F29	U4	Agriculture biowaste	Agriculture residues, mainly manure, and other bio-waste	Otu3091	0.0259319	90	58.0645	Phycisphaerae	MSBL9	SG8-4	SG8-4_ge	Phycisphaerae	Sedimentisphaerales	Anaerohalosphaeraceae	Anaerohalosphaera	Anaerohalosphaera lusitana ST-NAGAB-D1 (KY471010.1)	93.053
P5	U8	Sewage sludge	Thickened sewage sludge from wastewater treatment tank	Otu6218	0.0259319	28	18.0645	Phycisphaerae	unknown	unknown	unknown	Planctomycetia	Pirellulales	Thermoguttaceae	Thermogutta	Thermogutta hypogea SBP2 (KC867695)	89.474
F22	U4	Agriculture biowaste	Agriculture residues, mainly manure, and other bio-waste	Otu11206	0.0258481	77	49.6774	Planctomycetes	Pirellulales	Pirellulaceae	Rhodopirellula	Planctomycetia	Pirellulales	Pirellulaceae	Novipirellula	Novipirellula caenicola YM26-125 (NR 136448.1)	94.48
F22	U4	Agriculture biowaste	Agriculture residues, mainly manure, and other bio-waste	Otu2573	0.0258481	130	83.871	Planctomycetes	Pirellulales	Pirellulaceae	Pir4_lineage	Planctomycetia	Pirellulales	Lacipirellulaceae	Lacipirellula	Lacipirellula limnantheis I41 (MK554526)	92.616
F22	U4	Agriculture biowaste	Agriculture residues, mainly manure, and other bio-waste	Otu1342	0.0258481	108	69.6774	Phycisphaerae	Phycisphaerales	AKAU3564_sediment_group	AKAU3564_sediment_group_ge	Phycisphaerae	Sedimentisphaerales	Anaerohalosphaeraceae	Anaerohalosphaera	Anaerohalosphaera lusitana ST-NAGAB-D1 (KY471010.1)	89.286
S10	U9	Sewage sludge	Thickened sewage sludge from wastewater treatment tank	Otu7754	0.0255537	26	16.7742	Phycisphaerae	MSBL9	unknown	unknown	Phycisphaerae	Sedimentisphaerales	Anaerobacaceae	Anaerobaca	Anaerobaca lacustris M17dextr(OR906296)	93.46
BKC2	U3	Agriculture biowaste	Agriculture residues, mainly manure, and other bio-waste	Otu7347	0.0255102	37	23.871	Planctomycetes	Planctomycetales	uncultured	uncultured_ge	Planctomycetia	Planctomycetales	Planctomycetaceae	Gimesia	Gimesia fumaroli Enr17 (MK554524)	93.22
F19	U4	Agriculture biowaste	Agriculture residues, mainly manure, and other bio-waste	Otu3091	0.0252525	90	58.0645	Phycisphaerae	MSBL9	SG8-4	SG8-4_ge	Phycisphaerae	Sedimentisphaerales	Anaerohalosphaeraceae	Anaerohalosphaera	Anaerohalosphaera lusitana ST-NAGAB-D1 (KY471010.1)	93.053
F19	U4	Agriculture biowaste	Agriculture residues, mainly manure, and other bio-waste	Otu5823	0.0252525	35	22.5806	Planctomycetes	Pirellulales	Pirellulaceae	Blastopirellula	Planctomycetia	Pirellulales	Pirellulaceae	Bremerella	Bremerella cremea LHWP2 (JF748733)	91.507
BT8	U10	Sewage sludge	Thickened sewage sludge from wastewater treatment tank	Otu3231	0.0251678	23	14.8387	Phycisphaerae	Pla1_lineage	Pla1_lineage_fa	Pla1_lineage_ge	Phycisphaerae	Sedimentisphaerales	Anaerohalosphaeraceae	Anaerohalosphaera	Anaerohalosphaera lusitana ST-NAGAB-D1 (KY471010.1)	88.1
F45	U4	Agriculture biowaste	Agriculture residues, mainly manure, and other bio-waste	Otu11906	0.0250836	38	24.5161	Phycisphaerae	MSBL9	L21-RPul-D3	L21-RPul-D3_ge	Phycisphaerae	Sedimentisphaerales	Sedimentisphaeraceae	Limihaloglobus	Limihaloglobus sulfuriphilus SM-Chi-D1 (KX151396.1)	96.855
F45	U4	Agriculture biowaste	Agriculture residues, mainly manure, and other bio-waste	Otu5823	0.0250836	35	22.5806	Planctomycetes	Pirellulales	Pirellulaceae	Blastopirellula	Planctomycetia	Pirellulales	Pirellulaceae	Bremerella	Bremerella cremea LHWP2 (JF748733)	91.507
F45	U4	Agriculture biowaste	Agriculture residues, mainly manure, and other bio-waste	Otu1342	0.0250836	108	69.6774	Phycisphaerae	Phycisphaerales	AKAU3564_sediment_group	AKAU3564_sediment_group_ge	Phycisphaerae	Sedimentisphaerales	Anaerohalosphaeraceae	Anaerohalosphaera	Anaerohalosphaera lusitana ST-NAGAB-D1 (KY471010.1)	89.286
F50	U4	Agriculture biowaste	Agriculture residues, mainly manure, and other bio-waste	Otu8254	0.025	22	14.1935	Planctomycetes	Planctomycetales	Rubinisphaeraceae	SH-PL14	Planctomycetia	Planctomycetales	Planctomycetaceae	Caulifigura	Caulifigura coniformis Pan44 (MK554532)	95.106
S14	U9	Sewage sludge	Thickened sewage sludge from wastewater treatment tank	Otu2811	0.025	24	15.4839	OM190	OM190_or	OM190_fa	OM190_ge	Planctomycetia	Pirellulales	Thermoguttaceae	Thermogutta	Thermogutta hypogea SBP2 (KC867695)	88.608
S12	U9	Sewage sludge	Thickened sewage sludge from wastewater treatment tank	Otu3148	0.0249584	21	13.5484	Planctomycetes	Pirellulales	Pirellulaceae	Pirellula	Planctomycetia	Pirellulales	Pirellulaceae	Aureliella	Aureliella helgolandensis Q31a (MK559992)	95.329
S12	U9	Sewage sludge	Thickened sewage sludge from wastewater treatment tank	Otu8105	0.0249584	43	27.7419	Planctomycetes	Pirellulales	Pirellulaceae	unknown	Planctomycetia	Pirellulales	Pirellulaceae	Bremerella	Bremerella cremea LHWP2 (JF748733)	93.617
S5	U9	Sewage sludge	Thickened sewage sludge from wastewater treatment tank	Otu3673	0.0249584	22	14.1935	Phycisphaerae	MSBL9	unknown	unknown	Phycisphaerae	Sedimentisphaerales	Anaerohalosphaeraceae	Anaerohalosphaera	Anaerohalosphaera lusitana ST-NAGAB-D1 (KY471010.1)	92.632
S5	U9	Sewage sludge	Thickened sewage sludge from wastewater treatment tank	Otu12220	0.0249584	17	10.9677	Phycisphaerae	Pla1_lineage	Pla1_lineage_fa	Pla1_lineage_ge	Phycisphaerae	Sedimentisphaerales	Anaerohalosphaeraceae	Anaerohalosphaera	Anaerohalosphaera lusitana ST-NAGAB-D1 (KY471010.1)	87.866
F53	U4	Agriculture biowaste	Agriculture residues, mainly manure, and other bio-waste	Otu992	0.0249169	118	76.129	Planctomycetes	Pirellulales	Pirellulaceae	p-1088-a5_gut_group	Planctomycetia	Pirellulales	Lacipirellulaceae	Aeoliella	Aeoliella mucimassa Pan181 (MK559982)	88.15
P2	U8	Sewage sludge	Thickened sewage sludge from wastewater treatment tank	Otu3705	0.0248756	61	39.3548	Planctomycetes	Planctomycetales	Rubinisphaeraceae	uncultured	Planctomycetia	Planctomycetales	Planctomycetaceae	Planctomyces	Planctomyces bekefii phe10 nw2017 (E3A20 r00020)	98.995
MbioC10	U5	Agriculture biowaste	Agriculture residues, mainly manure, and other bio-waste	Otu7972	0.0248756	67	43.2258	Phycisphaerae	MSBL9	L21-RPul-D3	L21-RPul-D3_ge	Phycisphaerae	Sedimentisphaerales	Sedimentisphaeraceae	Limihaloglobus	Limihaloglobus sulfuriphilus SM-Chi-D1 (KX151396.1)	93.568
P2	U8	Sewage sludge	Thickened sewage sludge from wastewater treatment tank	Otu7754	0.0248756	26	16.7742	Phycisphaerae	MSBL9	unknown	unknown	Phycisphaerae	Sedimentisphaerales	Anaerobacaceae	Anaerobaca	Anaerobaca lacustris M17dextr(OR906296)	93.46
MbioA9	U5	Agriculture biowaste	Agriculture residues, mainly manure, and other bio-waste	Otu1342	0.0248756	108	69.6774	Phycisphaerae	Phycisphaerales	AKAU3564_sediment_group	AKAU3564_sediment_group_ge	Phycisphaerae	Sedimentisphaerales	Anaerohalosphaeraceae	Anaerohalosphaera	Anaerohalosphaera lusitana ST-NAGAB-D1 (KY471010.1)	89.286
F11	U4	Agriculture biowaste	Agriculture residues, mainly manure, and other bio-waste	Otu7748	0.0248756	28	18.0645	Phycisphaerae	Phycisphaerales	Phycisphaeraceae	unknown	Planctomycetia	Pirellulales	Thermoguttaceae	Thermogutta	Thermogutta hypogea SBP2 (KC867695)	87.841
MbioD1	U5	Agriculture biowaste	Agriculture residues, mainly manure, and other bio-waste	Otu5692	0.0248344	34	21.9355	Phycisphaerae	mle1-8	mle1-8_fa	mle1-8_ge	Phycisphaerae	Sedimentisphaerales	Anaerohalosphaeraceae	Anaerohalosphaera	Anaerohalosphaera lusitana ST-NAGAB-D1 (KY471010.1)	89.979
MbioC6	U5	Agriculture biowaste	Agriculture residues, mainly manure, and other bio-waste	Otu1445	0.0247525	67	43.2258	Phycisphaerae	MSBL9	SG8-4	SG8-4_ge	Phycisphaerae	Sedimentisphaerales	Anaerobacaceae	Anaerobaca	Anaerobaca lacustris M17dextr(OR906296)	97.053
BT1	U10	Sewage sludge	Thickened sewage sludge from wastewater treatment tank	Otu6246	0.0247525	19	12.2581	Planctomycetes	Pirellulales	Pirellulaceae	Thermogutta	Planctomycetia	Pirellulales	Thermoguttaceae	Thermogutta	Thermogutta hypogea SBP2 (KC867695)	94.105
MbioD9	U5	Agriculture biowaste	Agriculture residues, mainly manure, and other bio-waste	Otu6216	0.0247525	32	20.6452	Phycisphaerae	MSBL9	L21-RPul-D3	L21-RPul-D3_ge	Phycisphaerae	Sedimentisphaerales	Sedimentisphaeraceae	Limihaloglobus	Limihaloglobus sulfuriphilus SM-Chi-D1 (KX151396.1)	92.739
MbioC6	U5	Agriculture biowaste	Agriculture residues, mainly manure, and other bio-waste	Otu2573	0.0247525	130	83.871	Planctomycetes	Pirellulales	Pirellulaceae	Pir4_lineage	Planctomycetia	Pirellulales	Lacipirellulaceae	Lacipirellula	Lacipirellula limnantheis I41 (MK554526)	92.616
MbioC6	U5	Agriculture biowaste	Agriculture residues, mainly manure, and other bio-waste	Otu2269	0.0247525	102	65.8065	Phycisphaerae	unknown	unknown	unknown	Planctomycetia	Pirellulales	Thermoguttaceae	Thermogutta	Thermogutta hypogea SBP2 (KC867695)	90.147
MK19	U7	Organic fraction from municipal solid waste (OFMSW)	Municipal biowaste: organic waste from households, yards, canteens	Otu1442	0.0247117	69	44.5161	Planctomycetes	Pirellulales	Pirellulaceae	p-1088-a5_gut_group	Planctomycetia	Pirellulales	Lacipirellulaceae	Botrimarina	Botrimarina colliarenosi Pla108 (MK554547)	85.031
MK26	U7	Organic fraction from municipal solid waste (OFMSW)	Municipal biowaste: organic waste from households, yards, canteens	Otu2573	0.0246305	130	83.871	Planctomycetes	Pirellulales	Pirellulaceae	Pir4_lineage	Planctomycetia	Pirellulales	Lacipirellulaceae	Lacipirellula	Lacipirellula limnantheis I41 (MK554526)	92.616
MbioD7	U5	Agriculture biowaste	Agriculture residues, mainly manure, and other bio-waste	Otu992	0.0246305	118	76.129	Planctomycetes	Pirellulales	Pirellulaceae	p-1088-a5_gut_group	Planctomycetia	Pirellulales	Lacipirellulaceae	Aeoliella	Aeoliella mucimassa Pan181 (MK559982)	88.15
BKB6	U3	Agriculture biowaste	Agriculture residues, mainly manure, and other bio-waste	Otu2573	0.0245902	130	83.871	Planctomycetes	Pirellulales	Pirellulaceae	Pir4_lineage	Planctomycetia	Pirellulales	Lacipirellulaceae	Lacipirellula	Lacipirellula limnantheis I41 (MK554526)	92.616
MbioB3	U5	Agriculture biowaste	Agriculture residues, mainly manure, and other bio-waste	Otu1342	0.0245902	108	69.6774	Phycisphaerae	Phycisphaerales	AKAU3564_sediment_group	AKAU3564_sediment_group_ge	Phycisphaerae	Sedimentisphaerales	Anaerohalosphaeraceae	Anaerohalosphaera	Anaerohalosphaera lusitana ST-NAGAB-D1 (KY471010.1)	89.286
F13	U4	Agriculture biowaste	Agriculture residues, mainly manure, and other bio-waste	Otu5525	0.0245098	37	23.871	Planctomycetes	Pirellulales	Pirellulaceae	Pir4_lineage	Planctomycetia	Pirellulales	Lacipirellulaceae	Posidoniimonas	Posidoniimonas polymericola Pla123a (MK554580)	98.938
P3	U8	Sewage sludge	Thickened sewage sludge from wastewater treatment tank	Otu6246	0.0245098	19	12.2581	Planctomycetes	Pirellulales	Pirellulaceae	Thermogutta	Planctomycetia	Pirellulales	Thermoguttaceae	Thermogutta	Thermogutta hypogea SBP2 (KC867695)	94.105
P3	U8	Sewage sludge	Thickened sewage sludge from wastewater treatment tank	Otu7754	0.0245098	26	16.7742	Phycisphaerae	MSBL9	unknown	unknown	Phycisphaerae	Sedimentisphaerales	Anaerobacaceae	Anaerobaca	Anaerobaca lacustris M17dextr(OR906296)	93.46
BKC3	U3	Agriculture biowaste	Agriculture residues, mainly manure, and other bio-waste	Otu10175	0.0245098	50	32.2581	Planctomycetes	Planctomycetales	Schlesneriaceae	Planctopirus	Planctomycetia	Planctomycetales	Planctomycetaceae	Planctoellipticum	Planctoellipticum variicoloris SH412 (OR353748)	91.737
P3	U8	Sewage sludge	Thickened sewage sludge from wastewater treatment tank	Otu10954	0.0245098	15	9.67742	Phycisphaerae	Phycisphaerales	AKAU3564_sediment_group	AKAU3564_sediment_group_ge	Phycisphaerae	Sedimentisphaerales	Anaerohalosphaeraceae	Anaerohalosphaera	Anaerohalosphaera lusitana ST-NAGAB-D1 (KY471010.1)	89.286
BKE3	U3	Agriculture biowaste	Agriculture residues, mainly manure, and other bio-waste	Otu992	0.0245098	118	76.129	Planctomycetes	Pirellulales	Pirellulaceae	p-1088-a5_gut_group	Planctomycetia	Pirellulales	Lacipirellulaceae	Aeoliella	Aeoliella mucimassa Pan181 (MK559982)	88.15
BT9	U10	Sewage sludge	Thickened sewage sludge from wastewater treatment tank	Otu30093	0.0244698	62	40	Planctomycetes	Pirellulales	Pirellulaceae	Pirellula	Planctomycetia	Pirellulales	Pirellulaceae	Aureliella	Aureliella helgolandensis Q31a (MK559992)	97.872
F20	U4	Agriculture biowaste	Agriculture residues, mainly manure, and other bio-waste	Otu11206	0.0244698	77	49.6774	Planctomycetes	Pirellulales	Pirellulaceae	Rhodopirellula	Planctomycetia	Pirellulales	Pirellulaceae	Novipirellula	Novipirellula caenicola YM26-125 (NR 136448.1)	94.48
BKD3	U3	Agriculture biowaste	Agriculture residues, mainly manure, and other bio-waste	Otu759	0.0244698	84	54.1935	Phycisphaerae	MSBL9	KCLunmb-38-53	KCLunmb-38-53_ge	Phycisphaerae	Sedimentisphaerales	Anaerohalosphaeraceae	Anaerohalosphaera	Anaerohalosphaera lusitana ST-NAGAB-D1 (KY471010.1)	93.082
MbioD3	U5	Agriculture biowaste	Agriculture residues, mainly manure, and other bio-waste	Otu5692	0.0244698	34	21.9355	Phycisphaerae	mle1-8	mle1-8_fa	mle1-8_ge	Phycisphaerae	Sedimentisphaerales	Anaerohalosphaeraceae	Anaerohalosphaera	Anaerohalosphaera lusitana ST-NAGAB-D1 (KY471010.1)	89.979
BT9	U10	Sewage sludge	Thickened sewage sludge from wastewater treatment tank	Otu6218	0.0244698	28	18.0645	Phycisphaerae	unknown	unknown	unknown	Planctomycetia	Pirellulales	Thermoguttaceae	Thermogutta	Thermogutta hypogea SBP2 (KC867695)	89.474
BT7	U10	Sewage sludge	Thickened sewage sludge from wastewater treatment tank	Otu8217	0.02443	22	14.1935	Planctomycetes	Pirellulales	Pirellulaceae	Pirellula	Planctomycetia	Pirellulales	Pirellulaceae	Bremerella	Bremerella volcania Pan97 (MK554518)	95.541
F31	U4	Agriculture biowaste	Agriculture residues, mainly manure, and other bio-waste	Otu11906	0.0243506	38	24.5161	Phycisphaerae	MSBL9	L21-RPul-D3	L21-RPul-D3_ge	Phycisphaerae	Sedimentisphaerales	Sedimentisphaeraceae	Limihaloglobus	Limihaloglobus sulfuriphilus SM-Chi-D1 (KX151396.1)	96.855
F31	U4	Agriculture biowaste	Agriculture residues, mainly manure, and other bio-waste	Otu20756	0.0243506	12	7.74194	Planctomycetes	Pirellulales	Pirellulaceae	Pirellula	Planctomycetia	Pirellulales	Pirellulaceae	Bremerella	Bremerella cremea LHWP2 (JF748733)	94.055
F33	U4	Agriculture biowaste	Agriculture residues, mainly manure, and other bio-waste	Otu3091	0.0243506	90	58.0645	Phycisphaerae	MSBL9	SG8-4	SG8-4_ge	Phycisphaerae	Sedimentisphaerales	Anaerohalosphaeraceae	Anaerohalosphaera	Anaerohalosphaera lusitana ST-NAGAB-D1 (KY471010.1)	93.053
F31	U4	Agriculture biowaste	Agriculture residues, mainly manure, and other bio-waste	Otu1342	0.0243506	108	69.6774	Phycisphaerae	Phycisphaerales	AKAU3564_sediment_group	AKAU3564_sediment_group_ge	Phycisphaerae	Sedimentisphaerales	Anaerohalosphaeraceae	Anaerohalosphaera	Anaerohalosphaera lusitana ST-NAGAB-D1 (KY471010.1)	89.286
BKE2	U3	Agriculture biowaste	Agriculture residues, mainly manure, and other bio-waste	Otu1963	0.0242718	90	58.0645	Phycisphaerae	Pla1_lineage	Pla1_lineage_fa	Pla1_lineage_ge	Phycisphaerae	Sedimentisphaerales	Anaerohalosphaeraceae	Anaerohalosphaera	Anaerohalosphaera lusitana ST-NAGAB-D1 (KY471010.1)	88.912
F18	U4	Agriculture biowaste	Agriculture residues, mainly manure, and other bio-waste	Otu780	0.0241158	39	25.1613	OM190	OM190_or	OM190_fa	OM190_ge	Phycisphaerae	Sedimentisphaerales	Anaerobacaceae	Anaerobaca	Anaerobaca lacustris M17dextr(OR906296)	85.895
BKE1	U3	Agriculture biowaste	Agriculture residues, mainly manure, and other bio-waste	Otu7347	0.0234114	37	23.871	Planctomycetes	Planctomycetales	uncultured	uncultured_ge	Planctomycetia	Planctomycetales	Planctomycetaceae	Gimesia	Gimesia fumaroli Enr17 (MK554524)	93.22
F40	U4	Agriculture biowaste	Agriculture residues, mainly manure, and other bio-waste	Otu9882	0.0234114	36	23.2258	Phycisphaerae	Phycisphaerales	Phycisphaeraceae	unknown	Phycisphaerae	Phycisphaerales	Phycisphaeraceae	Algisphaera	Algisphaera agarilytica 06SJR6-2 (AB845176.1)	88.075
F50	U4	Agriculture biowaste	Agriculture residues, mainly manure, and other bio-waste	Otu5017	0.0233333	48	30.9677	Planctomycetes	Pirellulales	Pirellulaceae	unknown	Planctomycetia	Pirellulales	Lacipirellulaceae	Bythoypirellula	Bythoypirellula polymerisocia Pla144 (MK554548)	98.093
F11	U4	Agriculture biowaste	Agriculture residues, mainly manure, and other bio-waste	Otu30093	0.0232172	62	40	Planctomycetes	Pirellulales	Pirellulaceae	Pirellula	Planctomycetia	Pirellulales	Pirellulaceae	Aureliella	Aureliella helgolandensis Q31a (MK559992)	97.872
F15	U4	Agriculture biowaste	Agriculture residues, mainly manure, and other bio-waste	Otu30093	0.0232172	62	40	Planctomycetes	Pirellulales	Pirellulaceae	Pirellula	Planctomycetia	Pirellulales	Pirellulaceae	Aureliella	Aureliella helgolandensis Q31a (MK559992)	97.872
F51	U4	Agriculture biowaste	Agriculture residues, mainly manure, and other bio-waste	Otu11906	0.0232172	38	24.5161	Phycisphaerae	MSBL9	L21-RPul-D3	L21-RPul-D3_ge	Phycisphaerae	Sedimentisphaerales	Sedimentisphaeraceae	Limihaloglobus	Limihaloglobus sulfuriphilus SM-Chi-D1 (KX151396.1)	96.855
F12	U4	Agriculture biowaste	Agriculture residues, mainly manure, and other bio-waste	Otu342	0.0232172	90	58.0645	Phycisphaerae	MSBL9	KCLunmb-38-53	KCLunmb-38-53_ge	Phycisphaerae	Sedimentisphaerales	Anaerobacaceae	Anaerobaca	Anaerobaca lacustris M17dextr(OR906296)	94.937
BT11	U10	Sewage sludge	Thickened sewage sludge from wastewater treatment tank	Otu7754	0.0232172	26	16.7742	Phycisphaerae	MSBL9	unknown	unknown	Phycisphaerae	Sedimentisphaerales	Anaerobacaceae	Anaerobaca	Anaerobaca lacustris M17dextr(OR906296)	93.46
BT11	U10	Sewage sludge	Thickened sewage sludge from wastewater treatment tank	Otu12957	0.0232172	13	8.3871	Phycisphaerae	MSBL9	GWC2-45-44	GWC2-45-44_ge	Phycisphaerae	Sedimentisphaerales	Sedimentisphaeraceae	Limihaloglobus	Limihaloglobus sulfuriphilus SM-Chi-D1 (KX151396.1)	91.807
F51	U4	Agriculture biowaste	Agriculture residues, mainly manure, and other bio-waste	Otu992	0.0232172	118	76.129	Planctomycetes	Pirellulales	Pirellulaceae	p-1088-a5_gut_group	Planctomycetia	Pirellulales	Lacipirellulaceae	Aeoliella	Aeoliella mucimassa Pan181 (MK559982)	88.15
BT11	U10	Sewage sludge	Thickened sewage sludge from wastewater treatment tank	Otu3231	0.0232172	23	14.8387	Phycisphaerae	Pla1_lineage	Pla1_lineage_fa	Pla1_lineage_ge	Phycisphaerae	Sedimentisphaerales	Anaerohalosphaeraceae	Anaerohalosphaera	Anaerohalosphaera lusitana ST-NAGAB-D1 (KY471010.1)	88.1
MbioD1	U5	Agriculture biowaste	Agriculture residues, mainly manure, and other bio-waste	Otu374	0.0231788	127	81.9355	Phycisphaerae	MSBL9	unknown	unknown	Phycisphaerae	Sedimentisphaerales	Anaerobacaceae	Anaerobaca	Anaerobaca lacustris M17dextr(OR906296)	94.549
MbioB1	U5	Agriculture biowaste	Agriculture residues, mainly manure, and other bio-waste	Otu759	0.0231788	84	54.1935	Phycisphaerae	MSBL9	KCLunmb-38-53	KCLunmb-38-53_ge	Phycisphaerae	Sedimentisphaerales	Anaerohalosphaeraceae	Anaerohalosphaera	Anaerohalosphaera lusitana ST-NAGAB-D1 (KY471010.1)	93.082
MbioD1	U5	Agriculture biowaste	Agriculture residues, mainly manure, and other bio-waste	Otu2269	0.0231788	102	65.8065	Phycisphaerae	unknown	unknown	unknown	Planctomycetia	Pirellulales	Thermoguttaceae	Thermogutta	Thermogutta hypogea SBP2 (KC867695)	90.147
F21	U4	Agriculture biowaste	Agriculture residues, mainly manure, and other bio-waste	Otu11906	0.0231405	38	24.5161	Phycisphaerae	MSBL9	L21-RPul-D3	L21-RPul-D3_ge	Phycisphaerae	Sedimentisphaerales	Sedimentisphaeraceae	Limihaloglobus	Limihaloglobus sulfuriphilus SM-Chi-D1 (KX151396.1)	96.855
MbioD5	U5	Agriculture biowaste	Agriculture residues, mainly manure, and other bio-waste	Otu2269	0.0231405	102	65.8065	Phycisphaerae	unknown	unknown	unknown	Planctomycetia	Pirellulales	Thermoguttaceae	Thermogutta	Thermogutta hypogea SBP2 (KC867695)	90.147
F21	U4	Agriculture biowaste	Agriculture residues, mainly manure, and other bio-waste	Otu1342	0.0231405	108	69.6774	Phycisphaerae	Phycisphaerales	AKAU3564_sediment_group	AKAU3564_sediment_group_ge	Phycisphaerae	Sedimentisphaerales	Anaerohalosphaeraceae	Anaerohalosphaera	Anaerohalosphaera lusitana ST-NAGAB-D1 (KY471010.1)	89.286
BKB2	U3	Agriculture biowaste	Agriculture residues, mainly manure, and other bio-waste	Otu9143	0.0231023	39	25.1613	Planctomycetes	Pirellulales	Pirellulaceae	unknown	Planctomycetia	Pirellulales	Lacipirellulaceae	Posidoniimonas	Posidoniimonas corsicana KOR34 (MK554542)	95.349
BKB2	U3	Agriculture biowaste	Agriculture residues, mainly manure, and other bio-waste	Otu342	0.0231023	90	58.0645	Phycisphaerae	MSBL9	KCLunmb-38-53	KCLunmb-38-53_ge	Phycisphaerae	Sedimentisphaerales	Anaerobacaceae	Anaerobaca	Anaerobaca lacustris M17dextr(OR906296)	94.937
MbioA7	U5	Agriculture biowaste	Agriculture residues, mainly manure, and other bio-waste	Otu2399	0.0230643	57	36.7742	Phycisphaerae	MSBL9	SG8-4	SG8-4_ge	Phycisphaerae	Sedimentisphaerales	Anaerobacaceae	Anaerobaca	Anaerobaca lacustris M17dextr(OR906296)	93.487
MbioD12	U5	Agriculture biowaste	Agriculture residues, mainly manure, and other bio-waste	Otu3091	0.0230643	90	58.0645	Phycisphaerae	MSBL9	SG8-4	SG8-4_ge	Phycisphaerae	Sedimentisphaerales	Anaerohalosphaeraceae	Anaerohalosphaera	Anaerohalosphaera lusitana ST-NAGAB-D1 (KY471010.1)	93.053
MK7	U7	Organic fraction from municipal solid waste (OFMSW)	Municipal biowaste: organic waste from households, yards, canteens	Otu7077	0.0230263	84	54.1935	Phycisphaerae	Tepidisphaerales	WD2101_soil_group	WD2101_soil_group_ge	Phycisphaerae	Tepidisphaerales	Tepidisphaeraceae	Tepidisphaera	Tepidisphaera mucosa 2842 (KM036168.1)	93.249
MbioD7	U5	Agriculture biowaste	Agriculture residues, mainly manure, and other bio-waste	Otu1445	0.0229885	67	43.2258	Phycisphaerae	MSBL9	SG8-4	SG8-4_ge	Phycisphaerae	Sedimentisphaerales	Anaerobacaceae	Anaerobaca	Anaerobaca lacustris M17dextr(OR906296)	97.053
F37	U4	Agriculture biowaste	Agriculture residues, mainly manure, and other bio-waste	Otu11906	0.0229885	38	24.5161	Phycisphaerae	MSBL9	L21-RPul-D3	L21-RPul-D3_ge	Phycisphaerae	Sedimentisphaerales	Sedimentisphaeraceae	Limihaloglobus	Limihaloglobus sulfuriphilus SM-Chi-D1 (KX151396.1)	96.855
F37	U4	Agriculture biowaste	Agriculture residues, mainly manure, and other bio-waste	Otu3091	0.0229885	90	58.0645	Phycisphaerae	MSBL9	SG8-4	SG8-4_ge	Phycisphaerae	Sedimentisphaerales	Anaerohalosphaeraceae	Anaerohalosphaera	Anaerohalosphaera lusitana ST-NAGAB-D1 (KY471010.1)	93.053
F37	U4	Agriculture biowaste	Agriculture residues, mainly manure, and other bio-waste	Otu992	0.0229885	118	76.129	Planctomycetes	Pirellulales	Pirellulaceae	p-1088-a5_gut_group	Planctomycetia	Pirellulales	Lacipirellulaceae	Aeoliella	Aeoliella mucimassa Pan181 (MK559982)	88.15
S9	U9	Sewage sludge	Thickened sewage sludge from wastewater treatment tank	Otu3705	0.0229508	61	39.3548	Planctomycetes	Planctomycetales	Rubinisphaeraceae	uncultured	Planctomycetia	Planctomycetales	Planctomycetaceae	Planctomyces	Planctomyces bekefii phe10 nw2017 (E3A20 r00020)	98.995
MbioB3	U5	Agriculture biowaste	Agriculture residues, mainly manure, and other bio-waste	Otu759	0.0229508	84	54.1935	Phycisphaerae	MSBL9	KCLunmb-38-53	KCLunmb-38-53_ge	Phycisphaerae	Sedimentisphaerales	Anaerohalosphaeraceae	Anaerohalosphaera	Anaerohalosphaera lusitana ST-NAGAB-D1 (KY471010.1)	93.082
S9	U9	Sewage sludge	Thickened sewage sludge from wastewater treatment tank	Otu43367	0.0229508	25	16.129	Phycisphaerae	MSBL9	KCLunmb-38-53	KCLunmb-38-53_ge	Phycisphaerae	Sedimentisphaerales	Anaerohalosphaeraceae	Anaerohalosphaera	Anaerohalosphaera lusitana ST-NAGAB-D1 (KY471010.1)	92.421
S9	U9	Sewage sludge	Thickened sewage sludge from wastewater treatment tank	Otu6218	0.0229508	28	18.0645	Phycisphaerae	unknown	unknown	unknown	Planctomycetia	Pirellulales	Thermoguttaceae	Thermogutta	Thermogutta hypogea SBP2 (KC867695)	89.474
F16	U4	Agriculture biowaste	Agriculture residues, mainly manure, and other bio-waste	Otu7077	0.0229133	84	54.1935	Phycisphaerae	Tepidisphaerales	WD2101_soil_group	WD2101_soil_group_ge	Phycisphaerae	Tepidisphaerales	Tepidisphaeraceae	Tepidisphaera	Tepidisphaera mucosa 2842 (KM036168.1)	93.249
BKC5	U3	Agriculture biowaste	Agriculture residues, mainly manure, and other bio-waste	Otu2573	0.0229133	130	83.871	Planctomycetes	Pirellulales	Pirellulaceae	Pir4_lineage	Planctomycetia	Pirellulales	Lacipirellulaceae	Lacipirellula	Lacipirellula limnantheis I41 (MK554526)	92.616
F39	U4	Agriculture biowaste	Agriculture residues, mainly manure, and other bio-waste	Otu5525	0.0228758	37	23.871	Planctomycetes	Pirellulales	Pirellulaceae	Pir4_lineage	Planctomycetia	Pirellulales	Lacipirellulaceae	Posidoniimonas	Posidoniimonas polymericola Pla123a (MK554580)	98.938
F24	U4	Agriculture biowaste	Agriculture residues, mainly manure, and other bio-waste	Otu7077	0.0228758	84	54.1935	Phycisphaerae	Tepidisphaerales	WD2101_soil_group	WD2101_soil_group_ge	Phycisphaerae	Tepidisphaerales	Tepidisphaeraceae	Tepidisphaera	Tepidisphaera mucosa 2842 (KM036168.1)	93.249
MbioC12	U5	Agriculture biowaste	Agriculture residues, mainly manure, and other bio-waste	Otu2573	0.0228758	130	83.871	Planctomycetes	Pirellulales	Pirellulaceae	Pir4_lineage	Planctomycetia	Pirellulales	Lacipirellulaceae	Lacipirellula	Lacipirellula limnantheis I41 (MK554526)	92.616
F24	U4	Agriculture biowaste	Agriculture residues, mainly manure, and other bio-waste	Otu8114	0.0228758	103	66.4516	Phycisphaerae	MSBL9	L21-RPul-D3	L21-RPul-D3_ge	Phycisphaerae	Sedimentisphaerales	Sedimentisphaeraceae	Limihaloglobus	Limihaloglobus sulfuriphilus SM-Chi-D1 (KX151396.1)	92.547
P3	U8	Sewage sludge	Thickened sewage sludge from wastewater treatment tank	Otu6653	0.0228758	65	41.9355	Phycisphaerae	Pla1_lineage	Pla1_lineage_fa	Pla1_lineage_ge	Phycisphaerae	Sedimentisphaerales	Anaerobacaceae	Anaerobaca	Anaerobaca lacustris M17dextr(OR906296)	88.26
F14	U4	Agriculture biowaste	Agriculture residues, mainly manure, and other bio-waste	Otu5525	0.0228385	37	23.871	Planctomycetes	Pirellulales	Pirellulaceae	Pir4_lineage	Planctomycetia	Pirellulales	Lacipirellulaceae	Posidoniimonas	Posidoniimonas polymericola Pla123a (MK554580)	98.938
BKB3	U3	Agriculture biowaste	Agriculture residues, mainly manure, and other bio-waste	Otu759	0.0228385	84	54.1935	Phycisphaerae	MSBL9	KCLunmb-38-53	KCLunmb-38-53_ge	Phycisphaerae	Sedimentisphaerales	Anaerohalosphaeraceae	Anaerohalosphaera	Anaerohalosphaera lusitana ST-NAGAB-D1 (KY471010.1)	93.082
BKB3	U3	Agriculture biowaste	Agriculture residues, mainly manure, and other bio-waste	Otu4947	0.0228385	76	49.0323	Planctomycetes	Pirellulales	Pirellulaceae	p-1088-a5_gut_group	Planctomycetia	Pirellulales	Lacipirellulaceae	Botrimarina	Botrimarina colliarenosi Pla108 (MK554547)	88.025
F14	U4	Agriculture biowaste	Agriculture residues, mainly manure, and other bio-waste	Otu780	0.0228385	39	25.1613	OM190	OM190_or	OM190_fa	OM190_ge	Phycisphaerae	Sedimentisphaerales	Anaerobacaceae	Anaerobaca	Anaerobaca lacustris M17dextr(OR906296)	85.895
F30	U4	Agriculture biowaste	Agriculture residues, mainly manure, and other bio-waste	Otu2573	0.0228013	130	83.871	Planctomycetes	Pirellulales	Pirellulaceae	Pir4_lineage	Planctomycetia	Pirellulales	Lacipirellulaceae	Lacipirellula	Lacipirellula limnantheis I41 (MK554526)	92.616
F34	U4	Agriculture biowaste	Agriculture residues, mainly manure, and other bio-waste	Otu2573	0.0228013	130	83.871	Planctomycetes	Pirellulales	Pirellulaceae	Pir4_lineage	Planctomycetia	Pirellulales	Lacipirellulaceae	Lacipirellula	Lacipirellula limnantheis I41 (MK554526)	92.616
MbioC7	U5	Agriculture biowaste	Agriculture residues, mainly manure, and other bio-waste	Otu3091	0.0227642	90	58.0645	Phycisphaerae	MSBL9	SG8-4	SG8-4_ge	Phycisphaerae	Sedimentisphaerales	Anaerohalosphaeraceae	Anaerohalosphaera	Anaerohalosphaera lusitana ST-NAGAB-D1 (KY471010.1)	93.053
F10	U4	Agriculture biowaste	Agriculture residues, mainly manure, and other bio-waste	Otu3091	0.0219595	90	58.0645	Phycisphaerae	MSBL9	SG8-4	SG8-4_ge	Phycisphaerae	Sedimentisphaerales	Anaerohalosphaeraceae	Anaerohalosphaera	Anaerohalosphaera lusitana ST-NAGAB-D1 (KY471010.1)	93.053
F10	U4	Agriculture biowaste	Agriculture residues, mainly manure, and other bio-waste	Otu5823	0.0219595	35	22.5806	Planctomycetes	Pirellulales	Pirellulaceae	Blastopirellula	Planctomycetia	Pirellulales	Pirellulaceae	Bremerella	Bremerella cremea LHWP2 (JF748733)	91.507
F46	U4	Agriculture biowaste	Agriculture residues, mainly manure, and other bio-waste	Otu9143	0.0217028	39	25.1613	Planctomycetes	Pirellulales	Pirellulaceae	unknown	Planctomycetia	Pirellulales	Lacipirellulaceae	Posidoniimonas	Posidoniimonas corsicana KOR34 (MK554542)	95.349
F46	U4	Agriculture biowaste	Agriculture residues, mainly manure, and other bio-waste	Otu1342	0.0217028	108	69.6774	Phycisphaerae	Phycisphaerales	AKAU3564_sediment_group	AKAU3564_sediment_group_ge	Phycisphaerae	Sedimentisphaerales	Anaerohalosphaeraceae	Anaerohalosphaera	Anaerohalosphaera lusitana ST-NAGAB-D1 (KY471010.1)	89.286
BT6	U10	Sewage sludge	Thickened sewage sludge from wastewater treatment tank	Otu6246	0.0216667	19	12.2581	Planctomycetes	Pirellulales	Pirellulaceae	Thermogutta	Planctomycetia	Pirellulales	Thermoguttaceae	Thermogutta	Thermogutta hypogea SBP2 (KC867695)	94.105
F54	U4	Agriculture biowaste	Agriculture residues, mainly manure, and other bio-waste	Otu992	0.0215947	118	76.129	Planctomycetes	Pirellulales	Pirellulaceae	p-1088-a5_gut_group	Planctomycetia	Pirellulales	Lacipirellulaceae	Aeoliella	Aeoliella mucimassa Pan181 (MK559982)	88.15
F11	U4	Agriculture biowaste	Agriculture residues, mainly manure, and other bio-waste	Otu759	0.0215589	84	54.1935	Phycisphaerae	MSBL9	KCLunmb-38-53	KCLunmb-38-53_ge	Phycisphaerae	Sedimentisphaerales	Anaerohalosphaeraceae	Anaerohalosphaera	Anaerohalosphaera lusitana ST-NAGAB-D1 (KY471010.1)	93.082
S4	U9	Sewage sludge	Thickened sewage sludge from wastewater treatment tank	Otu4503	0.0215589	25	16.129	Phycisphaerae	Pla1_lineage	Pla1_lineage_fa	Pla1_lineage_ge	Phycisphaerae	Sedimentisphaerales	Anaerohalosphaeraceae	Anaerohalosphaera	Anaerohalosphaera lusitana ST-NAGAB-D1 (KY471010.1)	88.285
MbioD8	U5	Agriculture biowaste	Agriculture residues, mainly manure, and other bio-waste	Otu1445	0.0215232	67	43.2258	Phycisphaerae	MSBL9	SG8-4	SG8-4_ge	Phycisphaerae	Sedimentisphaerales	Anaerobacaceae	Anaerobaca	Anaerobaca lacustris M17dextr(OR906296)	97.053
S8	U9	Sewage sludge	Thickened sewage sludge from wastewater treatment tank	Otu3148	0.0215232	21	13.5484	Planctomycetes	Pirellulales	Pirellulaceae	Pirellula	Planctomycetia	Pirellulales	Pirellulaceae	Aureliella	Aureliella helgolandensis Q31a (MK559992)	95.329
BKC7	U3	Agriculture biowaste	Agriculture residues, mainly manure, and other bio-waste	Otu374	0.0215232	127	81.9355	Phycisphaerae	MSBL9	unknown	unknown	Phycisphaerae	Sedimentisphaerales	Anaerobacaceae	Anaerobaca	Anaerobaca lacustris M17dextr(OR906296)	94.549
S13	U9	Sewage sludge	Thickened sewage sludge from wastewater treatment tank	Otu8105	0.0215232	43	27.7419	Planctomycetes	Pirellulales	Pirellulaceae	unknown	Planctomycetia	Pirellulales	Pirellulaceae	Bremerella	Bremerella cremea LHWP2 (JF748733)	93.617
S8	U9	Sewage sludge	Thickened sewage sludge from wastewater treatment tank	Otu12957	0.0215232	13	8.3871	Phycisphaerae	MSBL9	GWC2-45-44	GWC2-45-44_ge	Phycisphaerae	Sedimentisphaerales	Sedimentisphaeraceae	Limihaloglobus	Limihaloglobus sulfuriphilus SM-Chi-D1 (KX151396.1)	91.807
S8	U9	Sewage sludge	Thickened sewage sludge from wastewater treatment tank	Otu6218	0.0215232	28	18.0645	Phycisphaerae	unknown	unknown	unknown	Planctomycetia	Pirellulales	Thermoguttaceae	Thermogutta	Thermogutta hypogea SBP2 (KC867695)	89.474
BKB5	U3	Agriculture biowaste	Agriculture residues, mainly manure, and other bio-waste	Otu1963	0.0215232	90	58.0645	Phycisphaerae	Pla1_lineage	Pla1_lineage_fa	Pla1_lineage_ge	Phycisphaerae	Sedimentisphaerales	Anaerohalosphaeraceae	Anaerohalosphaera	Anaerohalosphaera lusitana ST-NAGAB-D1 (KY471010.1)	88.912
MbioD8	U5	Agriculture biowaste	Agriculture residues, mainly manure, and other bio-waste	Otu992	0.0215232	118	76.129	Planctomycetes	Pirellulales	Pirellulaceae	p-1088-a5_gut_group	Planctomycetia	Pirellulales	Lacipirellulaceae	Aeoliella	Aeoliella mucimassa Pan181 (MK559982)	88.15
BKA1	U3	Agriculture biowaste	Agriculture residues, mainly manure, and other bio-waste	Otu1342	0.0214876	108	69.6774	Phycisphaerae	Phycisphaerales	AKAU3564_sediment_group	AKAU3564_sediment_group_ge	Phycisphaerae	Sedimentisphaerales	Anaerohalosphaeraceae	Anaerohalosphaera	Anaerohalosphaera lusitana ST-NAGAB-D1 (KY471010.1)	89.286
BT1	U10	Sewage sludge	Thickened sewage sludge from wastewater treatment tank	Otu3231	0.0214521	23	14.8387	Phycisphaerae	Pla1_lineage	Pla1_lineage_fa	Pla1_lineage_ge	Phycisphaerae	Sedimentisphaerales	Anaerohalosphaeraceae	Anaerohalosphaera	Anaerohalosphaera lusitana ST-NAGAB-D1 (KY471010.1)	88.1
P1	U8	Sewage sludge	Thickened sewage sludge from wastewater treatment tank	Otu7754	0.0214168	26	16.7742	Phycisphaerae	MSBL9	unknown	unknown	Phycisphaerae	Sedimentisphaerales	Anaerobacaceae	Anaerobaca	Anaerobaca lacustris M17dextr(OR906296)	93.46
F38	U4	Agriculture biowaste	Agriculture residues, mainly manure, and other bio-waste	Otu11906	0.0213816	38	24.5161	Phycisphaerae	MSBL9	L21-RPul-D3	L21-RPul-D3_ge	Phycisphaerae	Sedimentisphaerales	Sedimentisphaeraceae	Limihaloglobus	Limihaloglobus sulfuriphilus SM-Chi-D1 (KX151396.1)	96.855
F38	U4	Agriculture biowaste	Agriculture residues, mainly manure, and other bio-waste	Otu992	0.0213816	118	76.129	Planctomycetes	Pirellulales	Pirellulaceae	p-1088-a5_gut_group	Planctomycetia	Pirellulales	Lacipirellulaceae	Aeoliella	Aeoliella mucimassa Pan181 (MK559982)	88.15
MbioB4	U5	Agriculture biowaste	Agriculture residues, mainly manure, and other bio-waste	Otu992	0.0213816	118	76.129	Planctomycetes	Pirellulales	Pirellulaceae	p-1088-a5_gut_group	Planctomycetia	Pirellulales	Lacipirellulaceae	Aeoliella	Aeoliella mucimassa Pan181 (MK559982)	88.15
MbioC12	U5	Agriculture biowaste	Agriculture residues, mainly manure, and other bio-waste	Otu3091	0.0212418	90	58.0645	Phycisphaerae	MSBL9	SG8-4	SG8-4_ge	Phycisphaerae	Sedimentisphaerales	Anaerohalosphaeraceae	Anaerohalosphaera	Anaerohalosphaera lusitana ST-NAGAB-D1 (KY471010.1)	93.053
BKE3	U3	Agriculture biowaste	Agriculture residues, mainly manure, and other bio-waste	Otu9882	0.0212418	36	23.2258	Phycisphaerae	Phycisphaerales	Phycisphaeraceae	unknown	Phycisphaerae	Phycisphaerales	Phycisphaeraceae	Algisphaera	Algisphaera agarilytica 06SJR6-2 (AB845176.1)	88.075
F20	U4	Agriculture biowaste	Agriculture residues, mainly manure, and other bio-waste	Otu5525	0.0212072	37	23.871	Planctomycetes	Pirellulales	Pirellulaceae	Pir4_lineage	Planctomycetia	Pirellulales	Lacipirellulaceae	Posidoniimonas	Posidoniimonas polymericola Pla123a (MK554580)	98.938
F32	U4	Agriculture biowaste	Agriculture residues, mainly manure, and other bio-waste	Otu7077	0.0212072	84	54.1935	Phycisphaerae	Tepidisphaerales	WD2101_soil_group	WD2101_soil_group_ge	Phycisphaerae	Tepidisphaerales	Tepidisphaeraceae	Tepidisphaera	Tepidisphaera mucosa 2842 (KM036168.1)	93.249
MbioD3	U5	Agriculture biowaste	Agriculture residues, mainly manure, and other bio-waste	Otu759	0.0212072	84	54.1935	Phycisphaerae	MSBL9	KCLunmb-38-53	KCLunmb-38-53_ge	Phycisphaerae	Sedimentisphaerales	Anaerohalosphaeraceae	Anaerohalosphaera	Anaerohalosphaera lusitana ST-NAGAB-D1 (KY471010.1)	93.082
MbioB7	U5	Agriculture biowaste	Agriculture residues, mainly manure, and other bio-waste	Otu3091	0.0212072	90	58.0645	Phycisphaerae	MSBL9	SG8-4	SG8-4_ge	Phycisphaerae	Sedimentisphaerales	Anaerohalosphaeraceae	Anaerohalosphaera	Anaerohalosphaera lusitana ST-NAGAB-D1 (KY471010.1)	93.053
MbioB7	U5	Agriculture biowaste	Agriculture residues, mainly manure, and other bio-waste	Otu2573	0.0212072	130	83.871	Planctomycetes	Pirellulales	Pirellulaceae	Pir4_lineage	Planctomycetia	Pirellulales	Lacipirellulaceae	Lacipirellula	Lacipirellula limnantheis I41 (MK554526)	92.616
F32	U4	Agriculture biowaste	Agriculture residues, mainly manure, and other bio-waste	Otu992	0.0212072	118	76.129	Planctomycetes	Pirellulales	Pirellulaceae	p-1088-a5_gut_group	Planctomycetia	Pirellulales	Lacipirellulaceae	Aeoliella	Aeoliella mucimassa Pan181 (MK559982)	88.15
BT7	U10	Sewage sludge	Thickened sewage sludge from wastewater treatment tank	Otu6246	0.0211726	19	12.2581	Planctomycetes	Pirellulales	Pirellulaceae	Thermogutta	Planctomycetia	Pirellulales	Thermoguttaceae	Thermogutta	Thermogutta hypogea SBP2 (KC867695)	94.105
BKE2	U3	Agriculture biowaste	Agriculture residues, mainly manure, and other bio-waste	Otu7347	0.0210356	37	23.871	Planctomycetes	Planctomycetales	uncultured	uncultured_ge	Planctomycetia	Planctomycetales	Planctomycetaceae	Gimesia	Gimesia fumaroli Enr17 (MK554524)	93.22
F48	U4	Agriculture biowaste	Agriculture residues, mainly manure, and other bio-waste	Otu2573	0.0209677	130	83.871	Planctomycetes	Pirellulales	Pirellulaceae	Pir4_lineage	Planctomycetia	Pirellulales	Lacipirellulaceae	Lacipirellula	Lacipirellula limnantheis I41 (MK554526)	92.616
F18	U4	Agriculture biowaste	Agriculture residues, mainly manure, and other bio-waste	Otu30093	0.0209003	62	40	Planctomycetes	Pirellulales	Pirellulaceae	Pirellula	Planctomycetia	Pirellulales	Pirellulaceae	Aureliella	Aureliella helgolandensis Q31a (MK559992)	97.872
F25	U4	Agriculture biowaste	Agriculture residues, mainly manure, and other bio-waste	Otu3091	0.0209003	90	58.0645	Phycisphaerae	MSBL9	SG8-4	SG8-4_ge	Phycisphaerae	Sedimentisphaerales	Anaerohalosphaeraceae	Anaerohalosphaera	Anaerohalosphaera lusitana ST-NAGAB-D1 (KY471010.1)	93.053
F25	U4	Agriculture biowaste	Agriculture residues, mainly manure, and other bio-waste	Otu2573	0.0209003	130	83.871	Planctomycetes	Pirellulales	Pirellulaceae	Pir4_lineage	Planctomycetia	Pirellulales	Lacipirellulaceae	Lacipirellula	Lacipirellula limnantheis I41 (MK554526)	92.616
S10	U9	Sewage sludge	Thickened sewage sludge from wastewater treatment tank	Otu12957	0.0204429	13	8.3871	Phycisphaerae	MSBL9	GWC2-45-44	GWC2-45-44_ge	Phycisphaerae	Sedimentisphaerales	Sedimentisphaeraceae	Limihaloglobus	Limihaloglobus sulfuriphilus SM-Chi-D1 (KX151396.1)	91.807
S10	U9	Sewage sludge	Thickened sewage sludge from wastewater treatment tank	Otu6218	0.0204429	28	18.0645	Phycisphaerae	unknown	unknown	unknown	Planctomycetia	Pirellulales	Thermoguttaceae	Thermogutta	Thermogutta hypogea SBP2 (KC867695)	89.474
BKC2	U3	Agriculture biowaste	Agriculture residues, mainly manure, and other bio-waste	Otu16109	0.0204082	20	12.9032	Planctomycetes	Pirellulales	Pirellulaceae	unknown	Planctomycetia	Pirellulales	Pirellulaceae	Stieleria	Stieleria sedimenti ICT E10.1 (OL684514)	91.158
F17	U4	Agriculture biowaste	Agriculture residues, mainly manure, and other bio-waste	Otu5017	0.0202703	48	30.9677	Planctomycetes	Pirellulales	Pirellulaceae	unknown	Planctomycetia	Pirellulales	Lacipirellulaceae	Bythoypirellula	Bythoypirellula polymerisocia Pla144 (MK554548)	98.093
F42	U4	Agriculture biowaste	Agriculture residues, mainly manure, and other bio-waste	Otu30093	0.0202361	62	40	Planctomycetes	Pirellulales	Pirellulaceae	Pirellula	Planctomycetia	Pirellulales	Pirellulaceae	Aureliella	Aureliella helgolandensis Q31a (MK559992)	97.872
F42	U4	Agriculture biowaste	Agriculture residues, mainly manure, and other bio-waste	Otu780	0.0202361	39	25.1613	OM190	OM190_or	OM190_fa	OM190_ge	Phycisphaerae	Sedimentisphaerales	Anaerobacaceae	Anaerobaca	Anaerobaca lacustris M17dextr(OR906296)	85.895
F19	U4	Agriculture biowaste	Agriculture residues, mainly manure, and other bio-waste	Otu8114	0.020202	103	66.4516	Phycisphaerae	MSBL9	L21-RPul-D3	L21-RPul-D3_ge	Phycisphaerae	Sedimentisphaerales	Sedimentisphaeraceae	Limihaloglobus	Limihaloglobus sulfuriphilus SM-Chi-D1 (KX151396.1)	92.547
BT8	U10	Sewage sludge	Thickened sewage sludge from wastewater treatment tank	Otu12490	0.0201342	14	9.03226	Phycisphaerae	Phycisphaerales	Phycisphaeraceae	SM1A02	Phycisphaerae	Phycisphaerales	Phycisphaeraceae	Poriferisphaera	Poriferisphaera corsica KS4 (NR 173560.1)	86.134
BKE1	U3	Agriculture biowaste	Agriculture residues, mainly manure, and other bio-waste	Otu43212	0.0200669	20	12.9032	Planctomycetes	Pirellulales	Pirellulaceae	uncultured	Planctomycetia	Pirellulales	Thermoguttaceae	Thermogutta	Thermogutta hypogea SBP2 (KC867695)	93.671
F41	U4	Agriculture biowaste	Agriculture residues, mainly manure, and other bio-waste	Otu5525	0.0199667	37	23.871	Planctomycetes	Pirellulales	Pirellulaceae	Pir4_lineage	Planctomycetia	Pirellulales	Lacipirellulaceae	Posidoniimonas	Posidoniimonas polymericola Pla123a (MK554580)	98.938
S5	U9	Sewage sludge	Thickened sewage sludge from wastewater treatment tank	Otu16739	0.0199667	24	15.4839	Planctomycetes	Pirellulales	Pirellulaceae	Blastopirellula	Planctomycetia	Pirellulales	Pirellulaceae	Blastopirellula	Blastopirellula sediminis JC732 (HG996462)	94.068
S5	U9	Sewage sludge	Thickened sewage sludge from wastewater treatment tank	Otu11940	0.0199667	10	6.45161	Planctomycetes	Pirellulales	Pirellulaceae	Candidatus_Anammoximicrobium	Planctomycetia	Pirellulales	Pirellulaceae	Bremerella	Bremerella volcania Pan97 (MK554518)	92.766
S5	U9	Sewage sludge	Thickened sewage sludge from wastewater treatment tank	Otu4503	0.0199667	25	16.129	Phycisphaerae	Pla1_lineage	Pla1_lineage_fa	Pla1_lineage_ge	Phycisphaerae	Sedimentisphaerales	Anaerohalosphaeraceae	Anaerohalosphaera	Anaerohalosphaera lusitana ST-NAGAB-D1 (KY471010.1)	88.285
MbioC10	U5	Agriculture biowaste	Agriculture residues, mainly manure, and other bio-waste	Otu374	0.0199005	127	81.9355	Phycisphaerae	MSBL9	unknown	unknown	Phycisphaerae	Sedimentisphaerales	Anaerobacaceae	Anaerobaca	Anaerobaca lacustris M17dextr(OR906296)	94.549
BT11	U10	Sewage sludge	Thickened sewage sludge from wastewater treatment tank	Otu6246	0.0199005	19	12.2581	Planctomycetes	Pirellulales	Pirellulaceae	Thermogutta	Planctomycetia	Pirellulales	Thermoguttaceae	Thermogutta	Thermogutta hypogea SBP2 (KC867695)	94.105
P2	U8	Sewage sludge	Thickened sewage sludge from wastewater treatment tank	Otu6218	0.0199005	28	18.0645	Phycisphaerae	unknown	unknown	unknown	Planctomycetia	Pirellulales	Thermoguttaceae	Thermogutta	Thermogutta hypogea SBP2 (KC867695)	89.474
S4	U9	Sewage sludge	Thickened sewage sludge from wastewater treatment tank	Otu2811	0.0199005	24	15.4839	OM190	OM190_or	OM190_fa	OM190_ge	Planctomycetia	Pirellulales	Thermoguttaceae	Thermogutta	Thermogutta hypogea SBP2 (KC867695)	88.608
P2	U8	Sewage sludge	Thickened sewage sludge from wastewater treatment tank	Otu7962	0.0199005	17	10.9677	Pla4_lineage	Pla4_lineage_or	Pla4_lineage_fa	Pla4_lineage_ge	Planctomycetia	Pirellulales	Thermoguttaceae	Thermogutta	Thermogutta hypogea SBP2 (KC867695)	88.333
BKE6	U3	Agriculture biowaste	Agriculture residues, mainly manure, and other bio-waste	Otu9143	0.0198675	39	25.1613	Planctomycetes	Pirellulales	Pirellulaceae	unknown	Planctomycetia	Pirellulales	Lacipirellulaceae	Posidoniimonas	Posidoniimonas corsicana KOR34 (MK554542)	95.349
BT4	U10	Sewage sludge	Thickened sewage sludge from wastewater treatment tank	Otu6246	0.0198675	19	12.2581	Planctomycetes	Pirellulales	Pirellulaceae	Thermogutta	Planctomycetia	Pirellulales	Thermoguttaceae	Thermogutta	Thermogutta hypogea SBP2 (KC867695)	94.105
MbioD5	U5	Agriculture biowaste	Agriculture residues, mainly manure, and other bio-waste	Otu6216	0.0198347	32	20.6452	Phycisphaerae	MSBL9	L21-RPul-D3	L21-RPul-D3_ge	Phycisphaerae	Sedimentisphaerales	Sedimentisphaeraceae	Limihaloglobus	Limihaloglobus sulfuriphilus SM-Chi-D1 (KX151396.1)	92.739
MbioD5	U5	Agriculture biowaste	Agriculture residues, mainly manure, and other bio-waste	Otu4947	0.0198347	76	49.0323	Planctomycetes	Pirellulales	Pirellulaceae	p-1088-a5_gut_group	Planctomycetia	Pirellulales	Lacipirellulaceae	Botrimarina	Botrimarina colliarenosi Pla108 (MK554547)	88.025
MbioD9	U5	Agriculture biowaste	Agriculture residues, mainly manure, and other bio-waste	Otu1445	0.019802	67	43.2258	Phycisphaerae	MSBL9	SG8-4	SG8-4_ge	Phycisphaerae	Sedimentisphaerales	Anaerobacaceae	Anaerobaca	Anaerobaca lacustris M17dextr(OR906296)	97.053
MbioC6	U5	Agriculture biowaste	Agriculture residues, mainly manure, and other bio-waste	Otu6216	0.019802	32	20.6452	Phycisphaerae	MSBL9	L21-RPul-D3	L21-RPul-D3_ge	Phycisphaerae	Sedimentisphaerales	Sedimentisphaeraceae	Limihaloglobus	Limihaloglobus sulfuriphilus SM-Chi-D1 (KX151396.1)	92.739
MbioD6	U5	Agriculture biowaste	Agriculture residues, mainly manure, and other bio-waste	Otu2573	0.019802	130	83.871	Planctomycetes	Pirellulales	Pirellulaceae	Pir4_lineage	Planctomycetia	Pirellulales	Lacipirellulaceae	Lacipirellula	Lacipirellula limnantheis I41 (MK554526)	92.616
MbioD6	U5	Agriculture biowaste	Agriculture residues, mainly manure, and other bio-waste	Otu992	0.019802	118	76.129	Planctomycetes	Pirellulales	Pirellulaceae	p-1088-a5_gut_group	Planctomycetia	Pirellulales	Lacipirellulaceae	Aeoliella	Aeoliella mucimassa Pan181 (MK559982)	88.15
BKA11	U3	Agriculture biowaste	Agriculture residues, mainly manure, and other bio-waste	Otu2573	0.0197694	130	83.871	Planctomycetes	Pirellulales	Pirellulaceae	Pir4_lineage	Planctomycetia	Pirellulales	Lacipirellulaceae	Lacipirellula	Lacipirellula limnantheis I41 (MK554526)	92.616
BKA11	U3	Agriculture biowaste	Agriculture residues, mainly manure, and other bio-waste	Otu8114	0.0197694	103	66.4516	Phycisphaerae	MSBL9	L21-RPul-D3	L21-RPul-D3_ge	Phycisphaerae	Sedimentisphaerales	Sedimentisphaeraceae	Limihaloglobus	Limihaloglobus sulfuriphilus SM-Chi-D1 (KX151396.1)	92.547
MK19	U7	Organic fraction from municipal solid waste (OFMSW)	Municipal biowaste: organic waste from households, yards, canteens	Otu4947	0.0197694	76	49.0323	Planctomycetes	Pirellulales	Pirellulaceae	p-1088-a5_gut_group	Planctomycetia	Pirellulales	Lacipirellulaceae	Botrimarina	Botrimarina colliarenosi Pla108 (MK554547)	88.025
MbioD11	U5	Agriculture biowaste	Agriculture residues, mainly manure, and other bio-waste	Otu7077	0.0197368	84	54.1935	Phycisphaerae	Tepidisphaerales	WD2101_soil_group	WD2101_soil_group_ge	Phycisphaerae	Tepidisphaerales	Tepidisphaeraceae	Tepidisphaera	Tepidisphaera mucosa 2842 (KM036168.1)	93.249
MbioD11	U5	Agriculture biowaste	Agriculture residues, mainly manure, and other bio-waste	Otu3091	0.0197368	90	58.0645	Phycisphaerae	MSBL9	SG8-4	SG8-4_ge	Phycisphaerae	Sedimentisphaerales	Anaerohalosphaeraceae	Anaerohalosphaera	Anaerohalosphaera lusitana ST-NAGAB-D1 (KY471010.1)	93.053
MbioC5	U5	Agriculture biowaste	Agriculture residues, mainly manure, and other bio-waste	Otu8255	0.0197368	30	19.3548	Planctomycetes	Pirellulales	Pirellulaceae	uncultured	Planctomycetia	Pirellulales	Thermoguttaceae	Thermogutta	Thermogutta hypogea SBP2 (KC867695)	93.038
BT10	U10	Sewage sludge	Thickened sewage sludge from wastewater treatment tank	Otu6218	0.0197368	28	18.0645	Phycisphaerae	unknown	unknown	unknown	Planctomycetia	Pirellulales	Thermoguttaceae	Thermogutta	Thermogutta hypogea SBP2 (KC867695)	89.474
MbioC5	U5	Agriculture biowaste	Agriculture residues, mainly manure, and other bio-waste	Otu992	0.0197368	118	76.129	Planctomycetes	Pirellulales	Pirellulaceae	p-1088-a5_gut_group	Planctomycetia	Pirellulales	Lacipirellulaceae	Aeoliella	Aeoliella mucimassa Pan181 (MK559982)	88.15
BKA3	U3	Agriculture biowaste	Agriculture residues, mainly manure, and other bio-waste	Otu9143	0.0197044	39	25.1613	Planctomycetes	Pirellulales	Pirellulaceae	unknown	Planctomycetia	Pirellulales	Lacipirellulaceae	Posidoniimonas	Posidoniimonas corsicana KOR34 (MK554542)	95.349
BKA3	U3	Agriculture biowaste	Agriculture residues, mainly manure, and other bio-waste	Otu342	0.0197044	90	58.0645	Phycisphaerae	MSBL9	KCLunmb-38-53	KCLunmb-38-53_ge	Phycisphaerae	Sedimentisphaerales	Anaerobacaceae	Anaerobaca	Anaerobaca lacustris M17dextr(OR906296)	94.937
MbioA8	U5	Agriculture biowaste	Agriculture residues, mainly manure, and other bio-waste	Otu8105	0.0197044	43	27.7419	Planctomycetes	Pirellulales	Pirellulaceae	unknown	Planctomycetia	Pirellulales	Pirellulaceae	Bremerella	Bremerella cremea LHWP2 (JF748733)	93.617
MbioB12	U5	Agriculture biowaste	Agriculture residues, mainly manure, and other bio-waste	Otu7972	0.0197044	67	43.2258	Phycisphaerae	MSBL9	L21-RPul-D3	L21-RPul-D3_ge	Phycisphaerae	Sedimentisphaerales	Sedimentisphaeraceae	Limihaloglobus	Limihaloglobus sulfuriphilus SM-Chi-D1 (KX151396.1)	93.568
BKA3	U3	Agriculture biowaste	Agriculture residues, mainly manure, and other bio-waste	Otu7347	0.0197044	37	23.871	Planctomycetes	Planctomycetales	uncultured	uncultured_ge	Planctomycetia	Planctomycetales	Planctomycetaceae	Gimesia	Gimesia fumaroli Enr17 (MK554524)	93.22
MK17	U7	Organic fraction from municipal solid waste (OFMSW)	Municipal biowaste: organic waste from households, yards, canteens	Otu8114	0.0197044	103	66.4516	Phycisphaerae	MSBL9	L21-RPul-D3	L21-RPul-D3_ge	Phycisphaerae	Sedimentisphaerales	Sedimentisphaeraceae	Limihaloglobus	Limihaloglobus sulfuriphilus SM-Chi-D1 (KX151396.1)	92.547
BKA3	U3	Agriculture biowaste	Agriculture residues, mainly manure, and other bio-waste	Otu16140	0.0197044	29	18.7097	Planctomycetes	Isosphaerales	Isosphaeraceae	uncultured	Planctomycetia	Isosphaerales	Isosphaeraceae	Aquisphaera	Aquisphaera giovannonii OJF2 (DQ986200)	90.89
MbioB5	U5	Agriculture biowaste	Agriculture residues, mainly manure, and other bio-waste	Otu2269	0.0197044	102	65.8065	Phycisphaerae	unknown	unknown	unknown	Planctomycetia	Pirellulales	Thermoguttaceae	Thermogutta	Thermogutta hypogea SBP2 (KC867695)	90.147
MbioB12	U5	Agriculture biowaste	Agriculture residues, mainly manure, and other bio-waste	Otu2269	0.0197044	102	65.8065	Phycisphaerae	unknown	unknown	unknown	Planctomycetia	Pirellulales	Thermoguttaceae	Thermogutta	Thermogutta hypogea SBP2 (KC867695)	90.147
MbioA11	U5	Agriculture biowaste	Agriculture residues, mainly manure, and other bio-waste	Otu43281	0.0197044	3	1.93548	Phycisphaerae	Pla1_lineage	Pla1_lineage_fa	Pla1_lineage_ge	Phycisphaerae	Sedimentisphaerales	Anaerohalosphaeraceae	Anaerohalosphaera	Anaerohalosphaera lusitana ST-NAGAB-D1 (KY471010.1)	89.54
MbioA11	U5	Agriculture biowaste	Agriculture residues, mainly manure, and other bio-waste	Otu6653	0.0197044	65	41.9355	Phycisphaerae	Pla1_lineage	Pla1_lineage_fa	Pla1_lineage_ge	Phycisphaerae	Sedimentisphaerales	Anaerobacaceae	Anaerobaca	Anaerobaca lacustris M17dextr(OR906296)	88.26
MbioB5	U5	Agriculture biowaste	Agriculture residues, mainly manure, and other bio-waste	Otu992	0.0197044	118	76.129	Planctomycetes	Pirellulales	Pirellulaceae	p-1088-a5_gut_group	Planctomycetia	Pirellulales	Lacipirellulaceae	Aeoliella	Aeoliella mucimassa Pan181 (MK559982)	88.15
BKA3	U3	Agriculture biowaste	Agriculture residues, mainly manure, and other bio-waste	Otu4947	0.0197044	76	49.0323	Planctomycetes	Pirellulales	Pirellulaceae	p-1088-a5_gut_group	Planctomycetia	Pirellulales	Lacipirellulaceae	Botrimarina	Botrimarina colliarenosi Pla108 (MK554547)	88.025
BKA12	U3	Agriculture biowaste	Agriculture residues, mainly manure, and other bio-waste	Otu7972	0.0196721	67	43.2258	Phycisphaerae	MSBL9	L21-RPul-D3	L21-RPul-D3_ge	Phycisphaerae	Sedimentisphaerales	Sedimentisphaeraceae	Limihaloglobus	Limihaloglobus sulfuriphilus SM-Chi-D1 (KX151396.1)	93.568
BKA12	U3	Agriculture biowaste	Agriculture residues, mainly manure, and other bio-waste	Otu2573	0.0196721	130	83.871	Planctomycetes	Pirellulales	Pirellulaceae	Pir4_lineage	Planctomycetia	Pirellulales	Lacipirellulaceae	Lacipirellula	Lacipirellula limnantheis I41 (MK554526)	92.616
MbioB9	U5	Agriculture biowaste	Agriculture residues, mainly manure, and other bio-waste	Otu2269	0.0196721	102	65.8065	Phycisphaerae	unknown	unknown	unknown	Planctomycetia	Pirellulales	Thermoguttaceae	Thermogutta	Thermogutta hypogea SBP2 (KC867695)	90.147
MbioB9	U5	Agriculture biowaste	Agriculture residues, mainly manure, and other bio-waste	Otu6653	0.0196721	65	41.9355	Phycisphaerae	Pla1_lineage	Pla1_lineage_fa	Pla1_lineage_ge	Phycisphaerae	Sedimentisphaerales	Anaerobacaceae	Anaerobaca	Anaerobaca lacustris M17dextr(OR906296)	88.26
F16	U4	Agriculture biowaste	Agriculture residues, mainly manure, and other bio-waste	Otu30093	0.0196399	62	40	Planctomycetes	Pirellulales	Pirellulaceae	Pirellula	Planctomycetia	Pirellulales	Pirellulaceae	Aureliella	Aureliella helgolandensis Q31a (MK559992)	97.872
BKE8	U3	Agriculture biowaste	Agriculture residues, mainly manure, and other bio-waste	Otu1963	0.0196399	90	58.0645	Phycisphaerae	Pla1_lineage	Pla1_lineage_fa	Pla1_lineage_ge	Phycisphaerae	Sedimentisphaerales	Anaerohalosphaeraceae	Anaerohalosphaera	Anaerohalosphaera lusitana ST-NAGAB-D1 (KY471010.1)	88.912
S15	U9	Sewage sludge	Thickened sewage sludge from wastewater treatment tank	Otu3705	0.0196078	61	39.3548	Planctomycetes	Planctomycetales	Rubinisphaeraceae	uncultured	Planctomycetia	Planctomycetales	Planctomycetaceae	Planctomyces	Planctomyces bekefii phe10 nw2017 (E3A20 r00020)	98.995
S15	U9	Sewage sludge	Thickened sewage sludge from wastewater treatment tank	Otu3323	0.0196078	29	18.7097	Planctomycetes	Pirellulales	Pirellulaceae	Pirellula	Planctomycetia	Pirellulales	Pirellulaceae	Anatilimnocola	Anatilimnocola aggregata ETA A8 (MK559973)	98.938
S15	U9	Sewage sludge	Thickened sewage sludge from wastewater treatment tank	Otu23222	0.0196078	4	2.58065	Planctomycetes	Pirellulales	Pirellulaceae	Rhodopirellula	Planctomycetia	Pirellulales	Pirellulaceae	Roseimaritima	Roseimaritima ulvae UC8 (HQ845508)	96.17
F39	U4	Agriculture biowaste	Agriculture residues, mainly manure, and other bio-waste	Otu4869	0.0196078	31	20	Planctomycetes	Planctomycetales	Rubinisphaeraceae	SH-PL14	Planctomycetia	Planctomycetales	Planctomycetaceae	Maioricimonas	Maioricimonas rarisocia Mal4 (MK559979)	94.068
P3	U8	Sewage sludge	Thickened sewage sludge from wastewater treatment tank	Otu14731	0.0196078	29	18.7097	Planctomycetes	Planctomycetales	uncultured	uncultured_ge	Planctomycetia	Planctomycetales	Planctomycetaceae	Planctomicrobium	Planctomicrobium piriforme P3 (KP161655)	93.191
F44	U4	Agriculture biowaste	Agriculture residues, mainly manure, and other bio-waste	Otu2573	0.0196078	130	83.871	Planctomycetes	Pirellulales	Pirellulaceae	Pir4_lineage	Planctomycetia	Pirellulales	Lacipirellulaceae	Lacipirellula	Lacipirellula limnantheis I41 (MK554526)	92.616
F39	U4	Agriculture biowaste	Agriculture residues, mainly manure, and other bio-waste	Otu6856	0.0196078	25	16.129	Planctomycetes	Pirellulales	Pirellulaceae	Pir4_lineage	Planctomycetia	Pirellulales	Lacipirellulaceae	Botrimarina	Botrimarina hoheduenensis Pla111 (MK554547)	92.357
S15	U9	Sewage sludge	Thickened sewage sludge from wastewater treatment tank	Otu15152	0.0196078	13	8.3871	Phycisphaerae	MSBL9	KCLunmb-38-53	KCLunmb-38-53_ge	Phycisphaerae	Sedimentisphaerales	Anaerohalosphaeraceae	Anaerohalosphaera	Anaerohalosphaera lusitana ST-NAGAB-D1 (KY471010.1)	92.211
S15	U9	Sewage sludge	Thickened sewage sludge from wastewater treatment tank	Otu10430	0.0196078	8	5.16129	Phycisphaerae	Pla1_lineage	Pla1_lineage_fa	Pla1_lineage_ge	Phycisphaerae	Phycisphaerales	Phycisphaeraceae	Phycisphaera	Phycisphaera mikurensis NBRC 102666 (AB447464.1)	87.265
F14	U4	Agriculture biowaste	Agriculture residues, mainly manure, and other bio-waste	Otu16135	0.0195759	60	38.7097	Planctomycetes	Pirellulales	Pirellulaceae	Pirellula	Planctomycetia	Pirellulales	Pirellulaceae	Aureliella	Aureliella helgolandensis Q31a (MK559992)	97.009
F27	U4	Agriculture biowaste	Agriculture residues, mainly manure, and other bio-waste	Otu2269	0.0195122	102	65.8065	Phycisphaerae	unknown	unknown	unknown	Planctomycetia	Pirellulales	Thermoguttaceae	Thermogutta	Thermogutta hypogea SBP2 (KC867695)	90.147
F27	U4	Agriculture biowaste	Agriculture residues, mainly manure, and other bio-waste	Otu17393	0.0195122	18	11.6129	Phycisphaerae	Phycisphaerales	Phycisphaeraceae	SM1A02	Phycisphaerae	Phycisphaerales	Phycisphaeraceae	Poriferisphaera	Poriferisphaera corsica KS4 (NR 173560.1)	88.96
BKE2	U3	Agriculture biowaste	Agriculture residues, mainly manure, and other bio-waste	Otu16109	0.0194175	20	12.9032	Planctomycetes	Pirellulales	Pirellulaceae	unknown	Planctomycetia	Pirellulales	Pirellulaceae	Stieleria	Stieleria sedimenti ICT E10.1 (OL684514)	91.158
F22	U4	Agriculture biowaste	Agriculture residues, mainly manure, and other bio-waste	Otu8114	0.0193861	103	66.4516	Phycisphaerae	MSBL9	L21-RPul-D3	L21-RPul-D3_ge	Phycisphaerae	Sedimentisphaerales	Sedimentisphaeraceae	Limihaloglobus	Limihaloglobus sulfuriphilus SM-Chi-D1 (KX151396.1)	92.547
F22	U4	Agriculture biowaste	Agriculture residues, mainly manure, and other bio-waste	Otu992	0.0193861	118	76.129	Planctomycetes	Pirellulales	Pirellulaceae	p-1088-a5_gut_group	Planctomycetia	Pirellulales	Lacipirellulaceae	Aeoliella	Aeoliella mucimassa Pan181 (MK559982)	88.15
BT5	U10	Sewage sludge	Thickened sewage sludge from wastewater treatment tank	Otu6246	0.0193237	19	12.2581	Planctomycetes	Pirellulales	Pirellulaceae	Thermogutta	Planctomycetia	Pirellulales	Thermoguttaceae	Thermogutta	Thermogutta hypogea SBP2 (KC867695)	94.105
F19	U4	Agriculture biowaste	Agriculture residues, mainly manure, and other bio-waste	Otu5017	0.0185185	48	30.9677	Planctomycetes	Pirellulales	Pirellulaceae	unknown	Planctomycetia	Pirellulales	Lacipirellulaceae	Bythoypirellula	Bythoypirellula polymerisocia Pla144 (MK554548)	98.093
F19	U4	Agriculture biowaste	Agriculture residues, mainly manure, and other bio-waste	Otu7748	0.0185185	28	18.0645	Phycisphaerae	Phycisphaerales	Phycisphaeraceae	unknown	Planctomycetia	Pirellulales	Thermoguttaceae	Thermogutta	Thermogutta hypogea SBP2 (KC867695)	87.841
F40	U4	Agriculture biowaste	Agriculture residues, mainly manure, and other bio-waste	Otu11906	0.0183946	38	24.5161	Phycisphaerae	MSBL9	L21-RPul-D3	L21-RPul-D3_ge	Phycisphaerae	Sedimentisphaerales	Sedimentisphaeraceae	Limihaloglobus	Limihaloglobus sulfuriphilus SM-Chi-D1 (KX151396.1)	96.855
S14	U9	Sewage sludge	Thickened sewage sludge from wastewater treatment tank	Otu3705	0.0183333	61	39.3548	Planctomycetes	Planctomycetales	Rubinisphaeraceae	uncultured	Planctomycetia	Planctomycetales	Planctomycetaceae	Planctomyces	Planctomyces bekefii phe10 nw2017 (E3A20 r00020)	98.995
F50	U4	Agriculture biowaste	Agriculture residues, mainly manure, and other bio-waste	Otu5525	0.0183333	37	23.871	Planctomycetes	Pirellulales	Pirellulaceae	Pir4_lineage	Planctomycetia	Pirellulales	Lacipirellulaceae	Posidoniimonas	Posidoniimonas polymericola Pla123a (MK554580)	98.938
S12	U9	Sewage sludge	Thickened sewage sludge from wastewater treatment tank	Otu9196	0.0183028	8	5.16129	Phycisphaerae	MSBL9	SG8-4	SG8-4_ge	Phycisphaerae	Sedimentisphaerales	Anaerohalosphaeraceae	Anaerohalosphaera	Anaerohalosphaera lusitana ST-NAGAB-D1 (KY471010.1)	92.211
S12	U9	Sewage sludge	Thickened sewage sludge from wastewater treatment tank	Otu22241	0.0183028	4	2.58065	Phycisphaerae	MSBL9	unknown	unknown	Phycisphaerae	Sedimentisphaerales	Anaerohalosphaeraceae	Anaerohalosphaera	Anaerohalosphaera lusitana ST-NAGAB-D1 (KY471010.1)	90.566
F51	U4	Agriculture biowaste	Agriculture residues, mainly manure, and other bio-waste	Otu5017	0.0182421	48	30.9677	Planctomycetes	Pirellulales	Pirellulaceae	unknown	Planctomycetia	Pirellulales	Lacipirellulaceae	Bythoypirellula	Bythoypirellula polymerisocia Pla144 (MK554548)	98.093
F9	U4	Agriculture biowaste	Agriculture residues, mainly manure, and other bio-waste	Otu16135	0.0182421	60	38.7097	Planctomycetes	Pirellulales	Pirellulaceae	Pirellula	Planctomycetia	Pirellulales	Pirellulaceae	Aureliella	Aureliella helgolandensis Q31a (MK559992)	97.009
P2	U8	Sewage sludge	Thickened sewage sludge from wastewater treatment tank	Otu8217	0.0182421	22	14.1935	Planctomycetes	Pirellulales	Pirellulaceae	Pirellula	Planctomycetia	Pirellulales	Pirellulaceae	Bremerella	Bremerella volcania Pan97 (MK554518)	95.541
P2	U8	Sewage sludge	Thickened sewage sludge from wastewater treatment tank	Otu6246	0.0182421	19	12.2581	Planctomycetes	Pirellulales	Pirellulaceae	Thermogutta	Planctomycetia	Pirellulales	Thermoguttaceae	Thermogutta	Thermogutta hypogea SBP2 (KC867695)	94.105
F51	U4	Agriculture biowaste	Agriculture residues, mainly manure, and other bio-waste	Otu4869	0.0182421	31	20	Planctomycetes	Planctomycetales	Rubinisphaeraceae	SH-PL14	Planctomycetia	Planctomycetales	Planctomycetaceae	Maioricimonas	Maioricimonas rarisocia Mal4 (MK559979)	94.068
F9	U4	Agriculture biowaste	Agriculture residues, mainly manure, and other bio-waste	Otu3091	0.0182421	90	58.0645	Phycisphaerae	MSBL9	SG8-4	SG8-4_ge	Phycisphaerae	Sedimentisphaerales	Anaerohalosphaeraceae	Anaerohalosphaera	Anaerohalosphaera lusitana ST-NAGAB-D1 (KY471010.1)	93.053
F12	U4	Agriculture biowaste	Agriculture residues, mainly manure, and other bio-waste	Otu2573	0.0182421	130	83.871	Planctomycetes	Pirellulales	Pirellulaceae	Pir4_lineage	Planctomycetia	Pirellulales	Lacipirellulaceae	Lacipirellula	Lacipirellula limnantheis I41 (MK554526)	92.616
P2	U8	Sewage sludge	Thickened sewage sludge from wastewater treatment tank	Otu12149	0.0182421	16	10.3226	OM190	OM190_or	OM190_fa	OM190_ge	Planctomycetia	Pirellulales	Thermoguttaceae	Thermogutta	Thermogutta terrifontis R1 (KC867694)	86.737
MbioD8	U5	Agriculture biowaste	Agriculture residues, mainly manure, and other bio-waste	Otu3091	0.0182119	90	58.0645	Phycisphaerae	MSBL9	SG8-4	SG8-4_ge	Phycisphaerae	Sedimentisphaerales	Anaerohalosphaeraceae	Anaerohalosphaera	Anaerohalosphaera lusitana ST-NAGAB-D1 (KY471010.1)	93.053
BKC7	U3	Agriculture biowaste	Agriculture residues, mainly manure, and other bio-waste	Otu2573	0.0182119	130	83.871	Planctomycetes	Pirellulales	Pirellulaceae	Pir4_lineage	Planctomycetia	Pirellulales	Lacipirellulaceae	Lacipirellula	Lacipirellula limnantheis I41 (MK554526)	92.616
P6	U8	Sewage sludge	Thickened sewage sludge from wastewater treatment tank	Otu15152	0.0182119	13	8.3871	Phycisphaerae	MSBL9	KCLunmb-38-53	KCLunmb-38-53_ge	Phycisphaerae	Sedimentisphaerales	Anaerohalosphaeraceae	Anaerohalosphaera	Anaerohalosphaera lusitana ST-NAGAB-D1 (KY471010.1)	92.211
MbioD1	U5	Agriculture biowaste	Agriculture residues, mainly manure, and other bio-waste	Otu1342	0.0182119	108	69.6774	Phycisphaerae	Phycisphaerales	AKAU3564_sediment_group	AKAU3564_sediment_group_ge	Phycisphaerae	Sedimentisphaerales	Anaerohalosphaeraceae	Anaerohalosphaera	Anaerohalosphaera lusitana ST-NAGAB-D1 (KY471010.1)	89.286
P6	U8	Sewage sludge	Thickened sewage sludge from wastewater treatment tank	Otu10954	0.0182119	15	9.67742	Phycisphaerae	Phycisphaerales	AKAU3564_sediment_group	AKAU3564_sediment_group_ge	Phycisphaerae	Sedimentisphaerales	Anaerohalosphaeraceae	Anaerohalosphaera	Anaerohalosphaera lusitana ST-NAGAB-D1 (KY471010.1)	89.286
BT4	U10	Sewage sludge	Thickened sewage sludge from wastewater treatment tank	Otu2811	0.0182119	24	15.4839	OM190	OM190_or	OM190_fa	OM190_ge	Planctomycetia	Pirellulales	Thermoguttaceae	Thermogutta	Thermogutta hypogea SBP2 (KC867695)	88.608
MbioD9	U5	Agriculture biowaste	Agriculture residues, mainly manure, and other bio-waste	Otu2399	0.0181518	57	36.7742	Phycisphaerae	MSBL9	SG8-4	SG8-4_ge	Phycisphaerae	Sedimentisphaerales	Anaerobacaceae	Anaerobaca	Anaerobaca lacustris M17dextr(OR906296)	93.487
BKB9	U3	Agriculture biowaste	Agriculture residues, mainly manure, and other bio-waste	Otu2269	0.0181518	102	65.8065	Phycisphaerae	unknown	unknown	unknown	Planctomycetia	Pirellulales	Thermoguttaceae	Thermogutta	Thermogutta hypogea SBP2 (KC867695)	90.147
BKD4	U3	Agriculture biowaste	Agriculture residues, mainly manure, and other bio-waste	Otu70141	0.0181219	14	9.03226	Planctomycetes	Pirellulales	Pirellulaceae	unknown	Planctomycetia	Pirellulales	Pirellulaceae	Bremerella	Bremerella alba FF15 (HQ845465.1)	95.957
BKD4	U3	Agriculture biowaste	Agriculture residues, mainly manure, and other bio-waste	Otu9143	0.0181219	39	25.1613	Planctomycetes	Pirellulales	Pirellulaceae	unknown	Planctomycetia	Pirellulales	Lacipirellulaceae	Posidoniimonas	Posidoniimonas corsicana KOR34 (MK554542)	95.349
BKC1	U3	Agriculture biowaste	Agriculture residues, mainly manure, and other bio-waste	Otu342	0.0181219	90	58.0645	Phycisphaerae	MSBL9	KCLunmb-38-53	KCLunmb-38-53_ge	Phycisphaerae	Sedimentisphaerales	Anaerobacaceae	Anaerobaca	Anaerobaca lacustris M17dextr(OR906296)	94.937
BKC1	U3	Agriculture biowaste	Agriculture residues, mainly manure, and other bio-waste	Otu20756	0.0181219	12	7.74194	Planctomycetes	Pirellulales	Pirellulaceae	Pirellula	Planctomycetia	Pirellulales	Pirellulaceae	Bremerella	Bremerella cremea LHWP2 (JF748733)	94.055
MK6	U7	Organic fraction from municipal solid waste (OFMSW)	Municipal biowaste: organic waste from households, yards, canteens	Otu8755	0.0181219	3	1.93548	Planctomycetes	Gemmatales	Gemmataceae	uncultured	Planctomycetia	Gemmatales	Gemmataceae	Telmatocola	Telmatocola sphagniphila SP2 (JN880417)	93.224
BKD4	U3	Agriculture biowaste	Agriculture residues, mainly manure, and other bio-waste	Otu16109	0.0181219	20	12.9032	Planctomycetes	Pirellulales	Pirellulaceae	unknown	Planctomycetia	Pirellulales	Pirellulaceae	Stieleria	Stieleria sedimenti ICT E10.1 (OL684514)	91.158
BKD4	U3	Agriculture biowaste	Agriculture residues, mainly manure, and other bio-waste	Otu2269	0.0181219	102	65.8065	Phycisphaerae	unknown	unknown	unknown	Planctomycetia	Pirellulales	Thermoguttaceae	Thermogutta	Thermogutta hypogea SBP2 (KC867695)	90.147
MbioC3	U5	Agriculture biowaste	Agriculture residues, mainly manure, and other bio-waste	Otu2269	0.0181219	102	65.8065	Phycisphaerae	unknown	unknown	unknown	Planctomycetia	Pirellulales	Thermoguttaceae	Thermogutta	Thermogutta hypogea SBP2 (KC867695)	90.147
BKD4	U3	Agriculture biowaste	Agriculture residues, mainly manure, and other bio-waste	Otu37871	0.0181219	2	1.29032	Phycisphaerae	Phycisphaerales	AKAU3564_sediment_group	AKAU3564_sediment_group_ge	Phycisphaerae	Sedimentisphaerales	Anaerohalosphaeraceae	Anaerohalosphaera	Anaerohalosphaera lusitana ST-NAGAB-D1 (KY471010.1)	89.099
MbioB4	U5	Agriculture biowaste	Agriculture residues, mainly manure, and other bio-waste	Otu2269	0.0180921	102	65.8065	Phycisphaerae	unknown	unknown	unknown	Planctomycetia	Pirellulales	Thermoguttaceae	Thermogutta	Thermogutta hypogea SBP2 (KC867695)	90.147
MK32	U7	Organic fraction from municipal solid waste (OFMSW)	Municipal biowaste: organic waste from households, yards, canteens	Otu2822	0.0180624	46	29.6774	Planctomycetes	Pirellulales	Pirellulaceae	uncultured	Planctomycetia	Pirellulales	Lacipirellulaceae	Botrimarina	Botrimarina mediterranea Spa11 (MK554534)	93.474
MbioD7	U5	Agriculture biowaste	Agriculture residues, mainly manure, and other bio-waste	Otu3091	0.0180624	90	58.0645	Phycisphaerae	MSBL9	SG8-4	SG8-4_ge	Phycisphaerae	Sedimentisphaerales	Anaerohalosphaeraceae	Anaerohalosphaera	Anaerohalosphaera lusitana ST-NAGAB-D1 (KY471010.1)	93.053
MbioD7	U5	Agriculture biowaste	Agriculture residues, mainly manure, and other bio-waste	Otu2573	0.0180624	130	83.871	Planctomycetes	Pirellulales	Pirellulaceae	Pir4_lineage	Planctomycetia	Pirellulales	Lacipirellulaceae	Lacipirellula	Lacipirellula limnantheis I41 (MK554526)	92.616
BKB6	U3	Agriculture biowaste	Agriculture residues, mainly manure, and other bio-waste	Otu7077	0.0180328	84	54.1935	Phycisphaerae	Tepidisphaerales	WD2101_soil_group	WD2101_soil_group_ge	Phycisphaerae	Tepidisphaerales	Tepidisphaeraceae	Tepidisphaera	Tepidisphaera mucosa 2842 (KM036168.1)	93.249
BKB6	U3	Agriculture biowaste	Agriculture residues, mainly manure, and other bio-waste	Otu4947	0.0180328	76	49.0323	Planctomycetes	Pirellulales	Pirellulaceae	p-1088-a5_gut_group	Planctomycetia	Pirellulales	Lacipirellulaceae	Botrimarina	Botrimarina colliarenosi Pla108 (MK554547)	88.025
BKC5	U3	Agriculture biowaste	Agriculture residues, mainly manure, and other bio-waste	Otu9143	0.0180033	39	25.1613	Planctomycetes	Pirellulales	Pirellulaceae	unknown	Planctomycetia	Pirellulales	Lacipirellulaceae	Posidoniimonas	Posidoniimonas corsicana KOR34 (MK554542)	95.349
BKC5	U3	Agriculture biowaste	Agriculture residues, mainly manure, and other bio-waste	Otu7077	0.0180033	84	54.1935	Phycisphaerae	Tepidisphaerales	WD2101_soil_group	WD2101_soil_group_ge	Phycisphaerae	Tepidisphaerales	Tepidisphaeraceae	Tepidisphaera	Tepidisphaera mucosa 2842 (KM036168.1)	93.249
MbioC1	U5	Agriculture biowaste	Agriculture residues, mainly manure, and other bio-waste	Otu5692	0.0180033	34	21.9355	Phycisphaerae	mle1-8	mle1-8_fa	mle1-8_ge	Phycisphaerae	Sedimentisphaerales	Anaerohalosphaeraceae	Anaerohalosphaera	Anaerohalosphaera lusitana ST-NAGAB-D1 (KY471010.1)	89.979
BKE3	U3	Agriculture biowaste	Agriculture residues, mainly manure, and other bio-waste	Otu7077	0.0179739	84	54.1935	Phycisphaerae	Tepidisphaerales	WD2101_soil_group	WD2101_soil_group_ge	Phycisphaerae	Tepidisphaerales	Tepidisphaeraceae	Tepidisphaera	Tepidisphaera mucosa 2842 (KM036168.1)	93.249
BKE3	U3	Agriculture biowaste	Agriculture residues, mainly manure, and other bio-waste	Otu2573	0.0179739	130	83.871	Planctomycetes	Pirellulales	Pirellulaceae	Pir4_lineage	Planctomycetia	Pirellulales	Lacipirellulaceae	Lacipirellula	Lacipirellula limnantheis I41 (MK554526)	92.616
MbioC8	U5	Agriculture biowaste	Agriculture residues, mainly manure, and other bio-waste	Otu8114	0.0179739	103	66.4516	Phycisphaerae	MSBL9	L21-RPul-D3	L21-RPul-D3_ge	Phycisphaerae	Sedimentisphaerales	Sedimentisphaeraceae	Limihaloglobus	Limihaloglobus sulfuriphilus SM-Chi-D1 (KX151396.1)	92.547
F13	U4	Agriculture biowaste	Agriculture residues, mainly manure, and other bio-waste	Otu7748	0.0179739	28	18.0645	Phycisphaerae	Phycisphaerales	Phycisphaeraceae	unknown	Planctomycetia	Pirellulales	Thermoguttaceae	Thermogutta	Thermogutta hypogea SBP2 (KC867695)	87.841
BT9	U10	Sewage sludge	Thickened sewage sludge from wastewater treatment tank	Otu1445	0.0179445	67	43.2258	Phycisphaerae	MSBL9	SG8-4	SG8-4_ge	Phycisphaerae	Sedimentisphaerales	Anaerobacaceae	Anaerobaca	Anaerobaca lacustris M17dextr(OR906296)	97.053
F26	U4	Agriculture biowaste	Agriculture residues, mainly manure, and other bio-waste	Otu11906	0.0179445	38	24.5161	Phycisphaerae	MSBL9	L21-RPul-D3	L21-RPul-D3_ge	Phycisphaerae	Sedimentisphaerales	Sedimentisphaeraceae	Limihaloglobus	Limihaloglobus sulfuriphilus SM-Chi-D1 (KX151396.1)	96.855
BT9	U10	Sewage sludge	Thickened sewage sludge from wastewater treatment tank	Otu3148	0.0179445	21	13.5484	Planctomycetes	Pirellulales	Pirellulaceae	Pirellula	Planctomycetia	Pirellulales	Pirellulaceae	Aureliella	Aureliella helgolandensis Q31a (MK559992)	95.329
P4	U8	Sewage sludge	Thickened sewage sludge from wastewater treatment tank	Otu6246	0.0179445	19	12.2581	Planctomycetes	Pirellulales	Pirellulaceae	Thermogutta	Planctomycetia	Pirellulales	Thermoguttaceae	Thermogutta	Thermogutta hypogea SBP2 (KC867695)	94.105
F26	U4	Agriculture biowaste	Agriculture residues, mainly manure, and other bio-waste	Otu7077	0.0179445	84	54.1935	Phycisphaerae	Tepidisphaerales	WD2101_soil_group	WD2101_soil_group_ge	Phycisphaerae	Tepidisphaerales	Tepidisphaeraceae	Tepidisphaera	Tepidisphaera mucosa 2842 (KM036168.1)	93.249
F26	U4	Agriculture biowaste	Agriculture residues, mainly manure, and other bio-waste	Otu6216	0.0179445	32	20.6452	Phycisphaerae	MSBL9	L21-RPul-D3	L21-RPul-D3_ge	Phycisphaerae	Sedimentisphaerales	Sedimentisphaeraceae	Limihaloglobus	Limihaloglobus sulfuriphilus SM-Chi-D1 (KX151396.1)	92.739
F26	U4	Agriculture biowaste	Agriculture residues, mainly manure, and other bio-waste	Otu2573	0.0179445	130	83.871	Planctomycetes	Pirellulales	Pirellulaceae	Pir4_lineage	Planctomycetia	Pirellulales	Lacipirellulaceae	Lacipirellula	Lacipirellula limnantheis I41 (MK554526)	92.616
BT9	U10	Sewage sludge	Thickened sewage sludge from wastewater treatment tank	Otu4163	0.0179445	39	25.1613	Planctomycetes	Planctomycetales	uncultured	uncultured_ge	Planctomycetia	Pirellulales	Lacipirellulaceae	Pirellulimonas	Pirellulimonas nuda Pla175 (MK559987)	92.585
F32	U4	Agriculture biowaste	Agriculture residues, mainly manure, and other bio-waste	Otu8114	0.0179445	103	66.4516	Phycisphaerae	MSBL9	L21-RPul-D3	L21-RPul-D3_ge	Phycisphaerae	Sedimentisphaerales	Sedimentisphaeraceae	Limihaloglobus	Limihaloglobus sulfuriphilus SM-Chi-D1 (KX151396.1)	92.547
F26	U4	Agriculture biowaste	Agriculture residues, mainly manure, and other bio-waste	Otu8114	0.0179445	103	66.4516	Phycisphaerae	MSBL9	L21-RPul-D3	L21-RPul-D3_ge	Phycisphaerae	Sedimentisphaerales	Sedimentisphaeraceae	Limihaloglobus	Limihaloglobus sulfuriphilus SM-Chi-D1 (KX151396.1)	92.547
BKD3	U3	Agriculture biowaste	Agriculture residues, mainly manure, and other bio-waste	Otu1342	0.0179445	108	69.6774	Phycisphaerae	Phycisphaerales	AKAU3564_sediment_group	AKAU3564_sediment_group_ge	Phycisphaerae	Sedimentisphaerales	Anaerohalosphaeraceae	Anaerohalosphaera	Anaerohalosphaera lusitana ST-NAGAB-D1 (KY471010.1)	89.286
F20	U4	Agriculture biowaste	Agriculture residues, mainly manure, and other bio-waste	Otu1342	0.0179445	108	69.6774	Phycisphaerae	Phycisphaerales	AKAU3564_sediment_group	AKAU3564_sediment_group_ge	Phycisphaerae	Sedimentisphaerales	Anaerohalosphaeraceae	Anaerohalosphaera	Anaerohalosphaera lusitana ST-NAGAB-D1 (KY471010.1)	89.286
BKD3	U3	Agriculture biowaste	Agriculture residues, mainly manure, and other bio-waste	Otu1963	0.0179445	90	58.0645	Phycisphaerae	Pla1_lineage	Pla1_lineage_fa	Pla1_lineage_ge	Phycisphaerae	Sedimentisphaerales	Anaerohalosphaeraceae	Anaerohalosphaera	Anaerohalosphaera lusitana ST-NAGAB-D1 (KY471010.1)	88.912
P4	U8	Sewage sludge	Thickened sewage sludge from wastewater treatment tank	Otu6653	0.0179445	65	41.9355	Phycisphaerae	Pla1_lineage	Pla1_lineage_fa	Pla1_lineage_ge	Phycisphaerae	Sedimentisphaerales	Anaerobacaceae	Anaerobaca	Anaerobaca lacustris M17dextr(OR906296)	88.26
BT7	U10	Sewage sludge	Thickened sewage sludge from wastewater treatment tank	Otu9708	0.0179153	26	16.7742	Planctomycetes	Pirellulales	Pirellulaceae	Pirellula	Planctomycetia	Pirellulales	Pirellulaceae	Aureliella	Aureliella helgolandensis Q31a (MK559992)	95.522
BKC6	U3	Agriculture biowaste	Agriculture residues, mainly manure, and other bio-waste	Otu9143	0.0179153	39	25.1613	Planctomycetes	Pirellulales	Pirellulaceae	unknown	Planctomycetia	Pirellulales	Lacipirellulaceae	Posidoniimonas	Posidoniimonas corsicana KOR34 (MK554542)	95.349
F34	U4	Agriculture biowaste	Agriculture residues, mainly manure, and other bio-waste	Otu1342	0.0179153	108	69.6774	Phycisphaerae	Phycisphaerales	AKAU3564_sediment_group	AKAU3564_sediment_group_ge	Phycisphaerae	Sedimentisphaerales	Anaerohalosphaeraceae	Anaerohalosphaera	Anaerohalosphaera lusitana ST-NAGAB-D1 (KY471010.1)	89.286
BT7	U10	Sewage sludge	Thickened sewage sludge from wastewater treatment tank	Otu780	0.0179153	39	25.1613	OM190	OM190_or	OM190_fa	OM190_ge	Phycisphaerae	Sedimentisphaerales	Anaerobacaceae	Anaerobaca	Anaerobaca lacustris M17dextr(OR906296)	85.895
BKD2	U3	Agriculture biowaste	Agriculture residues, mainly manure, and other bio-waste	Otu3091	0.0178862	90	58.0645	Phycisphaerae	MSBL9	SG8-4	SG8-4_ge	Phycisphaerae	Sedimentisphaerales	Anaerohalosphaeraceae	Anaerohalosphaera	Anaerohalosphaera lusitana ST-NAGAB-D1 (KY471010.1)	93.053
MbioC7	U5	Agriculture biowaste	Agriculture residues, mainly manure, and other bio-waste	Otu6216	0.0178862	32	20.6452	Phycisphaerae	MSBL9	L21-RPul-D3	L21-RPul-D3_ge	Phycisphaerae	Sedimentisphaerales	Sedimentisphaeraceae	Limihaloglobus	Limihaloglobus sulfuriphilus SM-Chi-D1 (KX151396.1)	92.739
MbioC7	U5	Agriculture biowaste	Agriculture residues, mainly manure, and other bio-waste	Otu992	0.0178862	118	76.129	Planctomycetes	Pirellulales	Pirellulaceae	p-1088-a5_gut_group	Planctomycetia	Pirellulales	Lacipirellulaceae	Aeoliella	Aeoliella mucimassa Pan181 (MK559982)	88.15
F31	U4	Agriculture biowaste	Agriculture residues, mainly manure, and other bio-waste	Otu7077	0.0178571	84	54.1935	Phycisphaerae	Tepidisphaerales	WD2101_soil_group	WD2101_soil_group_ge	Phycisphaerae	Tepidisphaerales	Tepidisphaeraceae	Tepidisphaera	Tepidisphaera mucosa 2842 (KM036168.1)	93.249
F31	U4	Agriculture biowaste	Agriculture residues, mainly manure, and other bio-waste	Otu17393	0.0178571	18	11.6129	Phycisphaerae	Phycisphaerales	Phycisphaeraceae	SM1A02	Phycisphaerae	Phycisphaerales	Phycisphaeraceae	Poriferisphaera	Poriferisphaera corsica KS4 (NR 173560.1)	88.96
F33	U4	Agriculture biowaste	Agriculture residues, mainly manure, and other bio-waste	Otu992	0.0178571	118	76.129	Planctomycetes	Pirellulales	Pirellulaceae	p-1088-a5_gut_group	Planctomycetia	Pirellulales	Lacipirellulaceae	Aeoliella	Aeoliella mucimassa Pan181 (MK559982)	88.15
F49	U4	Agriculture biowaste	Agriculture residues, mainly manure, and other bio-waste	Otu5525	0.0178282	37	23.871	Planctomycetes	Pirellulales	Pirellulaceae	Pir4_lineage	Planctomycetia	Pirellulales	Lacipirellulaceae	Posidoniimonas	Posidoniimonas polymericola Pla123a (MK554580)	98.938
F29	U4	Agriculture biowaste	Agriculture residues, mainly manure, and other bio-waste	Otu11906	0.0178282	38	24.5161	Phycisphaerae	MSBL9	L21-RPul-D3	L21-RPul-D3_ge	Phycisphaerae	Sedimentisphaerales	Sedimentisphaeraceae	Limihaloglobus	Limihaloglobus sulfuriphilus SM-Chi-D1 (KX151396.1)	96.855
F29	U4	Agriculture biowaste	Agriculture residues, mainly manure, and other bio-waste	Otu2573	0.0178282	130	83.871	Planctomycetes	Pirellulales	Pirellulaceae	Pir4_lineage	Planctomycetia	Pirellulales	Lacipirellulaceae	Lacipirellula	Lacipirellula limnantheis I41 (MK554526)	92.616
F49	U4	Agriculture biowaste	Agriculture residues, mainly manure, and other bio-waste	Otu2573	0.0178282	130	83.871	Planctomycetes	Pirellulales	Pirellulaceae	Pir4_lineage	Planctomycetia	Pirellulales	Lacipirellulaceae	Lacipirellula	Lacipirellula limnantheis I41 (MK554526)	92.616
F29	U4	Agriculture biowaste	Agriculture residues, mainly manure, and other bio-waste	Otu8114	0.0178282	103	66.4516	Phycisphaerae	MSBL9	L21-RPul-D3	L21-RPul-D3_ge	Phycisphaerae	Sedimentisphaerales	Sedimentisphaeraceae	Limihaloglobus	Limihaloglobus sulfuriphilus SM-Chi-D1 (KX151396.1)	92.547
F49	U4	Agriculture biowaste	Agriculture residues, mainly manure, and other bio-waste	Otu5823	0.0178282	35	22.5806	Planctomycetes	Pirellulales	Pirellulaceae	Blastopirellula	Planctomycetia	Pirellulales	Pirellulaceae	Bremerella	Bremerella cremea LHWP2 (JF748733)	91.507
P5	U8	Sewage sludge	Thickened sewage sludge from wastewater treatment tank	Otu7962	0.0178282	17	10.9677	Pla4_lineage	Pla4_lineage_or	Pla4_lineage_fa	Pla4_lineage_ge	Planctomycetia	Pirellulales	Thermoguttaceae	Thermogutta	Thermogutta hypogea SBP2 (KC867695)	88.333
F43	U4	Agriculture biowaste	Agriculture residues, mainly manure, and other bio-waste	Otu5525	0.0177706	37	23.871	Planctomycetes	Pirellulales	Pirellulaceae	Pir4_lineage	Planctomycetia	Pirellulales	Lacipirellulaceae	Posidoniimonas	Posidoniimonas polymericola Pla123a (MK554580)	98.938
F43	U4	Agriculture biowaste	Agriculture residues, mainly manure, and other bio-waste	Otu5017	0.0177706	48	30.9677	Planctomycetes	Pirellulales	Pirellulaceae	unknown	Planctomycetia	Pirellulales	Lacipirellulaceae	Bythoypirellula	Bythoypirellula polymerisocia Pla144 (MK554548)	98.093
F43	U4	Agriculture biowaste	Agriculture residues, mainly manure, and other bio-waste	Otu30093	0.0177706	62	40	Planctomycetes	Pirellulales	Pirellulaceae	Pirellula	Planctomycetia	Pirellulales	Pirellulaceae	Aureliella	Aureliella helgolandensis Q31a (MK559992)	97.872
F22	U4	Agriculture biowaste	Agriculture residues, mainly manure, and other bio-waste	Otu11906	0.0177706	38	24.5161	Phycisphaerae	MSBL9	L21-RPul-D3	L21-RPul-D3_ge	Phycisphaerae	Sedimentisphaerales	Sedimentisphaeraceae	Limihaloglobus	Limihaloglobus sulfuriphilus SM-Chi-D1 (KX151396.1)	96.855
F43	U4	Agriculture biowaste	Agriculture residues, mainly manure, and other bio-waste	Otu10604	0.0177706	4	2.58065	Planctomycetes	Pirellulales	Pirellulaceae	Pirellula	Planctomycetia	Pirellulales	Pirellulaceae	Anatilimnocola	Anatilimnocola aggregata ETA A8 (MK559973)	93.843
F43	U4	Agriculture biowaste	Agriculture residues, mainly manure, and other bio-waste	Otu9569	0.0177706	10	6.45161	Planctomycetes	Planctomycetales	Schlesneriaceae	Planctopirus	Planctomycetia	Planctomycetales	Planctomycetaceae	Planctoellipticum	Planctoellipticum variicoloris SH412 (OR353748)	93.235
F22	U4	Agriculture biowaste	Agriculture residues, mainly manure, and other bio-waste	Otu3091	0.0177706	90	58.0645	Phycisphaerae	MSBL9	SG8-4	SG8-4_ge	Phycisphaerae	Sedimentisphaerales	Anaerohalosphaeraceae	Anaerohalosphaera	Anaerohalosphaera lusitana ST-NAGAB-D1 (KY471010.1)	93.053
F43	U4	Agriculture biowaste	Agriculture residues, mainly manure, and other bio-waste	Otu3091	0.0177706	90	58.0645	Phycisphaerae	MSBL9	SG8-4	SG8-4_ge	Phycisphaerae	Sedimentisphaerales	Anaerohalosphaeraceae	Anaerohalosphaera	Anaerohalosphaera lusitana ST-NAGAB-D1 (KY471010.1)	93.053
F43	U4	Agriculture biowaste	Agriculture residues, mainly manure, and other bio-waste	Otu4163	0.0177706	39	25.1613	Planctomycetes	Planctomycetales	uncultured	uncultured_ge	Planctomycetia	Pirellulales	Lacipirellulaceae	Pirellulimonas	Pirellulimonas nuda Pla175 (MK559987)	92.585
F22	U4	Agriculture biowaste	Agriculture residues, mainly manure, and other bio-waste	Otu5823	0.0177706	35	22.5806	Planctomycetes	Pirellulales	Pirellulaceae	Blastopirellula	Planctomycetia	Pirellulales	Pirellulaceae	Bremerella	Bremerella cremea LHWP2 (JF748733)	91.507
F43	U4	Agriculture biowaste	Agriculture residues, mainly manure, and other bio-waste	Otu5823	0.0177706	35	22.5806	Planctomycetes	Pirellulales	Pirellulaceae	Blastopirellula	Planctomycetia	Pirellulales	Pirellulaceae	Bremerella	Bremerella cremea LHWP2 (JF748733)	91.507
F43	U4	Agriculture biowaste	Agriculture residues, mainly manure, and other bio-waste	Otu43789	0.0177706	11	7.09677	Planctomycetes	Pirellulales	Pirellulaceae	unknown	Planctomycetia	Planctomycetales	Planctomycetaceae	Caulifigura	Crateriforma conspicua Mal65 (MK559980)	90.909
F48	U4	Agriculture biowaste	Agriculture residues, mainly manure, and other bio-waste	Otu992	0.0177419	118	76.129	Planctomycetes	Pirellulales	Pirellulaceae	p-1088-a5_gut_group	Planctomycetia	Pirellulales	Lacipirellulaceae	Aeoliella	Aeoliella mucimassa Pan181 (MK559982)	88.15
BKC2	U3	Agriculture biowaste	Agriculture residues, mainly manure, and other bio-waste	Otu374	0.0170068	127	81.9355	Phycisphaerae	MSBL9	unknown	unknown	Phycisphaerae	Sedimentisphaerales	Anaerobacaceae	Anaerobaca	Anaerobaca lacustris M17dextr(OR906296)	94.549
BKC2	U3	Agriculture biowaste	Agriculture residues, mainly manure, and other bio-waste	Otu3091	0.0170068	90	58.0645	Phycisphaerae	MSBL9	SG8-4	SG8-4_ge	Phycisphaerae	Sedimentisphaerales	Anaerohalosphaeraceae	Anaerohalosphaera	Anaerohalosphaera lusitana ST-NAGAB-D1 (KY471010.1)	93.053
F17	U4	Agriculture biowaste	Agriculture residues, mainly manure, and other bio-waste	Otu16135	0.0168919	60	38.7097	Planctomycetes	Pirellulales	Pirellulaceae	Pirellula	Planctomycetia	Pirellulales	Pirellulaceae	Aureliella	Aureliella helgolandensis Q31a (MK559992)	97.009
F17	U4	Agriculture biowaste	Agriculture residues, mainly manure, and other bio-waste	Otu10175	0.0168919	50	32.2581	Planctomycetes	Planctomycetales	Schlesneriaceae	Planctopirus	Planctomycetia	Planctomycetales	Planctomycetaceae	Planctoellipticum	Planctoellipticum variicoloris SH412 (OR353748)	91.737
F17	U4	Agriculture biowaste	Agriculture residues, mainly manure, and other bio-waste	Otu7748	0.0168919	28	18.0645	Phycisphaerae	Phycisphaerales	Phycisphaeraceae	unknown	Planctomycetia	Pirellulales	Thermoguttaceae	Thermogutta	Thermogutta hypogea SBP2 (KC867695)	87.841
F19	U4	Agriculture biowaste	Agriculture residues, mainly manure, and other bio-waste	Otu16135	0.016835	60	38.7097	Planctomycetes	Pirellulales	Pirellulaceae	Pirellula	Planctomycetia	Pirellulales	Pirellulaceae	Aureliella	Aureliella helgolandensis Q31a (MK559992)	97.009
F19	U4	Agriculture biowaste	Agriculture residues, mainly manure, and other bio-waste	Otu7077	0.016835	84	54.1935	Phycisphaerae	Tepidisphaerales	WD2101_soil_group	WD2101_soil_group_ge	Phycisphaerae	Tepidisphaerales	Tepidisphaeraceae	Tepidisphaera	Tepidisphaera mucosa 2842 (KM036168.1)	93.249
F46	U4	Agriculture biowaste	Agriculture residues, mainly manure, and other bio-waste	Otu30093	0.0166945	62	40	Planctomycetes	Pirellulales	Pirellulaceae	Pirellula	Planctomycetia	Pirellulales	Pirellulaceae	Aureliella	Aureliella helgolandensis Q31a (MK559992)	97.872
F46	U4	Agriculture biowaste	Agriculture residues, mainly manure, and other bio-waste	Otu4869	0.0166945	31	20	Planctomycetes	Planctomycetales	Rubinisphaeraceae	SH-PL14	Planctomycetia	Planctomycetales	Planctomycetaceae	Maioricimonas	Maioricimonas rarisocia Mal4 (MK559979)	94.068
F46	U4	Agriculture biowaste	Agriculture residues, mainly manure, and other bio-waste	Otu43875	0.0166945	6	3.87097	Planctomycetes	Planctomycetales	Rubinisphaeraceae	Planctomicrobium	Planctomycetia	Planctomycetales	Planctomycetaceae	Thalassoglobus	Thalassoglobus neptunius KOR42 (MK554543)	93.83
F46	U4	Agriculture biowaste	Agriculture residues, mainly manure, and other bio-waste	Otu8114	0.0166945	103	66.4516	Phycisphaerae	MSBL9	L21-RPul-D3	L21-RPul-D3_ge	Phycisphaerae	Sedimentisphaerales	Sedimentisphaeraceae	Limihaloglobus	Limihaloglobus sulfuriphilus SM-Chi-D1 (KX151396.1)	92.547
F46	U4	Agriculture biowaste	Agriculture residues, mainly manure, and other bio-waste	Otu43789	0.0166945	11	7.09677	Planctomycetes	Pirellulales	Pirellulaceae	unknown	Planctomycetia	Planctomycetales	Planctomycetaceae	Caulifigura	Crateriforma conspicua Mal65 (MK559980)	90.909
F46	U4	Agriculture biowaste	Agriculture residues, mainly manure, and other bio-waste	Otu7748	0.0166945	28	18.0645	Phycisphaerae	Phycisphaerales	Phycisphaeraceae	unknown	Planctomycetia	Pirellulales	Thermoguttaceae	Thermogutta	Thermogutta hypogea SBP2 (KC867695)	87.841
F41	U4	Agriculture biowaste	Agriculture residues, mainly manure, and other bio-waste	Otu30093	0.0166389	62	40	Planctomycetes	Pirellulales	Pirellulaceae	Pirellula	Planctomycetia	Pirellulales	Pirellulaceae	Aureliella	Aureliella helgolandensis Q31a (MK559992)	97.872
F41	U4	Agriculture biowaste	Agriculture residues, mainly manure, and other bio-waste	Otu10251	0.0166389	27	17.4194	Planctomycetes	Planctomycetales	Rubinisphaeraceae	SH-PL14	Planctomycetia	Planctomycetales	Planctomycetaceae	Planctomicrobium	Planctomicrobium piriforme P3 (KP161655)	91.983
S4	U9	Sewage sludge	Thickened sewage sludge from wastewater treatment tank	Otu3705	0.0165837	61	39.3548	Planctomycetes	Planctomycetales	Rubinisphaeraceae	uncultured	Planctomycetia	Planctomycetales	Planctomycetaceae	Planctomyces	Planctomyces bekefii phe10 nw2017 (E3A20 r00020)	98.995
F15	U4	Agriculture biowaste	Agriculture residues, mainly manure, and other bio-waste	Otu5525	0.0165837	37	23.871	Planctomycetes	Pirellulales	Pirellulaceae	Pir4_lineage	Planctomycetia	Pirellulales	Lacipirellulaceae	Posidoniimonas	Posidoniimonas polymericola Pla123a (MK554580)	98.938
F12	U4	Agriculture biowaste	Agriculture residues, mainly manure, and other bio-waste	Otu30093	0.0165837	62	40	Planctomycetes	Pirellulales	Pirellulaceae	Pirellula	Planctomycetia	Pirellulales	Pirellulaceae	Aureliella	Aureliella helgolandensis Q31a (MK559992)	97.872
BT11	U10	Sewage sludge	Thickened sewage sludge from wastewater treatment tank	Otu9708	0.0165837	26	16.7742	Planctomycetes	Pirellulales	Pirellulaceae	Pirellula	Planctomycetia	Pirellulales	Pirellulaceae	Aureliella	Aureliella helgolandensis Q31a (MK559992)	95.522
S4	U9	Sewage sludge	Thickened sewage sludge from wastewater treatment tank	Otu16700	0.0165837	7	4.51613	Planctomycetes	Pirellulales	Pirellulaceae	uncultured	Planctomycetia	Pirellulales	Thermoguttaceae	Thermogutta	Thermogutta terrifontis R1 (KC867694)	95.359
MbioA9	U5	Agriculture biowaste	Agriculture residues, mainly manure, and other bio-waste	Otu374	0.0165837	127	81.9355	Phycisphaerae	MSBL9	unknown	unknown	Phycisphaerae	Sedimentisphaerales	Anaerobacaceae	Anaerobaca	Anaerobaca lacustris M17dextr(OR906296)	94.549
MbioC10	U5	Agriculture biowaste	Agriculture residues, mainly manure, and other bio-waste	Otu8105	0.0165837	43	27.7419	Planctomycetes	Pirellulales	Pirellulaceae	unknown	Planctomycetia	Pirellulales	Pirellulaceae	Bremerella	Bremerella cremea LHWP2 (JF748733)	93.617
BT11	U10	Sewage sludge	Thickened sewage sludge from wastewater treatment tank	Otu10611	0.0165837	8	5.16129	Planctomycetes	Pirellulales	Pirellulaceae	Pirellula	Planctomycetia	Pirellulales	Pirellulaceae	Anatilimnocola	Anatilimnocola floriformis PX40 (POP020302)	93.404
BKD1	U3	Agriculture biowaste	Agriculture residues, mainly manure, and other bio-waste	Otu7347	0.0165837	37	23.871	Planctomycetes	Planctomycetales	uncultured	uncultured_ge	Planctomycetia	Planctomycetales	Planctomycetaceae	Gimesia	Gimesia fumaroli Enr17 (MK554524)	93.22
P2	U8	Sewage sludge	Thickened sewage sludge from wastewater treatment tank	Otu14731	0.0165837	29	18.7097	Planctomycetes	Planctomycetales	uncultured	uncultured_ge	Planctomycetia	Planctomycetales	Planctomycetaceae	Planctomicrobium	Planctomicrobium piriforme P3 (KP161655)	93.191
P2	U8	Sewage sludge	Thickened sewage sludge from wastewater treatment tank	Otu12981	0.0165837	16	10.3226	Planctomycetes	Pirellulales	Pirellulaceae	uncultured	Planctomycetia	Pirellulales	Thermoguttaceae	Thermogutta	Thermogutta terrifontis R1 (KC867694)	93.038
F15	U4	Agriculture biowaste	Agriculture residues, mainly manure, and other bio-waste	Otu10175	0.0165837	50	32.2581	Planctomycetes	Planctomycetales	Schlesneriaceae	Planctopirus	Planctomycetia	Planctomycetales	Planctomycetaceae	Planctoellipticum	Planctoellipticum variicoloris SH412 (OR353748)	91.737
F12	U4	Agriculture biowaste	Agriculture residues, mainly manure, and other bio-waste	Otu5823	0.0165837	35	22.5806	Planctomycetes	Pirellulales	Pirellulaceae	Blastopirellula	Planctomycetia	Pirellulales	Pirellulaceae	Bremerella	Bremerella cremea LHWP2 (JF748733)	91.507
P2	U8	Sewage sludge	Thickened sewage sludge from wastewater treatment tank	Otu6653	0.0165837	65	41.9355	Phycisphaerae	Pla1_lineage	Pla1_lineage_fa	Pla1_lineage_ge	Phycisphaerae	Sedimentisphaerales	Anaerobacaceae	Anaerobaca	Anaerobaca lacustris M17dextr(OR906296)	88.26
F12	U4	Agriculture biowaste	Agriculture residues, mainly manure, and other bio-waste	Otu992	0.0165837	118	76.129	Planctomycetes	Pirellulales	Pirellulaceae	p-1088-a5_gut_group	Planctomycetia	Pirellulales	Lacipirellulaceae	Aeoliella	Aeoliella mucimassa Pan181 (MK559982)	88.15
S4	U9	Sewage sludge	Thickened sewage sludge from wastewater treatment tank	Otu12220	0.0165837	17	10.9677	Phycisphaerae	Pla1_lineage	Pla1_lineage_fa	Pla1_lineage_ge	Phycisphaerae	Sedimentisphaerales	Anaerohalosphaeraceae	Anaerohalosphaera	Anaerohalosphaera lusitana ST-NAGAB-D1 (KY471010.1)	87.866
S13	U9	Sewage sludge	Thickened sewage sludge from wastewater treatment tank	Otu16700	0.0165563	7	4.51613	Planctomycetes	Pirellulales	Pirellulaceae	uncultured	Planctomycetia	Pirellulales	Thermoguttaceae	Thermogutta	Thermogutta terrifontis R1 (KC867694)	95.359
S13	U9	Sewage sludge	Thickened sewage sludge from wastewater treatment tank	Otu7754	0.0165563	26	16.7742	Phycisphaerae	MSBL9	unknown	unknown	Phycisphaerae	Sedimentisphaerales	Anaerobacaceae	Anaerobaca	Anaerobaca lacustris M17dextr(OR906296)	93.46
BKB5	U3	Agriculture biowaste	Agriculture residues, mainly manure, and other bio-waste	Otu3091	0.0165563	90	58.0645	Phycisphaerae	MSBL9	SG8-4	SG8-4_ge	Phycisphaerae	Sedimentisphaerales	Anaerohalosphaeraceae	Anaerohalosphaera	Anaerohalosphaera lusitana ST-NAGAB-D1 (KY471010.1)	93.053
S13	U9	Sewage sludge	Thickened sewage sludge from wastewater treatment tank	Otu2573	0.0165563	130	83.871	Planctomycetes	Pirellulales	Pirellulaceae	Pir4_lineage	Planctomycetia	Pirellulales	Lacipirellulaceae	Lacipirellula	Lacipirellula limnantheis I41 (MK554526)	92.616
S13	U9	Sewage sludge	Thickened sewage sludge from wastewater treatment tank	Otu22241	0.0165563	4	2.58065	Phycisphaerae	MSBL9	unknown	unknown	Phycisphaerae	Sedimentisphaerales	Anaerohalosphaeraceae	Anaerohalosphaera	Anaerohalosphaera lusitana ST-NAGAB-D1 (KY471010.1)	90.566
BKB5	U3	Agriculture biowaste	Agriculture residues, mainly manure, and other bio-waste	Otu14006	0.0165563	27	17.4194	Phycisphaerae	Phycisphaerales	Phycisphaeraceae	unknown	Phycisphaerae	Phycisphaerales	Phycisphaeraceae	Phycisphaera	Phycisphaera mikurensis NBRC 102666 (AB447464.1)	90.336
S13	U9	Sewage sludge	Thickened sewage sludge from wastewater treatment tank	Otu25788	0.0165563	9	5.80645	Phycisphaerae	MSBL9	GWC2-45-44	GWC2-45-44_ge	Phycisphaerae	Sedimentisphaerales	Anaerohalosphaeraceae	Anaerohalosphaera	Anaerohalosphaera lusitana ST-NAGAB-D1 (KY471010.1)	88.285
F55	U4	Agriculture biowaste	Agriculture residues, mainly manure, and other bio-waste	Otu2573	0.0165289	130	83.871	Planctomycetes	Pirellulales	Pirellulaceae	Pir4_lineage	Planctomycetia	Pirellulales	Lacipirellulaceae	Lacipirellula	Lacipirellula limnantheis I41 (MK554526)	92.616
MbioD6	U5	Agriculture biowaste	Agriculture residues, mainly manure, and other bio-waste	Otu1445	0.0165017	67	43.2258	Phycisphaerae	MSBL9	SG8-4	SG8-4_ge	Phycisphaerae	Sedimentisphaerales	Anaerobacaceae	Anaerobaca	Anaerobaca lacustris M17dextr(OR906296)	97.053
MbioD9	U5	Agriculture biowaste	Agriculture residues, mainly manure, and other bio-waste	Otu2573	0.0165017	130	83.871	Planctomycetes	Pirellulales	Pirellulaceae	Pir4_lineage	Planctomycetia	Pirellulales	Lacipirellulaceae	Lacipirellula	Lacipirellula limnantheis I41 (MK554526)	92.616
MK19	U7	Organic fraction from municipal solid waste (OFMSW)	Municipal biowaste: organic waste from households, yards, canteens	Otu2573	0.0164745	130	83.871	Planctomycetes	Pirellulales	Pirellulaceae	Pir4_lineage	Planctomycetia	Pirellulales	Lacipirellulaceae	Lacipirellula	Lacipirellula limnantheis I41 (MK554526)	92.616
MbioC3	U5	Agriculture biowaste	Agriculture residues, mainly manure, and other bio-waste	Otu1342	0.0164745	108	69.6774	Phycisphaerae	Phycisphaerales	AKAU3564_sediment_group	AKAU3564_sediment_group_ge	Phycisphaerae	Sedimentisphaerales	Anaerohalosphaeraceae	Anaerohalosphaera	Anaerohalosphaera lusitana ST-NAGAB-D1 (KY471010.1)	89.286
F37	U4	Agriculture biowaste	Agriculture residues, mainly manure, and other bio-waste	Otu11206	0.0164204	77	49.6774	Planctomycetes	Pirellulales	Pirellulaceae	Rhodopirellula	Planctomycetia	Pirellulales	Pirellulaceae	Novipirellula	Novipirellula caenicola YM26-125 (NR 136448.1)	94.48
MK17	U7	Organic fraction from municipal solid waste (OFMSW)	Municipal biowaste: organic waste from households, yards, canteens	Otu2573	0.0164204	130	83.871	Planctomycetes	Pirellulales	Pirellulaceae	Pir4_lineage	Planctomycetia	Pirellulales	Lacipirellulaceae	Lacipirellula	Lacipirellula limnantheis I41 (MK554526)	92.616
F37	U4	Agriculture biowaste	Agriculture residues, mainly manure, and other bio-waste	Otu1342	0.0164204	108	69.6774	Phycisphaerae	Phycisphaerales	AKAU3564_sediment_group	AKAU3564_sediment_group_ge	Phycisphaerae	Sedimentisphaerales	Anaerohalosphaeraceae	Anaerohalosphaera	Anaerohalosphaera lusitana ST-NAGAB-D1 (KY471010.1)	89.286
S9	U9	Sewage sludge	Thickened sewage sludge from wastewater treatment tank	Otu16700	0.0163934	7	4.51613	Planctomycetes	Pirellulales	Pirellulaceae	uncultured	Planctomycetia	Pirellulales	Thermoguttaceae	Thermogutta	Thermogutta terrifontis R1 (KC867694)	95.359
F28	U4	Agriculture biowaste	Agriculture residues, mainly manure, and other bio-waste	Otu8114	0.0163934	103	66.4516	Phycisphaerae	MSBL9	L21-RPul-D3	L21-RPul-D3_ge	Phycisphaerae	Sedimentisphaerales	Sedimentisphaeraceae	Limihaloglobus	Limihaloglobus sulfuriphilus SM-Chi-D1 (KX151396.1)	92.547
MbioB3	U5	Agriculture biowaste	Agriculture residues, mainly manure, and other bio-waste	Otu2269	0.0163934	102	65.8065	Phycisphaerae	unknown	unknown	unknown	Planctomycetia	Pirellulales	Thermoguttaceae	Thermogutta	Thermogutta hypogea SBP2 (KC867695)	90.147
F16	U4	Agriculture biowaste	Agriculture residues, mainly manure, and other bio-waste	Otu9571	0.0163666	38	24.5161	Planctomycetes	Pirellulales	Pirellulaceae	Pir4_lineage	Planctomycetia	Pirellulales	Lacipirellulaceae	Aeoliella	Aeoliella mucimassa Pan181 (MK559982)	97.028
F16	U4	Agriculture biowaste	Agriculture residues, mainly manure, and other bio-waste	Otu1342	0.0163666	108	69.6774	Phycisphaerae	Phycisphaerales	AKAU3564_sediment_group	AKAU3564_sediment_group_ge	Phycisphaerae	Sedimentisphaerales	Anaerohalosphaeraceae	Anaerohalosphaera	Anaerohalosphaera lusitana ST-NAGAB-D1 (KY471010.1)	89.286
BKC3	U3	Agriculture biowaste	Agriculture residues, mainly manure, and other bio-waste	Otu30093	0.0163399	62	40	Planctomycetes	Pirellulales	Pirellulaceae	Pirellula	Planctomycetia	Pirellulales	Pirellulaceae	Aureliella	Aureliella helgolandensis Q31a (MK559992)	97.872
BKE3	U3	Agriculture biowaste	Agriculture residues, mainly manure, and other bio-waste	Otu16135	0.0163399	60	38.7097	Planctomycetes	Pirellulales	Pirellulaceae	Pirellula	Planctomycetia	Pirellulales	Pirellulaceae	Aureliella	Aureliella helgolandensis Q31a (MK559992)	97.009
F39	U4	Agriculture biowaste	Agriculture residues, mainly manure, and other bio-waste	Otu8114	0.0163399	103	66.4516	Phycisphaerae	MSBL9	L21-RPul-D3	L21-RPul-D3_ge	Phycisphaerae	Sedimentisphaerales	Sedimentisphaeraceae	Limihaloglobus	Limihaloglobus sulfuriphilus SM-Chi-D1 (KX151396.1)	92.547
MbioD10	U5	Agriculture biowaste	Agriculture residues, mainly manure, and other bio-waste	Otu8114	0.0163399	103	66.4516	Phycisphaerae	MSBL9	L21-RPul-D3	L21-RPul-D3_ge	Phycisphaerae	Sedimentisphaerales	Sedimentisphaeraceae	Limihaloglobus	Limihaloglobus sulfuriphilus SM-Chi-D1 (KX151396.1)	92.547
BKC3	U3	Agriculture biowaste	Agriculture residues, mainly manure, and other bio-waste	Otu1342	0.0163399	108	69.6774	Phycisphaerae	Phycisphaerales	AKAU3564_sediment_group	AKAU3564_sediment_group_ge	Phycisphaerae	Sedimentisphaerales	Anaerohalosphaeraceae	Anaerohalosphaera	Anaerohalosphaera lusitana ST-NAGAB-D1 (KY471010.1)	89.286
F39	U4	Agriculture biowaste	Agriculture residues, mainly manure, and other bio-waste	Otu1342	0.0163399	108	69.6774	Phycisphaerae	Phycisphaerales	AKAU3564_sediment_group	AKAU3564_sediment_group_ge	Phycisphaerae	Sedimentisphaerales	Anaerohalosphaeraceae	Anaerohalosphaera	Anaerohalosphaera lusitana ST-NAGAB-D1 (KY471010.1)	89.286
F39	U4	Agriculture biowaste	Agriculture residues, mainly manure, and other bio-waste	Otu1963	0.0163399	90	58.0645	Phycisphaerae	Pla1_lineage	Pla1_lineage_fa	Pla1_lineage_ge	Phycisphaerae	Sedimentisphaerales	Anaerohalosphaeraceae	Anaerohalosphaera	Anaerohalosphaera lusitana ST-NAGAB-D1 (KY471010.1)	88.912
BKC3	U3	Agriculture biowaste	Agriculture residues, mainly manure, and other bio-waste	Otu4947	0.0163399	76	49.0323	Planctomycetes	Pirellulales	Pirellulaceae	p-1088-a5_gut_group	Planctomycetia	Pirellulales	Lacipirellulaceae	Botrimarina	Botrimarina colliarenosi Pla108 (MK554547)	88.025
MbioC8	U5	Agriculture biowaste	Agriculture residues, mainly manure, and other bio-waste	Otu4947	0.0163399	76	49.0323	Planctomycetes	Pirellulales	Pirellulaceae	p-1088-a5_gut_group	Planctomycetia	Pirellulales	Lacipirellulaceae	Botrimarina	Botrimarina colliarenosi Pla108 (MK554547)	88.025
F39	U4	Agriculture biowaste	Agriculture residues, mainly manure, and other bio-waste	Otu47339	0.0163399	18	11.6129	Planctomycetes	Gemmatales	Gemmataceae	uncultured	Planctomycetia	Gemmatales	Gemmataceae	Gemmata	Gemmata massiliana IIL30 (JX088244)	87.371
F14	U4	Agriculture biowaste	Agriculture residues, mainly manure, and other bio-waste	Otu5017	0.0163132	48	30.9677	Planctomycetes	Pirellulales	Pirellulaceae	unknown	Planctomycetia	Pirellulales	Lacipirellulaceae	Bythoypirellula	Bythoypirellula polymerisocia Pla144 (MK554548)	98.093
MbioB7	U5	Agriculture biowaste	Agriculture residues, mainly manure, and other bio-waste	Otu1445	0.0163132	67	43.2258	Phycisphaerae	MSBL9	SG8-4	SG8-4_ge	Phycisphaerae	Sedimentisphaerales	Anaerobacaceae	Anaerobaca	Anaerobaca lacustris M17dextr(OR906296)	97.053
F14	U4	Agriculture biowaste	Agriculture residues, mainly manure, and other bio-waste	Otu3091	0.0163132	90	58.0645	Phycisphaerae	MSBL9	SG8-4	SG8-4_ge	Phycisphaerae	Sedimentisphaerales	Anaerohalosphaeraceae	Anaerohalosphaera	Anaerohalosphaera lusitana ST-NAGAB-D1 (KY471010.1)	93.053
MbioB7	U5	Agriculture biowaste	Agriculture residues, mainly manure, and other bio-waste	Otu2269	0.0163132	102	65.8065	Phycisphaerae	unknown	unknown	unknown	Planctomycetia	Pirellulales	Thermoguttaceae	Thermogutta	Thermogutta hypogea SBP2 (KC867695)	90.147
P4	U8	Sewage sludge	Thickened sewage sludge from wastewater treatment tank	Otu6218	0.0163132	28	18.0645	Phycisphaerae	unknown	unknown	unknown	Planctomycetia	Pirellulales	Thermoguttaceae	Thermogutta	Thermogutta hypogea SBP2 (KC867695)	89.474
F30	U4	Agriculture biowaste	Agriculture residues, mainly manure, and other bio-waste	Otu16135	0.0162866	60	38.7097	Planctomycetes	Pirellulales	Pirellulaceae	Pirellula	Planctomycetia	Pirellulales	Pirellulaceae	Aureliella	Aureliella helgolandensis Q31a (MK559992)	97.009
F30	U4	Agriculture biowaste	Agriculture residues, mainly manure, and other bio-waste	Otu11906	0.0162866	38	24.5161	Phycisphaerae	MSBL9	L21-RPul-D3	L21-RPul-D3_ge	Phycisphaerae	Sedimentisphaerales	Sedimentisphaeraceae	Limihaloglobus	Limihaloglobus sulfuriphilus SM-Chi-D1 (KX151396.1)	96.855
F30	U4	Agriculture biowaste	Agriculture residues, mainly manure, and other bio-waste	Otu8114	0.0162866	103	66.4516	Phycisphaerae	MSBL9	L21-RPul-D3	L21-RPul-D3_ge	Phycisphaerae	Sedimentisphaerales	Sedimentisphaeraceae	Limihaloglobus	Limihaloglobus sulfuriphilus SM-Chi-D1 (KX151396.1)	92.547
F30	U4	Agriculture biowaste	Agriculture residues, mainly manure, and other bio-waste	Otu1342	0.0162866	108	69.6774	Phycisphaerae	Phycisphaerales	AKAU3564_sediment_group	AKAU3564_sediment_group_ge	Phycisphaerae	Sedimentisphaerales	Anaerohalosphaeraceae	Anaerohalosphaera	Anaerohalosphaera lusitana ST-NAGAB-D1 (KY471010.1)	89.286
F27	U4	Agriculture biowaste	Agriculture residues, mainly manure, and other bio-waste	Otu3133	0.0162602	4	2.58065	Planctomycetes	Gemmatales	Gemmataceae	Gemmata	Planctomycetia	Gemmatales	Gemmataceae	Urbifossiella	Urbifossiella limnaia ETA A1 (MK559972)	96.273
F27	U4	Agriculture biowaste	Agriculture residues, mainly manure, and other bio-waste	Otu1442	0.0162602	69	44.5161	Planctomycetes	Pirellulales	Pirellulaceae	p-1088-a5_gut_group	Planctomycetia	Pirellulales	Lacipirellulaceae	Botrimarina	Botrimarina colliarenosi Pla108 (MK554547)	85.031
F33	U4	Agriculture biowaste	Agriculture residues, mainly manure, and other bio-waste	Otu11906	0.0162338	38	24.5161	Phycisphaerae	MSBL9	L21-RPul-D3	L21-RPul-D3_ge	Phycisphaerae	Sedimentisphaerales	Sedimentisphaeraceae	Limihaloglobus	Limihaloglobus sulfuriphilus SM-Chi-D1 (KX151396.1)	96.855
F33	U4	Agriculture biowaste	Agriculture residues, mainly manure, and other bio-waste	Otu18766	0.0162338	29	18.7097	Planctomycetes	Planctomycetales	Rubinisphaeraceae	Planctomicrobium	Planctomycetia	Planctomycetales	Planctomycetaceae	Planctomicrobium	Planctomicrobium piriforme P3 (KP161655)	96.195
F33	U4	Agriculture biowaste	Agriculture residues, mainly manure, and other bio-waste	Otu2573	0.0162338	130	83.871	Planctomycetes	Pirellulales	Pirellulaceae	Pir4_lineage	Planctomycetia	Pirellulales	Lacipirellulaceae	Lacipirellula	Lacipirellula limnantheis I41 (MK554526)	92.616
F49	U4	Agriculture biowaste	Agriculture residues, mainly manure, and other bio-waste	Otu3091	0.0162075	90	58.0645	Phycisphaerae	MSBL9	SG8-4	SG8-4_ge	Phycisphaerae	Sedimentisphaerales	Anaerohalosphaeraceae	Anaerohalosphaera	Anaerohalosphaera lusitana ST-NAGAB-D1 (KY471010.1)	93.053
F18	U4	Agriculture biowaste	Agriculture residues, mainly manure, and other bio-waste	Otu5017	0.0160772	48	30.9677	Planctomycetes	Pirellulales	Pirellulaceae	unknown	Planctomycetia	Pirellulales	Lacipirellulaceae	Bythoypirellula	Bythoypirellula polymerisocia Pla144 (MK554548)	98.093
F18	U4	Agriculture biowaste	Agriculture residues, mainly manure, and other bio-waste	Otu8114	0.0160772	103	66.4516	Phycisphaerae	MSBL9	L21-RPul-D3	L21-RPul-D3_ge	Phycisphaerae	Sedimentisphaerales	Sedimentisphaeraceae	Limihaloglobus	Limihaloglobus sulfuriphilus SM-Chi-D1 (KX151396.1)	92.547
S10	U9	Sewage sludge	Thickened sewage sludge from wastewater treatment tank	Otu616	0.0153322	18	11.6129	Pla3_lineage	Pla3_lineage_or	Pla3_lineage_fa	Pla3_lineage_ge	Planctomycetia	Planctomycetales	Planctomycetaceae	Polystyrenella	Polystyrenella longa Pla110 (MK554533)	86.25
S10	U9	Sewage sludge	Thickened sewage sludge from wastewater treatment tank	Otu5900	0.0153322	10	6.45161	OM190	OM190_or	OM190_fa	OM190_ge	Saltatorellota	Saltatorellales	Saltatorellaceae	Saltatorellus	Engelhardtia mirabilis Pla86 (MK559989)	85.177
BKC2	U3	Agriculture biowaste	Agriculture residues, mainly manure, and other bio-waste	Otu1342	0.0153061	108	69.6774	Phycisphaerae	Phycisphaerales	AKAU3564_sediment_group	AKAU3564_sediment_group_ge	Phycisphaerae	Sedimentisphaerales	Anaerohalosphaeraceae	Anaerohalosphaera	Anaerohalosphaera lusitana ST-NAGAB-D1 (KY471010.1)	89.286
F10	U4	Agriculture biowaste	Agriculture residues, mainly manure, and other bio-waste	Otu2573	0.0152027	130	83.871	Planctomycetes	Pirellulales	Pirellulaceae	Pir4_lineage	Planctomycetia	Pirellulales	Lacipirellulaceae	Lacipirellula	Lacipirellula limnantheis I41 (MK554526)	92.616
F19	U4	Agriculture biowaste	Agriculture residues, mainly manure, and other bio-waste	Otu26730	0.0151515	12	7.74194	Planctomycetes	Pirellulales	Pirellulaceae	Blastopirellula	Planctomycetia	Pirellulales	Pirellulaceae	Mariniblastus	Mariniblastus fucicola FC18 (HQ845450)	94.67
F19	U4	Agriculture biowaste	Agriculture residues, mainly manure, and other bio-waste	Otu780	0.0151515	39	25.1613	OM190	OM190_or	OM190_fa	OM190_ge	Phycisphaerae	Sedimentisphaerales	Anaerobacaceae	Anaerobaca	Anaerobaca lacustris M17dextr(OR906296)	85.895
BKE1	U3	Agriculture biowaste	Agriculture residues, mainly manure, and other bio-waste	Otu1445	0.0150502	67	43.2258	Phycisphaerae	MSBL9	SG8-4	SG8-4_ge	Phycisphaerae	Sedimentisphaerales	Anaerobacaceae	Anaerobaca	Anaerobaca lacustris M17dextr(OR906296)	97.053
BT2	U10	Sewage sludge	Thickened sewage sludge from wastewater treatment tank	Otu6246	0.0150502	19	12.2581	Planctomycetes	Pirellulales	Pirellulaceae	Thermogutta	Planctomycetia	Pirellulales	Thermoguttaceae	Thermogutta	Thermogutta hypogea SBP2 (KC867695)	94.105
BKE1	U3	Agriculture biowaste	Agriculture residues, mainly manure, and other bio-waste	Otu12424	0.0150502	25	16.129	Planctomycetes	Pirellulales	Pirellulaceae	Rhodopirellula	Planctomycetia	Pirellulales	Pirellulaceae	Roseimaritima	Roseimaritima ulvae UC8 (HQ845508)	93.631
BT2	U10	Sewage sludge	Thickened sewage sludge from wastewater treatment tank	Otu2811	0.0150502	24	15.4839	OM190	OM190_or	OM190_fa	OM190_ge	Planctomycetia	Pirellulales	Thermoguttaceae	Thermogutta	Thermogutta hypogea SBP2 (KC867695)	88.608
BT2	U10	Sewage sludge	Thickened sewage sludge from wastewater treatment tank	Otu4503	0.0150502	25	16.129	Phycisphaerae	Pla1_lineage	Pla1_lineage_fa	Pla1_lineage_ge	Phycisphaerae	Sedimentisphaerales	Anaerohalosphaeraceae	Anaerohalosphaera	Anaerohalosphaera lusitana ST-NAGAB-D1 (KY471010.1)	88.285
F50	U4	Agriculture biowaste	Agriculture residues, mainly manure, and other bio-waste	Otu30093	0.015	62	40	Planctomycetes	Pirellulales	Pirellulaceae	Pirellula	Planctomycetia	Pirellulales	Pirellulaceae	Aureliella	Aureliella helgolandensis Q31a (MK559992)	97.872
S14	U9	Sewage sludge	Thickened sewage sludge from wastewater treatment tank	Otu16135	0.015	60	38.7097	Planctomycetes	Pirellulales	Pirellulaceae	Pirellula	Planctomycetia	Pirellulales	Pirellulaceae	Aureliella	Aureliella helgolandensis Q31a (MK559992)	97.009
S14	U9	Sewage sludge	Thickened sewage sludge from wastewater treatment tank	Otu7754	0.015	26	16.7742	Phycisphaerae	MSBL9	unknown	unknown	Phycisphaerae	Sedimentisphaerales	Anaerobacaceae	Anaerobaca	Anaerobaca lacustris M17dextr(OR906296)	93.46
S14	U9	Sewage sludge	Thickened sewage sludge from wastewater treatment tank	Otu16761	0.015	5	3.22581	Planctomycetes	Pirellulales	Pirellulaceae	uncultured	Planctomycetia	Pirellulales	Pirellulaceae	Anatilimnocola	Anatilimnocola aggregata ETA A8 (MK559973)	93.404
F50	U4	Agriculture biowaste	Agriculture residues, mainly manure, and other bio-waste	Otu3091	0.015	90	58.0645	Phycisphaerae	MSBL9	SG8-4	SG8-4_ge	Phycisphaerae	Sedimentisphaerales	Anaerohalosphaeraceae	Anaerohalosphaera	Anaerohalosphaera lusitana ST-NAGAB-D1 (KY471010.1)	93.053
S14	U9	Sewage sludge	Thickened sewage sludge from wastewater treatment tank	Otu10251	0.015	27	17.4194	Planctomycetes	Planctomycetales	Rubinisphaeraceae	SH-PL14	Planctomycetia	Planctomycetales	Planctomycetaceae	Planctomicrobium	Planctomicrobium piriforme P3 (KP161655)	91.983
S14	U9	Sewage sludge	Thickened sewage sludge from wastewater treatment tank	Otu12957	0.015	13	8.3871	Phycisphaerae	MSBL9	GWC2-45-44	GWC2-45-44_ge	Phycisphaerae	Sedimentisphaerales	Sedimentisphaeraceae	Limihaloglobus	Limihaloglobus sulfuriphilus SM-Chi-D1 (KX151396.1)	91.807
F50	U4	Agriculture biowaste	Agriculture residues, mainly manure, and other bio-waste	Otu5823	0.015	35	22.5806	Planctomycetes	Pirellulales	Pirellulaceae	Blastopirellula	Planctomycetia	Pirellulales	Pirellulaceae	Bremerella	Bremerella cremea LHWP2 (JF748733)	91.507
S14	U9	Sewage sludge	Thickened sewage sludge from wastewater treatment tank	Otu35733	0.015	15	9.67742	OM190	OM190_or	OM190_fa	OM190_ge	Saltatorellota	Saltatorellales	Saltatorellaceae	Saltatorellus	Saltatorellus ferox Poly30 (MK559991)	85.954
S12	U9	Sewage sludge	Thickened sewage sludge from wastewater treatment tank	Otu3705	0.014975	61	39.3548	Planctomycetes	Planctomycetales	Rubinisphaeraceae	uncultured	Planctomycetia	Planctomycetales	Planctomycetaceae	Planctomyces	Planctomyces bekefii phe10 nw2017 (E3A20 r00020)	98.995
S5	U9	Sewage sludge	Thickened sewage sludge from wastewater treatment tank	Otu3705	0.014975	61	39.3548	Planctomycetes	Planctomycetales	Rubinisphaeraceae	uncultured	Planctomycetia	Planctomycetales	Planctomycetaceae	Planctomyces	Planctomyces bekefii phe10 nw2017 (E3A20 r00020)	98.995
S5	U9	Sewage sludge	Thickened sewage sludge from wastewater treatment tank	Otu3148	0.014975	21	13.5484	Planctomycetes	Pirellulales	Pirellulaceae	Pirellula	Planctomycetia	Pirellulales	Pirellulaceae	Aureliella	Aureliella helgolandensis Q31a (MK559992)	95.329
S5	U9	Sewage sludge	Thickened sewage sludge from wastewater treatment tank	Otu7754	0.014975	26	16.7742	Phycisphaerae	MSBL9	unknown	unknown	Phycisphaerae	Sedimentisphaerales	Anaerobacaceae	Anaerobaca	Anaerobaca lacustris M17dextr(OR906296)	93.46
S5	U9	Sewage sludge	Thickened sewage sludge from wastewater treatment tank	Otu16761	0.014975	5	3.22581	Planctomycetes	Pirellulales	Pirellulaceae	uncultured	Planctomycetia	Pirellulales	Pirellulaceae	Anatilimnocola	Anatilimnocola aggregata ETA A8 (MK559973)	93.404
S12	U9	Sewage sludge	Thickened sewage sludge from wastewater treatment tank	Otu25788	0.014975	9	5.80645	Phycisphaerae	MSBL9	GWC2-45-44	GWC2-45-44_ge	Phycisphaerae	Sedimentisphaerales	Anaerohalosphaeraceae	Anaerohalosphaera	Anaerohalosphaera lusitana ST-NAGAB-D1 (KY471010.1)	88.285
S5	U9	Sewage sludge	Thickened sewage sludge from wastewater treatment tank	Otu25796	0.014975	3	1.93548	Phycisphaerae	Pla1_lineage	Pla1_lineage_fa	Pla1_lineage_ge	Phycisphaerae	Sedimentisphaerales	Anaerohalosphaeraceae	Anaerohalosphaera	Anaerohalosphaera lusitana ST-NAGAB-D1 (KY471010.1)	88.26
S5	U9	Sewage sludge	Thickened sewage sludge from wastewater treatment tank	Otu5900	0.014975	10	6.45161	OM190	OM190_or	OM190_fa	OM190_ge	Saltatorellota	Saltatorellales	Saltatorellaceae	Saltatorellus	Engelhardtia mirabilis Pla86 (MK559989)	85.177
BKA2	U3	Agriculture biowaste	Agriculture residues, mainly manure, and other bio-waste	Otu7077	0.0149502	84	54.1935	Phycisphaerae	Tepidisphaerales	WD2101_soil_group	WD2101_soil_group_ge	Phycisphaerae	Tepidisphaerales	Tepidisphaeraceae	Tepidisphaera	Tepidisphaera mucosa 2842 (KM036168.1)	93.249
F54	U4	Agriculture biowaste	Agriculture residues, mainly manure, and other bio-waste	Otu7077	0.0149502	84	54.1935	Phycisphaerae	Tepidisphaerales	WD2101_soil_group	WD2101_soil_group_ge	Phycisphaerae	Tepidisphaerales	Tepidisphaeraceae	Tepidisphaera	Tepidisphaera mucosa 2842 (KM036168.1)	93.249
BKA2	U3	Agriculture biowaste	Agriculture residues, mainly manure, and other bio-waste	Otu3091	0.0149502	90	58.0645	Phycisphaerae	MSBL9	SG8-4	SG8-4_ge	Phycisphaerae	Sedimentisphaerales	Anaerohalosphaeraceae	Anaerohalosphaera	Anaerohalosphaera lusitana ST-NAGAB-D1 (KY471010.1)	93.053
F11	U4	Agriculture biowaste	Agriculture residues, mainly manure, and other bio-waste	Otu342	0.0149254	90	58.0645	Phycisphaerae	MSBL9	KCLunmb-38-53	KCLunmb-38-53_ge	Phycisphaerae	Sedimentisphaerales	Anaerobacaceae	Anaerobaca	Anaerobaca lacustris M17dextr(OR906296)	94.937
F51	U4	Agriculture biowaste	Agriculture residues, mainly manure, and other bio-waste	Otu2269	0.0149254	102	65.8065	Phycisphaerae	unknown	unknown	unknown	Planctomycetia	Pirellulales	Thermoguttaceae	Thermogutta	Thermogutta hypogea SBP2 (KC867695)	90.147
MbioA9	U5	Agriculture biowaste	Agriculture residues, mainly manure, and other bio-waste	Otu2269	0.0149254	102	65.8065	Phycisphaerae	unknown	unknown	unknown	Planctomycetia	Pirellulales	Thermoguttaceae	Thermogutta	Thermogutta hypogea SBP2 (KC867695)	90.147
F9	U4	Agriculture biowaste	Agriculture residues, mainly manure, and other bio-waste	Otu1342	0.0149254	108	69.6774	Phycisphaerae	Phycisphaerales	AKAU3564_sediment_group	AKAU3564_sediment_group_ge	Phycisphaerae	Sedimentisphaerales	Anaerohalosphaeraceae	Anaerohalosphaera	Anaerohalosphaera lusitana ST-NAGAB-D1 (KY471010.1)	89.286
MbioA9	U5	Agriculture biowaste	Agriculture residues, mainly manure, and other bio-waste	Otu1963	0.0149254	90	58.0645	Phycisphaerae	Pla1_lineage	Pla1_lineage_fa	Pla1_lineage_ge	Phycisphaerae	Sedimentisphaerales	Anaerohalosphaeraceae	Anaerohalosphaera	Anaerohalosphaera lusitana ST-NAGAB-D1 (KY471010.1)	88.912
F12	U4	Agriculture biowaste	Agriculture residues, mainly manure, and other bio-waste	Otu6653	0.0149254	65	41.9355	Phycisphaerae	Pla1_lineage	Pla1_lineage_fa	Pla1_lineage_ge	Phycisphaerae	Sedimentisphaerales	Anaerobacaceae	Anaerobaca	Anaerobaca lacustris M17dextr(OR906296)	88.26
P2	U8	Sewage sludge	Thickened sewage sludge from wastewater treatment tank	Otu12490	0.0149254	14	9.03226	Phycisphaerae	Phycisphaerales	Phycisphaeraceae	SM1A02	Phycisphaerae	Phycisphaerales	Phycisphaeraceae	Poriferisphaera	Poriferisphaera corsica KS4 (NR 173560.1)	86.134
F47	U4	Agriculture biowaste	Agriculture residues, mainly manure, and other bio-waste	Otu3705	0.0149007	61	39.3548	Planctomycetes	Planctomycetales	Rubinisphaeraceae	uncultured	Planctomycetia	Planctomycetales	Planctomycetaceae	Planctomyces	Planctomyces bekefii phe10 nw2017 (E3A20 r00020)	98.995
S8	U9	Sewage sludge	Thickened sewage sludge from wastewater treatment tank	Otu3705	0.0149007	61	39.3548	Planctomycetes	Planctomycetales	Rubinisphaeraceae	uncultured	Planctomycetia	Planctomycetales	Planctomycetaceae	Planctomyces	Planctomyces bekefii phe10 nw2017 (E3A20 r00020)	98.995
F47	U4	Agriculture biowaste	Agriculture residues, mainly manure, and other bio-waste	Otu5017	0.0149007	48	30.9677	Planctomycetes	Pirellulales	Pirellulaceae	unknown	Planctomycetia	Pirellulales	Lacipirellulaceae	Bythoypirellula	Bythoypirellula polymerisocia Pla144 (MK554548)	98.093
P6	U8	Sewage sludge	Thickened sewage sludge from wastewater treatment tank	Otu6246	0.0149007	19	12.2581	Planctomycetes	Pirellulales	Pirellulaceae	Thermogutta	Planctomycetia	Pirellulales	Thermoguttaceae	Thermogutta	Thermogutta hypogea SBP2 (KC867695)	94.105
F47	U4	Agriculture biowaste	Agriculture residues, mainly manure, and other bio-waste	Otu4869	0.0149007	31	20	Planctomycetes	Planctomycetales	Rubinisphaeraceae	SH-PL14	Planctomycetia	Planctomycetales	Planctomycetaceae	Maioricimonas	Maioricimonas rarisocia Mal4 (MK559979)	94.068
S8	U9	Sewage sludge	Thickened sewage sludge from wastewater treatment tank	Otu8105	0.0149007	43	27.7419	Planctomycetes	Pirellulales	Pirellulaceae	unknown	Planctomycetia	Pirellulales	Pirellulaceae	Bremerella	Bremerella cremea LHWP2 (JF748733)	93.617
S8	U9	Sewage sludge	Thickened sewage sludge from wastewater treatment tank	Otu2822	0.0149007	46	29.6774	Planctomycetes	Pirellulales	Pirellulaceae	uncultured	Planctomycetia	Pirellulales	Lacipirellulaceae	Botrimarina	Botrimarina mediterranea Spa11 (MK554534)	93.474
S8	U9	Sewage sludge	Thickened sewage sludge from wastewater treatment tank	Otu7754	0.0149007	26	16.7742	Phycisphaerae	MSBL9	unknown	unknown	Phycisphaerae	Sedimentisphaerales	Anaerobacaceae	Anaerobaca	Anaerobaca lacustris M17dextr(OR906296)	93.46
P6	U8	Sewage sludge	Thickened sewage sludge from wastewater treatment tank	Otu4163	0.0149007	39	25.1613	Planctomycetes	Planctomycetales	uncultured	uncultured_ge	Planctomycetia	Pirellulales	Lacipirellulaceae	Pirellulimonas	Pirellulimonas nuda Pla175 (MK559987)	92.585
F47	U4	Agriculture biowaste	Agriculture residues, mainly manure, and other bio-waste	Otu1342	0.0149007	108	69.6774	Phycisphaerae	Phycisphaerales	AKAU3564_sediment_group	AKAU3564_sediment_group_ge	Phycisphaerae	Sedimentisphaerales	Anaerohalosphaeraceae	Anaerohalosphaera	Anaerohalosphaera lusitana ST-NAGAB-D1 (KY471010.1)	89.286
S8	U9	Sewage sludge	Thickened sewage sludge from wastewater treatment tank	Otu1963	0.0149007	90	58.0645	Phycisphaerae	Pla1_lineage	Pla1_lineage_fa	Pla1_lineage_ge	Phycisphaerae	Sedimentisphaerales	Anaerohalosphaeraceae	Anaerohalosphaera	Anaerohalosphaera lusitana ST-NAGAB-D1 (KY471010.1)	88.912
S8	U9	Sewage sludge	Thickened sewage sludge from wastewater treatment tank	Otu11751	0.0149007	16	10.3226	Phycisphaerae	MSBL9	SM23-30	SM23-30_ge	Phycisphaerae	Sedimentisphaerales	Sedimentisphaeraceae	Limihaloglobus	Limihaloglobus sulfuriphilus SM-Chi-D1 (KX151396.1)	88.454
P6	U8	Sewage sludge	Thickened sewage sludge from wastewater treatment tank	Otu7962	0.0149007	17	10.9677	Pla4_lineage	Pla4_lineage_or	Pla4_lineage_fa	Pla4_lineage_ge	Planctomycetia	Pirellulales	Thermoguttaceae	Thermogutta	Thermogutta hypogea SBP2 (KC867695)	88.333
S8	U9	Sewage sludge	Thickened sewage sludge from wastewater treatment tank	Otu23243	0.0149007	5	3.22581	Phycisphaerae	Pla1_lineage	Pla1_lineage_fa	Pla1_lineage_ge	Phycisphaerae	Phycisphaerales	Phycisphaeraceae	Mucisphaera	Mucisphaera calidilacus Pan265 (MK559984.1)	88.285
P6	U8	Sewage sludge	Thickened sewage sludge from wastewater treatment tank	Otu12220	0.0149007	17	10.9677	Phycisphaerae	Pla1_lineage	Pla1_lineage_fa	Pla1_lineage_ge	Phycisphaerae	Sedimentisphaerales	Anaerohalosphaeraceae	Anaerohalosphaera	Anaerohalosphaera lusitana ST-NAGAB-D1 (KY471010.1)	87.866
S8	U9	Sewage sludge	Thickened sewage sludge from wastewater treatment tank	Otu12220	0.0149007	17	10.9677	Phycisphaerae	Pla1_lineage	Pla1_lineage_fa	Pla1_lineage_ge	Phycisphaerae	Sedimentisphaerales	Anaerohalosphaeraceae	Anaerohalosphaera	Anaerohalosphaera lusitana ST-NAGAB-D1 (KY471010.1)	87.866
S8	U9	Sewage sludge	Thickened sewage sludge from wastewater treatment tank	Otu6438	0.0149007	19	12.2581	Phycisphaerae	Phycisphaerales	Phycisphaeraceae	CL500-3	Planctomycetia	Pirellulales	Thermoguttaceae	Thermogutta	Thermogutta hypogea SBP2 (KC867695)	87.368
S8	U9	Sewage sludge	Thickened sewage sludge from wastewater treatment tank	Otu21526	0.0149007	11	7.09677	Phycisphaerae	Phycisphaerales	Phycisphaeraceae	SM1A02	Planctomycetia	Pirellulales	Thermoguttaceae	Thermogutta	Thermogutta hypogea SBP2 (KC867695)	86.345
S8	U9	Sewage sludge	Thickened sewage sludge from wastewater treatment tank	Otu616	0.0149007	18	11.6129	Pla3_lineage	Pla3_lineage_or	Pla3_lineage_fa	Pla3_lineage_ge	Planctomycetia	Planctomycetales	Planctomycetaceae	Polystyrenella	Polystyrenella longa Pla110 (MK554533)	86.25
S8	U9	Sewage sludge	Thickened sewage sludge from wastewater treatment tank	Otu12573	0.0149007	5	3.22581	vadinHA49	vadinHA49_or	vadinHA49_fa	vadinHA49_ge	Planctomycetia	Isosphaerales	Isosphaeraceae	Tundrisphaera	Tundrisphaera lichenicola P12 (KX943553)	85.535
MbioB6	U5	Agriculture biowaste	Agriculture residues, mainly manure, and other bio-waste	Otu1342	0.014876	108	69.6774	Phycisphaerae	Phycisphaerales	AKAU3564_sediment_group	AKAU3564_sediment_group_ge	Phycisphaerae	Sedimentisphaerales	Anaerohalosphaeraceae	Anaerohalosphaera	Anaerohalosphaera lusitana ST-NAGAB-D1 (KY471010.1)	89.286
MbioB6	U5	Agriculture biowaste	Agriculture residues, mainly manure, and other bio-waste	Otu992	0.014876	118	76.129	Planctomycetes	Pirellulales	Pirellulaceae	p-1088-a5_gut_group	Planctomycetia	Pirellulales	Lacipirellulaceae	Aeoliella	Aeoliella mucimassa Pan181 (MK559982)	88.15
MbioD9	U5	Agriculture biowaste	Agriculture residues, mainly manure, and other bio-waste	Otu8114	0.0148515	103	66.4516	Phycisphaerae	MSBL9	L21-RPul-D3	L21-RPul-D3_ge	Phycisphaerae	Sedimentisphaerales	Sedimentisphaeraceae	Limihaloglobus	Limihaloglobus sulfuriphilus SM-Chi-D1 (KX151396.1)	92.547
MK16	U7	Organic fraction from municipal solid waste (OFMSW)	Municipal biowaste: organic waste from households, yards, canteens	Otu2573	0.014827	130	83.871	Planctomycetes	Pirellulales	Pirellulaceae	Pir4_lineage	Planctomycetia	Pirellulales	Lacipirellulaceae	Lacipirellula	Lacipirellula limnantheis I41 (MK554526)	92.616
MK16	U7	Organic fraction from municipal solid waste (OFMSW)	Municipal biowaste: organic waste from households, yards, canteens	Otu4947	0.014827	76	49.0323	Planctomycetes	Pirellulales	Pirellulaceae	p-1088-a5_gut_group	Planctomycetia	Pirellulales	Lacipirellulaceae	Botrimarina	Botrimarina colliarenosi Pla108 (MK554547)	88.025
F38	U4	Agriculture biowaste	Agriculture residues, mainly manure, and other bio-waste	Otu11206	0.0148026	77	49.6774	Planctomycetes	Pirellulales	Pirellulaceae	Rhodopirellula	Planctomycetia	Pirellulales	Pirellulaceae	Novipirellula	Novipirellula caenicola YM26-125 (NR 136448.1)	94.48
F36	U4	Agriculture biowaste	Agriculture residues, mainly manure, and other bio-waste	Otu7077	0.0148026	84	54.1935	Phycisphaerae	Tepidisphaerales	WD2101_soil_group	WD2101_soil_group_ge	Phycisphaerae	Tepidisphaerales	Tepidisphaeraceae	Tepidisphaera	Tepidisphaera mucosa 2842 (KM036168.1)	93.249
F38	U4	Agriculture biowaste	Agriculture residues, mainly manure, and other bio-waste	Otu3091	0.0148026	90	58.0645	Phycisphaerae	MSBL9	SG8-4	SG8-4_ge	Phycisphaerae	Sedimentisphaerales	Anaerohalosphaeraceae	Anaerohalosphaera	Anaerohalosphaera lusitana ST-NAGAB-D1 (KY471010.1)	93.053
MbioB4	U5	Agriculture biowaste	Agriculture residues, mainly manure, and other bio-waste	Otu3091	0.0148026	90	58.0645	Phycisphaerae	MSBL9	SG8-4	SG8-4_ge	Phycisphaerae	Sedimentisphaerales	Anaerohalosphaeraceae	Anaerohalosphaera	Anaerohalosphaera lusitana ST-NAGAB-D1 (KY471010.1)	93.053
F38	U4	Agriculture biowaste	Agriculture residues, mainly manure, and other bio-waste	Otu2573	0.0148026	130	83.871	Planctomycetes	Pirellulales	Pirellulaceae	Pir4_lineage	Planctomycetia	Pirellulales	Lacipirellulaceae	Lacipirellula	Lacipirellula limnantheis I41 (MK554526)	92.616
F38	U4	Agriculture biowaste	Agriculture residues, mainly manure, and other bio-waste	Otu8114	0.0148026	103	66.4516	Phycisphaerae	MSBL9	L21-RPul-D3	L21-RPul-D3_ge	Phycisphaerae	Sedimentisphaerales	Sedimentisphaeraceae	Limihaloglobus	Limihaloglobus sulfuriphilus SM-Chi-D1 (KX151396.1)	92.547
MbioD11	U5	Agriculture biowaste	Agriculture residues, mainly manure, and other bio-waste	Otu992	0.0148026	118	76.129	Planctomycetes	Pirellulales	Pirellulaceae	p-1088-a5_gut_group	Planctomycetia	Pirellulales	Lacipirellulaceae	Aeoliella	Aeoliella mucimassa Pan181 (MK559982)	88.15
F38	U4	Agriculture biowaste	Agriculture residues, mainly manure, and other bio-waste	Otu47339	0.0148026	18	11.6129	Planctomycetes	Gemmatales	Gemmataceae	uncultured	Planctomycetia	Gemmatales	Gemmataceae	Gemmata	Gemmata massiliana IIL30 (JX088244)	87.371
BKA7	U3	Agriculture biowaste	Agriculture residues, mainly manure, and other bio-waste	Otu3091	0.0147541	90	58.0645	Phycisphaerae	MSBL9	SG8-4	SG8-4_ge	Phycisphaerae	Sedimentisphaerales	Anaerohalosphaeraceae	Anaerohalosphaera	Anaerohalosphaera lusitana ST-NAGAB-D1 (KY471010.1)	93.053
BKA7	U3	Agriculture biowaste	Agriculture residues, mainly manure, and other bio-waste	Otu11939	0.0147541	25	16.129	Phycisphaerae	MSBL9	SM23-30	SM23-30_ge	Phycisphaerae	Sedimentisphaerales	Anaerohalosphaeraceae	Anaerohalosphaera	Anaerohalosphaera lusitana ST-NAGAB-D1 (KY471010.1)	88.542
BKA6	U3	Agriculture biowaste	Agriculture residues, mainly manure, and other bio-waste	Otu9571	0.01473	38	24.5161	Planctomycetes	Pirellulales	Pirellulaceae	Pir4_lineage	Planctomycetia	Pirellulales	Lacipirellulaceae	Aeoliella	Aeoliella mucimassa Pan181 (MK559982)	97.028
BKA6	U3	Agriculture biowaste	Agriculture residues, mainly manure, and other bio-waste	Otu28765	0.01473	44	28.3871	Planctomycetes	Planctomycetales	Rubinisphaeraceae	Planctomicrobium	Planctomycetia	Planctomycetales	Planctomycetaceae	Planctomicrobium	Planctomicrobium piriforme P3 (KP161655)	96.596
BKA6	U3	Agriculture biowaste	Agriculture residues, mainly manure, and other bio-waste	Otu9143	0.01473	39	25.1613	Planctomycetes	Pirellulales	Pirellulaceae	unknown	Planctomycetia	Pirellulales	Lacipirellulaceae	Posidoniimonas	Posidoniimonas corsicana KOR34 (MK554542)	95.349
BKA6	U3	Agriculture biowaste	Agriculture residues, mainly manure, and other bio-waste	Otu7077	0.01473	84	54.1935	Phycisphaerae	Tepidisphaerales	WD2101_soil_group	WD2101_soil_group_ge	Phycisphaerae	Tepidisphaerales	Tepidisphaeraceae	Tepidisphaera	Tepidisphaera mucosa 2842 (KM036168.1)	93.249
BKA6	U3	Agriculture biowaste	Agriculture residues, mainly manure, and other bio-waste	Otu7347	0.01473	37	23.871	Planctomycetes	Planctomycetales	uncultured	uncultured_ge	Planctomycetia	Planctomycetales	Planctomycetaceae	Gimesia	Gimesia fumaroli Enr17 (MK554524)	93.22
BKA6	U3	Agriculture biowaste	Agriculture residues, mainly manure, and other bio-waste	Otu3091	0.01473	90	58.0645	Phycisphaerae	MSBL9	SG8-4	SG8-4_ge	Phycisphaerae	Sedimentisphaerales	Anaerohalosphaeraceae	Anaerohalosphaera	Anaerohalosphaera lusitana ST-NAGAB-D1 (KY471010.1)	93.053
BKA6	U3	Agriculture biowaste	Agriculture residues, mainly manure, and other bio-waste	Otu37558	0.01473	4	2.58065	Phycisphaerae	Phycisphaerales	Phycisphaeraceae	SM1A02	Planctomycetia	Pirellulales	Thermoguttaceae	Thermogutta	Thermogutta hypogea SBP2 (KC867695)	86.765
F44	U4	Agriculture biowaste	Agriculture residues, mainly manure, and other bio-waste	Otu11056	0.0147059	36	23.2258	Planctomycetes	Pirellulales	Pirellulaceae	Pir4_lineage	Planctomycetia	Pirellulales	Lacipirellulaceae	Lacipirellula	Lacipirellula limnantheis I41 (MK554526)	99.575
MbioC12	U5	Agriculture biowaste	Agriculture residues, mainly manure, and other bio-waste	Otu1445	0.0147059	67	43.2258	Phycisphaerae	MSBL9	SG8-4	SG8-4_ge	Phycisphaerae	Sedimentisphaerales	Anaerobacaceae	Anaerobaca	Anaerobaca lacustris M17dextr(OR906296)	97.053
F13	U4	Agriculture biowaste	Agriculture residues, mainly manure, and other bio-waste	Otu5225	0.0147059	23	14.8387	Planctomycetes	Pirellulales	Pirellulaceae	Pir4_lineage	Planctomycetia	Pirellulales	Lacipirellulaceae	Lacipirellula	Lacipirellula limnantheis I41 (MK554526)	96.391
F13	U4	Agriculture biowaste	Agriculture residues, mainly manure, and other bio-waste	Otu26730	0.0147059	12	7.74194	Planctomycetes	Pirellulales	Pirellulaceae	Blastopirellula	Planctomycetia	Pirellulales	Pirellulaceae	Mariniblastus	Mariniblastus fucicola FC18 (HQ845450)	94.67
F20	U4	Agriculture biowaste	Agriculture residues, mainly manure, and other bio-waste	Otu11906	0.0146819	38	24.5161	Phycisphaerae	MSBL9	L21-RPul-D3	L21-RPul-D3_ge	Phycisphaerae	Sedimentisphaerales	Sedimentisphaeraceae	Limihaloglobus	Limihaloglobus sulfuriphilus SM-Chi-D1 (KX151396.1)	96.855
BKB3	U3	Agriculture biowaste	Agriculture residues, mainly manure, and other bio-waste	Otu11206	0.0146819	77	49.6774	Planctomycetes	Pirellulales	Pirellulaceae	Rhodopirellula	Planctomycetia	Pirellulales	Pirellulaceae	Novipirellula	Novipirellula caenicola YM26-125 (NR 136448.1)	94.48
F20	U4	Agriculture biowaste	Agriculture residues, mainly manure, and other bio-waste	Otu7972	0.0146819	67	43.2258	Phycisphaerae	MSBL9	L21-RPul-D3	L21-RPul-D3_ge	Phycisphaerae	Sedimentisphaerales	Sedimentisphaeraceae	Limihaloglobus	Limihaloglobus sulfuriphilus SM-Chi-D1 (KX151396.1)	93.568
BKD3	U3	Agriculture biowaste	Agriculture residues, mainly manure, and other bio-waste	Otu7077	0.0146819	84	54.1935	Phycisphaerae	Tepidisphaerales	WD2101_soil_group	WD2101_soil_group_ge	Phycisphaerae	Tepidisphaerales	Tepidisphaeraceae	Tepidisphaera	Tepidisphaera mucosa 2842 (KM036168.1)	93.249
F20	U4	Agriculture biowaste	Agriculture residues, mainly manure, and other bio-waste	Otu5823	0.0146819	35	22.5806	Planctomycetes	Pirellulales	Pirellulaceae	Blastopirellula	Planctomycetia	Pirellulales	Pirellulaceae	Bremerella	Bremerella cremea LHWP2 (JF748733)	91.507
F34	U4	Agriculture biowaste	Agriculture residues, mainly manure, and other bio-waste	Otu18398	0.014658	15	9.67742	Planctomycetes	Pirellulales	Pirellulaceae	unknown	Planctomycetia	Pirellulales	Pirellulaceae	Blastopirellula	Blastopirellula sediminis JC732 (HG996462)	93.83
F34	U4	Agriculture biowaste	Agriculture residues, mainly manure, and other bio-waste	Otu8255	0.014658	30	19.3548	Planctomycetes	Pirellulales	Pirellulaceae	uncultured	Planctomycetia	Pirellulales	Thermoguttaceae	Thermogutta	Thermogutta hypogea SBP2 (KC867695)	93.038
F34	U4	Agriculture biowaste	Agriculture residues, mainly manure, and other bio-waste	Otu8114	0.014658	103	66.4516	Phycisphaerae	MSBL9	L21-RPul-D3	L21-RPul-D3_ge	Phycisphaerae	Sedimentisphaerales	Sedimentisphaeraceae	Limihaloglobus	Limihaloglobus sulfuriphilus SM-Chi-D1 (KX151396.1)	92.547
F34	U4	Agriculture biowaste	Agriculture residues, mainly manure, and other bio-waste	Otu1963	0.014658	90	58.0645	Phycisphaerae	Pla1_lineage	Pla1_lineage_fa	Pla1_lineage_ge	Phycisphaerae	Sedimentisphaerales	Anaerohalosphaeraceae	Anaerohalosphaera	Anaerohalosphaera lusitana ST-NAGAB-D1 (KY471010.1)	88.912
F34	U4	Agriculture biowaste	Agriculture residues, mainly manure, and other bio-waste	Otu992	0.014658	118	76.129	Planctomycetes	Pirellulales	Pirellulaceae	p-1088-a5_gut_group	Planctomycetia	Pirellulales	Lacipirellulaceae	Aeoliella	Aeoliella mucimassa Pan181 (MK559982)	88.15
F27	U4	Agriculture biowaste	Agriculture residues, mainly manure, and other bio-waste	Otu4869	0.0146341	31	20	Planctomycetes	Planctomycetales	Rubinisphaeraceae	SH-PL14	Planctomycetia	Planctomycetales	Planctomycetaceae	Maioricimonas	Maioricimonas rarisocia Mal4 (MK559979)	94.068
F27	U4	Agriculture biowaste	Agriculture residues, mainly manure, and other bio-waste	Otu7972	0.0146341	67	43.2258	Phycisphaerae	MSBL9	L21-RPul-D3	L21-RPul-D3_ge	Phycisphaerae	Sedimentisphaerales	Sedimentisphaeraceae	Limihaloglobus	Limihaloglobus sulfuriphilus SM-Chi-D1 (KX151396.1)	93.568
F27	U4	Agriculture biowaste	Agriculture residues, mainly manure, and other bio-waste	Otu5823	0.0146341	35	22.5806	Planctomycetes	Pirellulales	Pirellulaceae	Blastopirellula	Planctomycetia	Pirellulales	Pirellulaceae	Bremerella	Bremerella cremea LHWP2 (JF748733)	91.507
BT3	U10	Sewage sludge	Thickened sewage sludge from wastewater treatment tank	Otu6246	0.0145867	19	12.2581	Planctomycetes	Pirellulales	Pirellulaceae	Thermogutta	Planctomycetia	Pirellulales	Thermoguttaceae	Thermogutta	Thermogutta hypogea SBP2 (KC867695)	94.105
P5	U8	Sewage sludge	Thickened sewage sludge from wastewater treatment tank	Otu10251	0.0145867	27	17.4194	Planctomycetes	Planctomycetales	Rubinisphaeraceae	SH-PL14	Planctomycetia	Planctomycetales	Planctomycetaceae	Planctomicrobium	Planctomicrobium piriforme P3 (KP161655)	91.983
BT3	U10	Sewage sludge	Thickened sewage sludge from wastewater treatment tank	Otu10954	0.0145867	15	9.67742	Phycisphaerae	Phycisphaerales	AKAU3564_sediment_group	AKAU3564_sediment_group_ge	Phycisphaerae	Sedimentisphaerales	Anaerohalosphaeraceae	Anaerohalosphaera	Anaerohalosphaera lusitana ST-NAGAB-D1 (KY471010.1)	89.286
F22	U4	Agriculture biowaste	Agriculture residues, mainly manure, and other bio-waste	Otu3705	0.0145396	61	39.3548	Planctomycetes	Planctomycetales	Rubinisphaeraceae	uncultured	Planctomycetia	Planctomycetales	Planctomycetaceae	Planctomyces	Planctomyces bekefii phe10 nw2017 (E3A20 r00020)	98.995
F48	U4	Agriculture biowaste	Agriculture residues, mainly manure, and other bio-waste	Otu5823	0.0145161	35	22.5806	Planctomycetes	Pirellulales	Pirellulaceae	Blastopirellula	Planctomycetia	Pirellulales	Pirellulaceae	Bremerella	Bremerella cremea LHWP2 (JF748733)	91.507
BT5	U10	Sewage sludge	Thickened sewage sludge from wastewater treatment tank	Otu2811	0.0144928	24	15.4839	OM190	OM190_or	OM190_fa	OM190_ge	Planctomycetia	Pirellulales	Thermoguttaceae	Thermogutta	Thermogutta hypogea SBP2 (KC867695)	88.608
F17	U4	Agriculture biowaste	Agriculture residues, mainly manure, and other bio-waste	Otu9571	0.0135135	38	24.5161	Planctomycetes	Pirellulales	Pirellulaceae	Pir4_lineage	Planctomycetia	Pirellulales	Lacipirellulaceae	Aeoliella	Aeoliella mucimassa Pan181 (MK559982)	97.028
F42	U4	Agriculture biowaste	Agriculture residues, mainly manure, and other bio-waste	Otu5525	0.0134907	37	23.871	Planctomycetes	Pirellulales	Pirellulaceae	Pir4_lineage	Planctomycetia	Pirellulales	Lacipirellulaceae	Posidoniimonas	Posidoniimonas polymericola Pla123a (MK554580)	98.938
F42	U4	Agriculture biowaste	Agriculture residues, mainly manure, and other bio-waste	Otu7972	0.0134907	67	43.2258	Phycisphaerae	MSBL9	L21-RPul-D3	L21-RPul-D3_ge	Phycisphaerae	Sedimentisphaerales	Sedimentisphaeraceae	Limihaloglobus	Limihaloglobus sulfuriphilus SM-Chi-D1 (KX151396.1)	93.568
F40	U4	Agriculture biowaste	Agriculture residues, mainly manure, and other bio-waste	Otu3705	0.0133779	61	39.3548	Planctomycetes	Planctomycetales	Rubinisphaeraceae	uncultured	Planctomycetia	Planctomycetales	Planctomycetaceae	Planctomyces	Planctomyces bekefii phe10 nw2017 (E3A20 r00020)	98.995
F45	U4	Agriculture biowaste	Agriculture residues, mainly manure, and other bio-waste	Otu30093	0.0133779	62	40	Planctomycetes	Pirellulales	Pirellulaceae	Pirellula	Planctomycetia	Pirellulales	Pirellulaceae	Aureliella	Aureliella helgolandensis Q31a (MK559992)	97.872
F40	U4	Agriculture biowaste	Agriculture residues, mainly manure, and other bio-waste	Otu7972	0.0133779	67	43.2258	Phycisphaerae	MSBL9	L21-RPul-D3	L21-RPul-D3_ge	Phycisphaerae	Sedimentisphaerales	Sedimentisphaeraceae	Limihaloglobus	Limihaloglobus sulfuriphilus SM-Chi-D1 (KX151396.1)	93.568
BT2	U10	Sewage sludge	Thickened sewage sludge from wastewater treatment tank	Otu3673	0.0133779	22	14.1935	Phycisphaerae	MSBL9	unknown	unknown	Phycisphaerae	Sedimentisphaerales	Anaerohalosphaeraceae	Anaerohalosphaera	Anaerohalosphaera lusitana ST-NAGAB-D1 (KY471010.1)	92.632
F45	U4	Agriculture biowaste	Agriculture residues, mainly manure, and other bio-waste	Otu16102	0.0133779	23	14.8387	Phycisphaerae	Phycisphaerales	Phycisphaeraceae	SM1A02	Planctomycetia	Pirellulales	Thermoguttaceae	Thermogutta	Thermogutta hypogea SBP2 (KC867695)	87.841
F50	U4	Agriculture biowaste	Agriculture residues, mainly manure, and other bio-waste	Otu1342	0.0133333	108	69.6774	Phycisphaerae	Phycisphaerales	AKAU3564_sediment_group	AKAU3564_sediment_group_ge	Phycisphaerae	Sedimentisphaerales	Anaerohalosphaeraceae	Anaerohalosphaera	Anaerohalosphaera lusitana ST-NAGAB-D1 (KY471010.1)	89.286
F50	U4	Agriculture biowaste	Agriculture residues, mainly manure, and other bio-waste	Otu992	0.0133333	118	76.129	Planctomycetes	Pirellulales	Pirellulaceae	p-1088-a5_gut_group	Planctomycetia	Pirellulales	Lacipirellulaceae	Aeoliella	Aeoliella mucimassa Pan181 (MK559982)	88.15
F41	U4	Agriculture biowaste	Agriculture residues, mainly manure, and other bio-waste	Otu8254	0.0133111	22	14.1935	Planctomycetes	Planctomycetales	Rubinisphaeraceae	SH-PL14	Planctomycetia	Planctomycetales	Planctomycetaceae	Caulifigura	Caulifigura coniformis Pan44 (MK554532)	95.106
BT11	U10	Sewage sludge	Thickened sewage sludge from wastewater treatment tank	Otu3705	0.013267	61	39.3548	Planctomycetes	Planctomycetales	Rubinisphaeraceae	uncultured	Planctomycetia	Planctomycetales	Planctomycetaceae	Planctomyces	Planctomyces bekefii phe10 nw2017 (E3A20 r00020)	98.995
F12	U4	Agriculture biowaste	Agriculture residues, mainly manure, and other bio-waste	Otu5525	0.013267	37	23.871	Planctomycetes	Pirellulales	Pirellulaceae	Pir4_lineage	Planctomycetia	Pirellulales	Lacipirellulaceae	Posidoniimonas	Posidoniimonas polymericola Pla123a (MK554580)	98.938
F15	U4	Agriculture biowaste	Agriculture residues, mainly manure, and other bio-waste	Otu16135	0.013267	60	38.7097	Planctomycetes	Pirellulales	Pirellulaceae	Pirellula	Planctomycetia	Pirellulales	Pirellulaceae	Aureliella	Aureliella helgolandensis Q31a (MK559992)	97.009
BT11	U10	Sewage sludge	Thickened sewage sludge from wastewater treatment tank	Otu8217	0.013267	22	14.1935	Planctomycetes	Pirellulales	Pirellulaceae	Pirellula	Planctomycetia	Pirellulales	Pirellulaceae	Bremerella	Bremerella volcania Pan97 (MK554518)	95.541
F15	U4	Agriculture biowaste	Agriculture residues, mainly manure, and other bio-waste	Otu20336	0.013267	10	6.45161	Planctomycetes	Pirellulales	Pirellulaceae	unknown	Planctomycetia	Pirellulales	Lacipirellulaceae	Botrimarina	Botrimarina hoheduenensis Pla111 (MK554547)	94.692
F11	U4	Agriculture biowaste	Agriculture residues, mainly manure, and other bio-waste	Otu7077	0.013267	84	54.1935	Phycisphaerae	Tepidisphaerales	WD2101_soil_group	WD2101_soil_group_ge	Phycisphaerae	Tepidisphaerales	Tepidisphaeraceae	Tepidisphaera	Tepidisphaera mucosa 2842 (KM036168.1)	93.249
F12	U4	Agriculture biowaste	Agriculture residues, mainly manure, and other bio-waste	Otu7077	0.013267	84	54.1935	Phycisphaerae	Tepidisphaerales	WD2101_soil_group	WD2101_soil_group_ge	Phycisphaerae	Tepidisphaerales	Tepidisphaeraceae	Tepidisphaera	Tepidisphaera mucosa 2842 (KM036168.1)	93.249
F15	U4	Agriculture biowaste	Agriculture residues, mainly manure, and other bio-waste	Otu759	0.013267	84	54.1935	Phycisphaerae	MSBL9	KCLunmb-38-53	KCLunmb-38-53_ge	Phycisphaerae	Sedimentisphaerales	Anaerohalosphaeraceae	Anaerohalosphaera	Anaerohalosphaera lusitana ST-NAGAB-D1 (KY471010.1)	93.082
F15	U4	Agriculture biowaste	Agriculture residues, mainly manure, and other bio-waste	Otu3091	0.013267	90	58.0645	Phycisphaerae	MSBL9	SG8-4	SG8-4_ge	Phycisphaerae	Sedimentisphaerales	Anaerohalosphaeraceae	Anaerohalosphaera	Anaerohalosphaera lusitana ST-NAGAB-D1 (KY471010.1)	93.053
F12	U4	Agriculture biowaste	Agriculture residues, mainly manure, and other bio-waste	Otu3091	0.013267	90	58.0645	Phycisphaerae	MSBL9	SG8-4	SG8-4_ge	Phycisphaerae	Sedimentisphaerales	Anaerohalosphaeraceae	Anaerohalosphaera	Anaerohalosphaera lusitana ST-NAGAB-D1 (KY471010.1)	93.053
F11	U4	Agriculture biowaste	Agriculture residues, mainly manure, and other bio-waste	Otu8114	0.013267	103	66.4516	Phycisphaerae	MSBL9	L21-RPul-D3	L21-RPul-D3_ge	Phycisphaerae	Sedimentisphaerales	Sedimentisphaeraceae	Limihaloglobus	Limihaloglobus sulfuriphilus SM-Chi-D1 (KX151396.1)	92.547
F11	U4	Agriculture biowaste	Agriculture residues, mainly manure, and other bio-waste	Otu5823	0.013267	35	22.5806	Planctomycetes	Pirellulales	Pirellulaceae	Blastopirellula	Planctomycetia	Pirellulales	Pirellulaceae	Bremerella	Bremerella cremea LHWP2 (JF748733)	91.507
BT11	U10	Sewage sludge	Thickened sewage sludge from wastewater treatment tank	Otu6218	0.013267	28	18.0645	Phycisphaerae	unknown	unknown	unknown	Planctomycetia	Pirellulales	Thermoguttaceae	Thermogutta	Thermogutta hypogea SBP2 (KC867695)	89.474
F11	U4	Agriculture biowaste	Agriculture residues, mainly manure, and other bio-waste	Otu1342	0.013267	108	69.6774	Phycisphaerae	Phycisphaerales	AKAU3564_sediment_group	AKAU3564_sediment_group_ge	Phycisphaerae	Sedimentisphaerales	Anaerohalosphaeraceae	Anaerohalosphaera	Anaerohalosphaera lusitana ST-NAGAB-D1 (KY471010.1)	89.286
P2	U8	Sewage sludge	Thickened sewage sludge from wastewater treatment tank	Otu11922	0.013267	10	6.45161	Phycisphaerae	mle1-8	mle1-8_fa	mle1-8_ge	Phycisphaerae	Sedimentisphaerales	Anaerohalosphaeraceae	Anaerohalosphaera	Anaerohalosphaera lusitana ST-NAGAB-D1 (KY471010.1)	88.589
S4	U9	Sewage sludge	Thickened sewage sludge from wastewater treatment tank	Otu11751	0.013267	16	10.3226	Phycisphaerae	MSBL9	SM23-30	SM23-30_ge	Phycisphaerae	Sedimentisphaerales	Sedimentisphaeraceae	Limihaloglobus	Limihaloglobus sulfuriphilus SM-Chi-D1 (KX151396.1)	88.454
BT11	U10	Sewage sludge	Thickened sewage sludge from wastewater treatment tank	Otu6653	0.013267	65	41.9355	Phycisphaerae	Pla1_lineage	Pla1_lineage_fa	Pla1_lineage_ge	Phycisphaerae	Sedimentisphaerales	Anaerobacaceae	Anaerobaca	Anaerobaca lacustris M17dextr(OR906296)	88.26
F15	U4	Agriculture biowaste	Agriculture residues, mainly manure, and other bio-waste	Otu780	0.013267	39	25.1613	OM190	OM190_or	OM190_fa	OM190_ge	Phycisphaerae	Sedimentisphaerales	Anaerobacaceae	Anaerobaca	Anaerobaca lacustris M17dextr(OR906296)	85.895
BT4	U10	Sewage sludge	Thickened sewage sludge from wastewater treatment tank	Otu3705	0.013245	61	39.3548	Planctomycetes	Planctomycetales	Rubinisphaeraceae	uncultured	Planctomycetia	Planctomycetales	Planctomycetaceae	Planctomyces	Planctomyces bekefii phe10 nw2017 (E3A20 r00020)	98.995
BKE4	U3	Agriculture biowaste	Agriculture residues, mainly manure, and other bio-waste	Otu28765	0.013245	44	28.3871	Planctomycetes	Planctomycetales	Rubinisphaeraceae	Planctomicrobium	Planctomycetia	Planctomycetales	Planctomycetaceae	Planctomicrobium	Planctomicrobium piriforme P3 (KP161655)	96.596
BKE4	U3	Agriculture biowaste	Agriculture residues, mainly manure, and other bio-waste	Otu670	0.013245	6	3.87097	Phycisphaerae	Tepidisphaerales	WD2101_soil_group	WD2101_soil_group_ge	Phycisphaerae	Tepidisphaerales	Tepidisphaeraceae	Tepidisphaera	Tepidisphaera mucosa 2842 (KM036168.1)	95.57
BKC7	U3	Agriculture biowaste	Agriculture residues, mainly manure, and other bio-waste	Otu9143	0.013245	39	25.1613	Planctomycetes	Pirellulales	Pirellulaceae	unknown	Planctomycetia	Pirellulales	Lacipirellulaceae	Posidoniimonas	Posidoniimonas corsicana KOR34 (MK554542)	95.349
BKE6	U3	Agriculture biowaste	Agriculture residues, mainly manure, and other bio-waste	Otu11206	0.013245	77	49.6774	Planctomycetes	Pirellulales	Pirellulaceae	Rhodopirellula	Planctomycetia	Pirellulales	Pirellulaceae	Novipirellula	Novipirellula caenicola YM26-125 (NR 136448.1)	94.48
BKE6	U3	Agriculture biowaste	Agriculture residues, mainly manure, and other bio-waste	Otu12424	0.013245	25	16.129	Planctomycetes	Pirellulales	Pirellulaceae	Rhodopirellula	Planctomycetia	Pirellulales	Pirellulaceae	Roseimaritima	Roseimaritima ulvae UC8 (HQ845508)	93.631
BKE4	U3	Agriculture biowaste	Agriculture residues, mainly manure, and other bio-waste	Otu7972	0.013245	67	43.2258	Phycisphaerae	MSBL9	L21-RPul-D3	L21-RPul-D3_ge	Phycisphaerae	Sedimentisphaerales	Sedimentisphaeraceae	Limihaloglobus	Limihaloglobus sulfuriphilus SM-Chi-D1 (KX151396.1)	93.568
BKE6	U3	Agriculture biowaste	Agriculture residues, mainly manure, and other bio-waste	Otu2822	0.013245	46	29.6774	Planctomycetes	Pirellulales	Pirellulaceae	uncultured	Planctomycetia	Pirellulales	Lacipirellulaceae	Botrimarina	Botrimarina mediterranea Spa11 (MK554534)	93.474
BKE6	U3	Agriculture biowaste	Agriculture residues, mainly manure, and other bio-waste	Otu7347	0.013245	37	23.871	Planctomycetes	Planctomycetales	uncultured	uncultured_ge	Planctomycetia	Planctomycetales	Planctomycetaceae	Gimesia	Gimesia fumaroli Enr17 (MK554524)	93.22
BKE4	U3	Agriculture biowaste	Agriculture residues, mainly manure, and other bio-waste	Otu3091	0.013245	90	58.0645	Phycisphaerae	MSBL9	SG8-4	SG8-4_ge	Phycisphaerae	Sedimentisphaerales	Anaerohalosphaeraceae	Anaerohalosphaera	Anaerohalosphaera lusitana ST-NAGAB-D1 (KY471010.1)	93.053
BKE4	U3	Agriculture biowaste	Agriculture residues, mainly manure, and other bio-waste	Otu8114	0.013245	103	66.4516	Phycisphaerae	MSBL9	L21-RPul-D3	L21-RPul-D3_ge	Phycisphaerae	Sedimentisphaerales	Sedimentisphaeraceae	Limihaloglobus	Limihaloglobus sulfuriphilus SM-Chi-D1 (KX151396.1)	92.547
BKE6	U3	Agriculture biowaste	Agriculture residues, mainly manure, and other bio-waste	Otu10175	0.013245	50	32.2581	Planctomycetes	Planctomycetales	Schlesneriaceae	Planctopirus	Planctomycetia	Planctomycetales	Planctomycetaceae	Planctoellipticum	Planctoellipticum variicoloris SH412 (OR353748)	91.737
BKE4	U3	Agriculture biowaste	Agriculture residues, mainly manure, and other bio-waste	Otu16109	0.013245	20	12.9032	Planctomycetes	Pirellulales	Pirellulaceae	unknown	Planctomycetia	Pirellulales	Pirellulaceae	Stieleria	Stieleria sedimenti ICT E10.1 (OL684514)	91.158
F21	U4	Agriculture biowaste	Agriculture residues, mainly manure, and other bio-waste	Otu5017	0.0132231	48	30.9677	Planctomycetes	Pirellulales	Pirellulaceae	unknown	Planctomycetia	Pirellulales	Lacipirellulaceae	Bythoypirellula	Bythoypirellula polymerisocia Pla144 (MK554548)	98.093
F55	U4	Agriculture biowaste	Agriculture residues, mainly manure, and other bio-waste	Otu5017	0.0132231	48	30.9677	Planctomycetes	Pirellulales	Pirellulaceae	unknown	Planctomycetia	Pirellulales	Lacipirellulaceae	Bythoypirellula	Bythoypirellula polymerisocia Pla144 (MK554548)	98.093
F21	U4	Agriculture biowaste	Agriculture residues, mainly manure, and other bio-waste	Otu3091	0.0132231	90	58.0645	Phycisphaerae	MSBL9	SG8-4	SG8-4_ge	Phycisphaerae	Sedimentisphaerales	Anaerohalosphaeraceae	Anaerohalosphaera	Anaerohalosphaera lusitana ST-NAGAB-D1 (KY471010.1)	93.053
F21	U4	Agriculture biowaste	Agriculture residues, mainly manure, and other bio-waste	Otu5823	0.0132231	35	22.5806	Planctomycetes	Pirellulales	Pirellulaceae	Blastopirellula	Planctomycetia	Pirellulales	Pirellulaceae	Bremerella	Bremerella cremea LHWP2 (JF748733)	91.507
F21	U4	Agriculture biowaste	Agriculture residues, mainly manure, and other bio-waste	Otu1963	0.0132231	90	58.0645	Phycisphaerae	Pla1_lineage	Pla1_lineage_fa	Pla1_lineage_ge	Phycisphaerae	Sedimentisphaerales	Anaerohalosphaeraceae	Anaerohalosphaera	Anaerohalosphaera lusitana ST-NAGAB-D1 (KY471010.1)	88.912
F21	U4	Agriculture biowaste	Agriculture residues, mainly manure, and other bio-waste	Otu780	0.0132231	39	25.1613	OM190	OM190_or	OM190_fa	OM190_ge	Phycisphaerae	Sedimentisphaerales	Anaerobacaceae	Anaerobaca	Anaerobaca lacustris M17dextr(OR906296)	85.895
MK14	U7	Organic fraction from municipal solid waste (OFMSW)	Municipal biowaste: organic waste from households, yards, canteens	Otu342	0.0132013	90	58.0645	Phycisphaerae	MSBL9	KCLunmb-38-53	KCLunmb-38-53_ge	Phycisphaerae	Sedimentisphaerales	Anaerobacaceae	Anaerobaca	Anaerobaca lacustris M17dextr(OR906296)	94.937
MK14	U7	Organic fraction from municipal solid waste (OFMSW)	Municipal biowaste: organic waste from households, yards, canteens	Otu2573	0.0132013	130	83.871	Planctomycetes	Pirellulales	Pirellulaceae	Pir4_lineage	Planctomycetia	Pirellulales	Lacipirellulaceae	Lacipirellula	Lacipirellula limnantheis I41 (MK554526)	92.616
BKC1	U3	Agriculture biowaste	Agriculture residues, mainly manure, and other bio-waste	Otu744	0.0131796	17	10.9677	Planctomycetes	Planctomycetales	Rubinisphaeraceae	SH-PL14	Planctomycetia	Planctomycetales	Planctomycetaceae	Caulifigura	Caulifigura coniformis Pan44 (MK554532)	99.149
P1	U8	Sewage sludge	Thickened sewage sludge from wastewater treatment tank	Otu3705	0.0131796	61	39.3548	Planctomycetes	Planctomycetales	Rubinisphaeraceae	uncultured	Planctomycetia	Planctomycetales	Planctomycetaceae	Planctomyces	Planctomyces bekefii phe10 nw2017 (E3A20 r00020)	98.995
BKC1	U3	Agriculture biowaste	Agriculture residues, mainly manure, and other bio-waste	Otu16135	0.0131796	60	38.7097	Planctomycetes	Pirellulales	Pirellulaceae	Pirellula	Planctomycetia	Pirellulales	Pirellulaceae	Aureliella	Aureliella helgolandensis Q31a (MK559992)	97.009
BKC1	U3	Agriculture biowaste	Agriculture residues, mainly manure, and other bio-waste	Otu11206	0.0131796	77	49.6774	Planctomycetes	Pirellulales	Pirellulaceae	Rhodopirellula	Planctomycetia	Pirellulales	Pirellulaceae	Novipirellula	Novipirellula caenicola YM26-125 (NR 136448.1)	94.48
BKC1	U3	Agriculture biowaste	Agriculture residues, mainly manure, and other bio-waste	Otu43212	0.0131796	20	12.9032	Planctomycetes	Pirellulales	Pirellulaceae	uncultured	Planctomycetia	Pirellulales	Thermoguttaceae	Thermogutta	Thermogutta hypogea SBP2 (KC867695)	93.671
BKC1	U3	Agriculture biowaste	Agriculture residues, mainly manure, and other bio-waste	Otu7972	0.0131796	67	43.2258	Phycisphaerae	MSBL9	L21-RPul-D3	L21-RPul-D3_ge	Phycisphaerae	Sedimentisphaerales	Sedimentisphaeraceae	Limihaloglobus	Limihaloglobus sulfuriphilus SM-Chi-D1 (KX151396.1)	93.568
F52	U4	Agriculture biowaste	Agriculture residues, mainly manure, and other bio-waste	Otu7077	0.0131796	84	54.1935	Phycisphaerae	Tepidisphaerales	WD2101_soil_group	WD2101_soil_group_ge	Phycisphaerae	Tepidisphaerales	Tepidisphaeraceae	Tepidisphaera	Tepidisphaera mucosa 2842 (KM036168.1)	93.249
MK19	U7	Organic fraction from municipal solid waste (OFMSW)	Municipal biowaste: organic waste from households, yards, canteens	Otu7077	0.0131796	84	54.1935	Phycisphaerae	Tepidisphaerales	WD2101_soil_group	WD2101_soil_group_ge	Phycisphaerae	Tepidisphaerales	Tepidisphaeraceae	Tepidisphaera	Tepidisphaera mucosa 2842 (KM036168.1)	93.249
BKC1	U3	Agriculture biowaste	Agriculture residues, mainly manure, and other bio-waste	Otu7347	0.0131796	37	23.871	Planctomycetes	Planctomycetales	uncultured	uncultured_ge	Planctomycetia	Planctomycetales	Planctomycetaceae	Gimesia	Gimesia fumaroli Enr17 (MK554524)	93.22
BKC1	U3	Agriculture biowaste	Agriculture residues, mainly manure, and other bio-waste	Otu16140	0.0131796	29	18.7097	Planctomycetes	Isosphaerales	Isosphaeraceae	uncultured	Planctomycetia	Isosphaerales	Isosphaeraceae	Aquisphaera	Aquisphaera giovannonii OJF2 (DQ986200)	90.89
MbioC3	U5	Agriculture biowaste	Agriculture residues, mainly manure, and other bio-waste	Otu5692	0.0131796	34	21.9355	Phycisphaerae	mle1-8	mle1-8_fa	mle1-8_ge	Phycisphaerae	Sedimentisphaerales	Anaerohalosphaeraceae	Anaerohalosphaera	Anaerohalosphaera lusitana ST-NAGAB-D1 (KY471010.1)	89.979
P1	U8	Sewage sludge	Thickened sewage sludge from wastewater treatment tank	Otu7962	0.0131796	17	10.9677	Pla4_lineage	Pla4_lineage_or	Pla4_lineage_fa	Pla4_lineage_ge	Planctomycetia	Pirellulales	Thermoguttaceae	Thermogutta	Thermogutta hypogea SBP2 (KC867695)	88.333
BT10	U10	Sewage sludge	Thickened sewage sludge from wastewater treatment tank	Otu11056	0.0131579	36	23.2258	Planctomycetes	Pirellulales	Pirellulaceae	Pir4_lineage	Planctomycetia	Pirellulales	Lacipirellulaceae	Lacipirellula	Lacipirellula limnantheis I41 (MK554526)	99.575
BT10	U10	Sewage sludge	Thickened sewage sludge from wastewater treatment tank	Otu3705	0.0131579	61	39.3548	Planctomycetes	Planctomycetales	Rubinisphaeraceae	uncultured	Planctomycetia	Planctomycetales	Planctomycetaceae	Planctomyces	Planctomyces bekefii phe10 nw2017 (E3A20 r00020)	98.995
MbioC5	U5	Agriculture biowaste	Agriculture residues, mainly manure, and other bio-waste	Otu1445	0.0131579	67	43.2258	Phycisphaerae	MSBL9	SG8-4	SG8-4_ge	Phycisphaerae	Sedimentisphaerales	Anaerobacaceae	Anaerobaca	Anaerobaca lacustris M17dextr(OR906296)	97.053
BT10	U10	Sewage sludge	Thickened sewage sludge from wastewater treatment tank	Otu1445	0.0131579	67	43.2258	Phycisphaerae	MSBL9	SG8-4	SG8-4_ge	Phycisphaerae	Sedimentisphaerales	Anaerobacaceae	Anaerobaca	Anaerobaca lacustris M17dextr(OR906296)	97.053
BT10	U10	Sewage sludge	Thickened sewage sludge from wastewater treatment tank	Otu3148	0.0131579	21	13.5484	Planctomycetes	Pirellulales	Pirellulaceae	Pirellula	Planctomycetia	Pirellulales	Pirellulaceae	Aureliella	Aureliella helgolandensis Q31a (MK559992)	95.329
BT10	U10	Sewage sludge	Thickened sewage sludge from wastewater treatment tank	Otu6246	0.0131579	19	12.2581	Planctomycetes	Pirellulales	Pirellulaceae	Thermogutta	Planctomycetia	Pirellulales	Thermoguttaceae	Thermogutta	Thermogutta hypogea SBP2 (KC867695)	94.105
BT10	U10	Sewage sludge	Thickened sewage sludge from wastewater treatment tank	Otu2822	0.0131579	46	29.6774	Planctomycetes	Pirellulales	Pirellulaceae	uncultured	Planctomycetia	Pirellulales	Lacipirellulaceae	Botrimarina	Botrimarina mediterranea Spa11 (MK554534)	93.474
BT10	U10	Sewage sludge	Thickened sewage sludge from wastewater treatment tank	Otu7754	0.0131579	26	16.7742	Phycisphaerae	MSBL9	unknown	unknown	Phycisphaerae	Sedimentisphaerales	Anaerobacaceae	Anaerobaca	Anaerobaca lacustris M17dextr(OR906296)	93.46
BT10	U10	Sewage sludge	Thickened sewage sludge from wastewater treatment tank	Otu2573	0.0131579	130	83.871	Planctomycetes	Pirellulales	Pirellulaceae	Pir4_lineage	Planctomycetia	Pirellulales	Lacipirellulaceae	Lacipirellula	Lacipirellula limnantheis I41 (MK554526)	92.616
MbioC5	U5	Agriculture biowaste	Agriculture residues, mainly manure, and other bio-waste	Otu8114	0.0131579	103	66.4516	Phycisphaerae	MSBL9	L21-RPul-D3	L21-RPul-D3_ge	Phycisphaerae	Sedimentisphaerales	Sedimentisphaeraceae	Limihaloglobus	Limihaloglobus sulfuriphilus SM-Chi-D1 (KX151396.1)	92.547
BKA9	U3	Agriculture biowaste	Agriculture residues, mainly manure, and other bio-waste	Otu30082	0.0131579	19	12.2581	Phycisphaerae	Phycisphaerales	AKAU3564_sediment_group	AKAU3564_sediment_group_ge	Phycisphaerae	Sedimentisphaerales	Anaerohalosphaeraceae	Anaerohalosphaera	Anaerohalosphaera lusitana ST-NAGAB-D1 (KY471010.1)	89.916
MbioB5	U5	Agriculture biowaste	Agriculture residues, mainly manure, and other bio-waste	Otu8255	0.0131363	30	19.3548	Planctomycetes	Pirellulales	Pirellulaceae	uncultured	Planctomycetia	Pirellulales	Thermoguttaceae	Thermogutta	Thermogutta hypogea SBP2 (KC867695)	93.038
MbioB5	U5	Agriculture biowaste	Agriculture residues, mainly manure, and other bio-waste	Otu2573	0.0131363	130	83.871	Planctomycetes	Pirellulales	Pirellulaceae	Pir4_lineage	Planctomycetia	Pirellulales	Lacipirellulaceae	Lacipirellula	Lacipirellula limnantheis I41 (MK554526)	92.616
F28	U4	Agriculture biowaste	Agriculture residues, mainly manure, and other bio-waste	Otu3091	0.0131148	90	58.0645	Phycisphaerae	MSBL9	SG8-4	SG8-4_ge	Phycisphaerae	Sedimentisphaerales	Anaerohalosphaeraceae	Anaerohalosphaera	Anaerohalosphaera lusitana ST-NAGAB-D1 (KY471010.1)	93.053
MbioA10	U5	Agriculture biowaste	Agriculture residues, mainly manure, and other bio-waste	Otu1342	0.0131148	108	69.6774	Phycisphaerae	Phycisphaerales	AKAU3564_sediment_group	AKAU3564_sediment_group_ge	Phycisphaerae	Sedimentisphaerales	Anaerohalosphaeraceae	Anaerohalosphaera	Anaerohalosphaera lusitana ST-NAGAB-D1 (KY471010.1)	89.286
F28	U4	Agriculture biowaste	Agriculture residues, mainly manure, and other bio-waste	Otu1963	0.0131148	90	58.0645	Phycisphaerae	Pla1_lineage	Pla1_lineage_fa	Pla1_lineage_ge	Phycisphaerae	Sedimentisphaerales	Anaerohalosphaeraceae	Anaerohalosphaera	Anaerohalosphaera lusitana ST-NAGAB-D1 (KY471010.1)	88.912
F16	U4	Agriculture biowaste	Agriculture residues, mainly manure, and other bio-waste	Otu5525	0.0130933	37	23.871	Planctomycetes	Pirellulales	Pirellulaceae	Pir4_lineage	Planctomycetia	Pirellulales	Lacipirellulaceae	Posidoniimonas	Posidoniimonas polymericola Pla123a (MK554580)	98.938
F16	U4	Agriculture biowaste	Agriculture residues, mainly manure, and other bio-waste	Otu5017	0.0130933	48	30.9677	Planctomycetes	Pirellulales	Pirellulaceae	unknown	Planctomycetia	Pirellulales	Lacipirellulaceae	Bythoypirellula	Bythoypirellula polymerisocia Pla144 (MK554548)	98.093
BKB7	U3	Agriculture biowaste	Agriculture residues, mainly manure, and other bio-waste	Otu9143	0.0130933	39	25.1613	Planctomycetes	Pirellulales	Pirellulaceae	unknown	Planctomycetia	Pirellulales	Lacipirellulaceae	Posidoniimonas	Posidoniimonas corsicana KOR34 (MK554542)	95.349
BKB7	U3	Agriculture biowaste	Agriculture residues, mainly manure, and other bio-waste	Otu11206	0.0130933	77	49.6774	Planctomycetes	Pirellulales	Pirellulaceae	Rhodopirellula	Planctomycetia	Pirellulales	Pirellulaceae	Novipirellula	Novipirellula caenicola YM26-125 (NR 136448.1)	94.48
F16	U4	Agriculture biowaste	Agriculture residues, mainly manure, and other bio-waste	Otu11276	0.0130933	20	12.9032	OM190	OM190_or	OM190_fa	OM190_ge	Saltatorellota	Saltatorellales	Saltatorellaceae	Saltatorellus	Engelhardtia mirabilis Pla86 (MK559989)	92.662
MbioC1	U5	Agriculture biowaste	Agriculture residues, mainly manure, and other bio-waste	Otu1342	0.0130933	108	69.6774	Phycisphaerae	Phycisphaerales	AKAU3564_sediment_group	AKAU3564_sediment_group_ge	Phycisphaerae	Sedimentisphaerales	Anaerohalosphaeraceae	Anaerohalosphaera	Anaerohalosphaera lusitana ST-NAGAB-D1 (KY471010.1)	89.286
BKC3	U3	Agriculture biowaste	Agriculture residues, mainly manure, and other bio-waste	Otu16135	0.0130719	60	38.7097	Planctomycetes	Pirellulales	Pirellulaceae	Pirellula	Planctomycetia	Pirellulales	Pirellulaceae	Aureliella	Aureliella helgolandensis Q31a (MK559992)	97.009
F24	U4	Agriculture biowaste	Agriculture residues, mainly manure, and other bio-waste	Otu11906	0.0130719	38	24.5161	Phycisphaerae	MSBL9	L21-RPul-D3	L21-RPul-D3_ge	Phycisphaerae	Sedimentisphaerales	Sedimentisphaeraceae	Limihaloglobus	Limihaloglobus sulfuriphilus SM-Chi-D1 (KX151396.1)	96.855
F39	U4	Agriculture biowaste	Agriculture residues, mainly manure, and other bio-waste	Otu11906	0.0130719	38	24.5161	Phycisphaerae	MSBL9	L21-RPul-D3	L21-RPul-D3_ge	Phycisphaerae	Sedimentisphaerales	Sedimentisphaeraceae	Limihaloglobus	Limihaloglobus sulfuriphilus SM-Chi-D1 (KX151396.1)	96.855
F39	U4	Agriculture biowaste	Agriculture residues, mainly manure, and other bio-waste	Otu3133	0.0130719	4	2.58065	Planctomycetes	Gemmatales	Gemmataceae	Gemmata	Planctomycetia	Gemmatales	Gemmataceae	Urbifossiella	Urbifossiella limnaia ETA A1 (MK559972)	96.273
F39	U4	Agriculture biowaste	Agriculture residues, mainly manure, and other bio-waste	Otu7304	0.0130719	15	9.67742	Planctomycetes	Pirellulales	Pirellulaceae	Pir4_lineage	Planctomycetia	Pirellulales	Lacipirellulaceae	Lacipirellula	Lacipirellula limnantheis I41 (MK554526)	95.339
F39	U4	Agriculture biowaste	Agriculture residues, mainly manure, and other bio-waste	Otu11206	0.0130719	77	49.6774	Planctomycetes	Pirellulales	Pirellulaceae	Rhodopirellula	Planctomycetia	Pirellulales	Pirellulaceae	Novipirellula	Novipirellula caenicola YM26-125 (NR 136448.1)	94.48
MbioD10	U5	Agriculture biowaste	Agriculture residues, mainly manure, and other bio-waste	Otu8255	0.0130719	30	19.3548	Planctomycetes	Pirellulales	Pirellulaceae	uncultured	Planctomycetia	Pirellulales	Thermoguttaceae	Thermogutta	Thermogutta hypogea SBP2 (KC867695)	93.038
P3	U8	Sewage sludge	Thickened sewage sludge from wastewater treatment tank	Otu12981	0.0130719	16	10.3226	Planctomycetes	Pirellulales	Pirellulaceae	uncultured	Planctomycetia	Pirellulales	Thermoguttaceae	Thermogutta	Thermogutta terrifontis R1 (KC867694)	93.038
BKE3	U3	Agriculture biowaste	Agriculture residues, mainly manure, and other bio-waste	Otu16140	0.0130719	29	18.7097	Planctomycetes	Isosphaerales	Isosphaeraceae	uncultured	Planctomycetia	Isosphaerales	Isosphaeraceae	Aquisphaera	Aquisphaera giovannonii OJF2 (DQ986200)	90.89
BKC3	U3	Agriculture biowaste	Agriculture residues, mainly manure, and other bio-waste	Otu14006	0.0130719	27	17.4194	Phycisphaerae	Phycisphaerales	Phycisphaeraceae	unknown	Phycisphaerae	Phycisphaerales	Phycisphaeraceae	Phycisphaera	Phycisphaera mikurensis NBRC 102666 (AB447464.1)	90.336
P3	U8	Sewage sludge	Thickened sewage sludge from wastewater treatment tank	Otu11922	0.0130719	10	6.45161	Phycisphaerae	mle1-8	mle1-8_fa	mle1-8_ge	Phycisphaerae	Sedimentisphaerales	Anaerohalosphaeraceae	Anaerohalosphaera	Anaerohalosphaera lusitana ST-NAGAB-D1 (KY471010.1)	88.589
P3	U8	Sewage sludge	Thickened sewage sludge from wastewater treatment tank	Otu12149	0.0130719	16	10.3226	OM190	OM190_or	OM190_fa	OM190_ge	Planctomycetia	Pirellulales	Thermoguttaceae	Thermogutta	Thermogutta terrifontis R1 (KC867694)	86.737
F32	U4	Agriculture biowaste	Agriculture residues, mainly manure, and other bio-waste	Otu13147	0.0130506	45	29.0323	Planctomycetes	Pirellulales	Pirellulaceae	unknown	Planctomycetia	Pirellulales	Thermoguttaceae	Thermogutta	Thermogutta hypogea SBP2 (KC867695)	93.882
F32	U4	Agriculture biowaste	Agriculture residues, mainly manure, and other bio-waste	Otu20333	0.0130506	26	16.7742	Planctomycetes	Planctomycetales	Rubinisphaeraceae	uncultured	Planctomycetia	Planctomycetales	Planctomycetaceae	Fuerstiella	Fuerstiella marisgermanici NH11 (KX757851.1)	93.856
P4	U8	Sewage sludge	Thickened sewage sludge from wastewater treatment tank	Otu14731	0.0130506	29	18.7097	Planctomycetes	Planctomycetales	uncultured	uncultured_ge	Planctomycetia	Planctomycetales	Planctomycetaceae	Planctomicrobium	Planctomicrobium piriforme P3 (KP161655)	93.191
F14	U4	Agriculture biowaste	Agriculture residues, mainly manure, and other bio-waste	Otu5823	0.0130506	35	22.5806	Planctomycetes	Pirellulales	Pirellulaceae	Blastopirellula	Planctomycetia	Pirellulales	Pirellulaceae	Bremerella	Bremerella cremea LHWP2 (JF748733)	91.507
F32	U4	Agriculture biowaste	Agriculture residues, mainly manure, and other bio-waste	Otu1342	0.0130506	108	69.6774	Phycisphaerae	Phycisphaerales	AKAU3564_sediment_group	AKAU3564_sediment_group_ge	Phycisphaerae	Sedimentisphaerales	Anaerohalosphaeraceae	Anaerohalosphaera	Anaerohalosphaera lusitana ST-NAGAB-D1 (KY471010.1)	89.286
P4	U8	Sewage sludge	Thickened sewage sludge from wastewater treatment tank	Otu7962	0.0130506	17	10.9677	Pla4_lineage	Pla4_lineage_or	Pla4_lineage_fa	Pla4_lineage_ge	Planctomycetia	Pirellulales	Thermoguttaceae	Thermogutta	Thermogutta hypogea SBP2 (KC867695)	88.333
MbioB7	U5	Agriculture biowaste	Agriculture residues, mainly manure, and other bio-waste	Otu1442	0.0130506	69	44.5161	Planctomycetes	Pirellulales	Pirellulaceae	p-1088-a5_gut_group	Planctomycetia	Pirellulales	Lacipirellulaceae	Botrimarina	Botrimarina colliarenosi Pla108 (MK554547)	85.031
BKC6	U3	Agriculture biowaste	Agriculture residues, mainly manure, and other bio-waste	Otu374	0.0130293	127	81.9355	Phycisphaerae	MSBL9	unknown	unknown	Phycisphaerae	Sedimentisphaerales	Anaerobacaceae	Anaerobaca	Anaerobaca lacustris M17dextr(OR906296)	94.549
BKC6	U3	Agriculture biowaste	Agriculture residues, mainly manure, and other bio-waste	Otu7347	0.0130293	37	23.871	Planctomycetes	Planctomycetales	uncultured	uncultured_ge	Planctomycetia	Planctomycetales	Planctomycetaceae	Gimesia	Gimesia fumaroli Enr17 (MK554524)	93.22
BKC6	U3	Agriculture biowaste	Agriculture residues, mainly manure, and other bio-waste	Otu1342	0.0130293	108	69.6774	Phycisphaerae	Phycisphaerales	AKAU3564_sediment_group	AKAU3564_sediment_group_ge	Phycisphaerae	Sedimentisphaerales	Anaerohalosphaeraceae	Anaerohalosphaera	Anaerohalosphaera lusitana ST-NAGAB-D1 (KY471010.1)	89.286
BKD2	U3	Agriculture biowaste	Agriculture residues, mainly manure, and other bio-waste	Otu342	0.0130081	90	58.0645	Phycisphaerae	MSBL9	KCLunmb-38-53	KCLunmb-38-53_ge	Phycisphaerae	Sedimentisphaerales	Anaerobacaceae	Anaerobaca	Anaerobaca lacustris M17dextr(OR906296)	94.937
BKD2	U3	Agriculture biowaste	Agriculture residues, mainly manure, and other bio-waste	Otu7077	0.0130081	84	54.1935	Phycisphaerae	Tepidisphaerales	WD2101_soil_group	WD2101_soil_group_ge	Phycisphaerae	Tepidisphaerales	Tepidisphaeraceae	Tepidisphaera	Tepidisphaera mucosa 2842 (KM036168.1)	93.249
MbioC7	U5	Agriculture biowaste	Agriculture residues, mainly manure, and other bio-waste	Otu8114	0.0130081	103	66.4516	Phycisphaerae	MSBL9	L21-RPul-D3	L21-RPul-D3_ge	Phycisphaerae	Sedimentisphaerales	Sedimentisphaeraceae	Limihaloglobus	Limihaloglobus sulfuriphilus SM-Chi-D1 (KX151396.1)	92.547
BKD2	U3	Agriculture biowaste	Agriculture residues, mainly manure, and other bio-waste	Otu16140	0.0130081	29	18.7097	Planctomycetes	Isosphaerales	Isosphaeraceae	uncultured	Planctomycetia	Isosphaerales	Isosphaeraceae	Aquisphaera	Aquisphaera giovannonii OJF2 (DQ986200)	90.89
BKD2	U3	Agriculture biowaste	Agriculture residues, mainly manure, and other bio-waste	Otu17368	0.0130081	24	15.4839	Planctomycetes	Gemmatales	Gemmataceae	uncultured	Planctomycetia	Gemmatales	Gemmataceae	Gemmata	Gemmata massiliana IIL30 (JX088244)	87.603
F31	U4	Agriculture biowaste	Agriculture residues, mainly manure, and other bio-waste	Otu5017	0.012987	48	30.9677	Planctomycetes	Pirellulales	Pirellulaceae	unknown	Planctomycetia	Pirellulales	Lacipirellulaceae	Bythoypirellula	Bythoypirellula polymerisocia Pla144 (MK554548)	98.093
F31	U4	Agriculture biowaste	Agriculture residues, mainly manure, and other bio-waste	Otu3133	0.012987	4	2.58065	Planctomycetes	Gemmatales	Gemmataceae	Gemmata	Planctomycetia	Gemmatales	Gemmataceae	Urbifossiella	Urbifossiella limnaia ETA A1 (MK559972)	96.273
F31	U4	Agriculture biowaste	Agriculture residues, mainly manure, and other bio-waste	Otu8254	0.012987	22	14.1935	Planctomycetes	Planctomycetales	Rubinisphaeraceae	SH-PL14	Planctomycetia	Planctomycetales	Planctomycetaceae	Caulifigura	Caulifigura coniformis Pan44 (MK554532)	95.106
F31	U4	Agriculture biowaste	Agriculture residues, mainly manure, and other bio-waste	Otu4869	0.012987	31	20	Planctomycetes	Planctomycetales	Rubinisphaeraceae	SH-PL14	Planctomycetia	Planctomycetales	Planctomycetaceae	Maioricimonas	Maioricimonas rarisocia Mal4 (MK559979)	94.068
F31	U4	Agriculture biowaste	Agriculture residues, mainly manure, and other bio-waste	Otu13147	0.012987	45	29.0323	Planctomycetes	Pirellulales	Pirellulaceae	unknown	Planctomycetia	Pirellulales	Thermoguttaceae	Thermogutta	Thermogutta hypogea SBP2 (KC867695)	93.882
F31	U4	Agriculture biowaste	Agriculture residues, mainly manure, and other bio-waste	Otu25718	0.012987	14	9.03226	Planctomycetes	Pirellulales	Pirellulaceae	unknown	Planctomycetia	Pirellulales	Pirellulaceae	Lignipirellula	Lignipirellula cremea Pla85 3 41 (MK559988)	93.843
F31	U4	Agriculture biowaste	Agriculture residues, mainly manure, and other bio-waste	Otu6856	0.012987	25	16.129	Planctomycetes	Pirellulales	Pirellulaceae	Pir4_lineage	Planctomycetia	Pirellulales	Lacipirellulaceae	Botrimarina	Botrimarina hoheduenensis Pla111 (MK554547)	92.357
F31	U4	Agriculture biowaste	Agriculture residues, mainly manure, and other bio-waste	Otu10175	0.012987	50	32.2581	Planctomycetes	Planctomycetales	Schlesneriaceae	Planctopirus	Planctomycetia	Planctomycetales	Planctomycetaceae	Planctoellipticum	Planctoellipticum variicoloris SH412 (OR353748)	91.737
F31	U4	Agriculture biowaste	Agriculture residues, mainly manure, and other bio-waste	Otu2359	0.012987	9	5.80645	Planctomycetes	Planctomycetales	uncultured	uncultured_ge	Planctomycetia	Planctomycetales	Planctomycetaceae	Caulifigura	Caulifigura coniformis Pan44 (MK554532)	90.678
F31	U4	Agriculture biowaste	Agriculture residues, mainly manure, and other bio-waste	Otu2269	0.012987	102	65.8065	Phycisphaerae	unknown	unknown	unknown	Planctomycetia	Pirellulales	Thermoguttaceae	Thermogutta	Thermogutta hypogea SBP2 (KC867695)	90.147
F31	U4	Agriculture biowaste	Agriculture residues, mainly manure, and other bio-waste	Otu9882	0.012987	36	23.2258	Phycisphaerae	Phycisphaerales	Phycisphaeraceae	unknown	Phycisphaerae	Phycisphaerales	Phycisphaeraceae	Algisphaera	Algisphaera agarilytica 06SJR6-2 (AB845176.1)	88.075
F29	U4	Agriculture biowaste	Agriculture residues, mainly manure, and other bio-waste	Otu342	0.012966	90	58.0645	Phycisphaerae	MSBL9	KCLunmb-38-53	KCLunmb-38-53_ge	Phycisphaerae	Sedimentisphaerales	Anaerobacaceae	Anaerobaca	Anaerobaca lacustris M17dextr(OR906296)	94.937
P5	U8	Sewage sludge	Thickened sewage sludge from wastewater treatment tank	Otu6246	0.012966	19	12.2581	Planctomycetes	Pirellulales	Pirellulaceae	Thermogutta	Planctomycetia	Pirellulales	Thermoguttaceae	Thermogutta	Thermogutta hypogea SBP2 (KC867695)	94.105
F29	U4	Agriculture biowaste	Agriculture residues, mainly manure, and other bio-waste	Otu20333	0.012966	26	16.7742	Planctomycetes	Planctomycetales	Rubinisphaeraceae	uncultured	Planctomycetia	Planctomycetales	Planctomycetaceae	Fuerstiella	Fuerstiella marisgermanici NH11 (KX757851.1)	93.856
BT3	U10	Sewage sludge	Thickened sewage sludge from wastewater treatment tank	Otu7754	0.012966	26	16.7742	Phycisphaerae	MSBL9	unknown	unknown	Phycisphaerae	Sedimentisphaerales	Anaerobacaceae	Anaerobaca	Anaerobaca lacustris M17dextr(OR906296)	93.46
P5	U8	Sewage sludge	Thickened sewage sludge from wastewater treatment tank	Otu4163	0.012966	39	25.1613	Planctomycetes	Planctomycetales	uncultured	uncultured_ge	Planctomycetia	Pirellulales	Lacipirellulaceae	Pirellulimonas	Pirellulimonas nuda Pla175 (MK559987)	92.585
F29	U4	Agriculture biowaste	Agriculture residues, mainly manure, and other bio-waste	Otu2269	0.012966	102	65.8065	Phycisphaerae	unknown	unknown	unknown	Planctomycetia	Pirellulales	Thermoguttaceae	Thermogutta	Thermogutta hypogea SBP2 (KC867695)	90.147
F49	U4	Agriculture biowaste	Agriculture residues, mainly manure, and other bio-waste	Otu2269	0.012966	102	65.8065	Phycisphaerae	unknown	unknown	unknown	Planctomycetia	Pirellulales	Thermoguttaceae	Thermogutta	Thermogutta hypogea SBP2 (KC867695)	90.147
P5	U8	Sewage sludge	Thickened sewage sludge from wastewater treatment tank	Otu17385	0.012966	8	5.16129	vadinHA49	vadinHA49_or	vadinHA49_fa	vadinHA49_ge	Planctomycetia	Pirellulales	Thermoguttaceae	Thermogutta	Thermogutta terrifontis R1 (KC867694)	86.221
BKE2	U3	Agriculture biowaste	Agriculture residues, mainly manure, and other bio-waste	Otu374	0.012945	127	81.9355	Phycisphaerae	MSBL9	unknown	unknown	Phycisphaerae	Sedimentisphaerales	Anaerobacaceae	Anaerobaca	Anaerobaca lacustris M17dextr(OR906296)	94.549
F18	U4	Agriculture biowaste	Agriculture residues, mainly manure, and other bio-waste	Otu9571	0.0128617	38	24.5161	Planctomycetes	Pirellulales	Pirellulaceae	Pir4_lineage	Planctomycetia	Pirellulales	Lacipirellulaceae	Aeoliella	Aeoliella mucimassa Pan181 (MK559982)	97.028
F25	U4	Agriculture biowaste	Agriculture residues, mainly manure, and other bio-waste	Otu11206	0.0128617	77	49.6774	Planctomycetes	Pirellulales	Pirellulaceae	Rhodopirellula	Planctomycetia	Pirellulales	Pirellulaceae	Novipirellula	Novipirellula caenicola YM26-125 (NR 136448.1)	94.48
F18	U4	Agriculture biowaste	Agriculture residues, mainly manure, and other bio-waste	Otu7077	0.0128617	84	54.1935	Phycisphaerae	Tepidisphaerales	WD2101_soil_group	WD2101_soil_group_ge	Phycisphaerae	Tepidisphaerales	Tepidisphaeraceae	Tepidisphaera	Tepidisphaera mucosa 2842 (KM036168.1)	93.249
F18	U4	Agriculture biowaste	Agriculture residues, mainly manure, and other bio-waste	Otu11276	0.0128617	20	12.9032	OM190	OM190_or	OM190_fa	OM190_ge	Saltatorellota	Saltatorellales	Saltatorellaceae	Saltatorellus	Engelhardtia mirabilis Pla86 (MK559989)	92.662
F25	U4	Agriculture biowaste	Agriculture residues, mainly manure, and other bio-waste	Otu5823	0.0128617	35	22.5806	Planctomycetes	Pirellulales	Pirellulaceae	Blastopirellula	Planctomycetia	Pirellulales	Pirellulaceae	Bremerella	Bremerella cremea LHWP2 (JF748733)	91.507
F25	U4	Agriculture biowaste	Agriculture residues, mainly manure, and other bio-waste	Otu1342	0.0128617	108	69.6774	Phycisphaerae	Phycisphaerales	AKAU3564_sediment_group	AKAU3564_sediment_group_ge	Phycisphaerae	Sedimentisphaerales	Anaerohalosphaeraceae	Anaerohalosphaera	Anaerohalosphaera lusitana ST-NAGAB-D1 (KY471010.1)	89.286
F18	U4	Agriculture biowaste	Agriculture residues, mainly manure, and other bio-waste	Otu992	0.0128617	118	76.129	Planctomycetes	Pirellulales	Pirellulaceae	p-1088-a5_gut_group	Planctomycetia	Pirellulales	Lacipirellulaceae	Aeoliella	Aeoliella mucimassa Pan181 (MK559982)	88.15
F25	U4	Agriculture biowaste	Agriculture residues, mainly manure, and other bio-waste	Otu4947	0.0128617	76	49.0323	Planctomycetes	Pirellulales	Pirellulaceae	p-1088-a5_gut_group	Planctomycetia	Pirellulales	Lacipirellulaceae	Botrimarina	Botrimarina colliarenosi Pla108 (MK554547)	88.025
S10	U9	Sewage sludge	Thickened sewage sludge from wastewater treatment tank	Otu1963	0.011925	90	58.0645	Phycisphaerae	Pla1_lineage	Pla1_lineage_fa	Pla1_lineage_ge	Phycisphaerae	Sedimentisphaerales	Anaerohalosphaeraceae	Anaerohalosphaera	Anaerohalosphaera lusitana ST-NAGAB-D1 (KY471010.1)	88.912
S10	U9	Sewage sludge	Thickened sewage sludge from wastewater treatment tank	Otu2811	0.011925	24	15.4839	OM190	OM190_or	OM190_fa	OM190_ge	Planctomycetia	Pirellulales	Thermoguttaceae	Thermogutta	Thermogutta hypogea SBP2 (KC867695)	88.608
BKC2	U3	Agriculture biowaste	Agriculture residues, mainly manure, and other bio-waste	Otu11206	0.0119048	77	49.6774	Planctomycetes	Pirellulales	Pirellulaceae	Rhodopirellula	Planctomycetia	Pirellulales	Pirellulaceae	Novipirellula	Novipirellula caenicola YM26-125 (NR 136448.1)	94.48
BKC2	U3	Agriculture biowaste	Agriculture residues, mainly manure, and other bio-waste	Otu14731	0.0119048	29	18.7097	Planctomycetes	Planctomycetales	uncultured	uncultured_ge	Planctomycetia	Planctomycetales	Planctomycetaceae	Planctomicrobium	Planctomicrobium piriforme P3 (KP161655)	93.191
BKC2	U3	Agriculture biowaste	Agriculture residues, mainly manure, and other bio-waste	Otu17368	0.0119048	24	15.4839	Planctomycetes	Gemmatales	Gemmataceae	uncultured	Planctomycetia	Gemmatales	Gemmataceae	Gemmata	Gemmata massiliana IIL30 (JX088244)	87.603
F17	U4	Agriculture biowaste	Agriculture residues, mainly manure, and other bio-waste	Otu9143	0.0118243	39	25.1613	Planctomycetes	Pirellulales	Pirellulaceae	unknown	Planctomycetia	Pirellulales	Lacipirellulaceae	Posidoniimonas	Posidoniimonas corsicana KOR34 (MK554542)	95.349
F17	U4	Agriculture biowaste	Agriculture residues, mainly manure, and other bio-waste	Otu11276	0.0118243	20	12.9032	OM190	OM190_or	OM190_fa	OM190_ge	Saltatorellota	Saltatorellales	Saltatorellaceae	Saltatorellus	Engelhardtia mirabilis Pla86 (MK559989)	92.662
F10	U4	Agriculture biowaste	Agriculture residues, mainly manure, and other bio-waste	Otu8114	0.0118243	103	66.4516	Phycisphaerae	MSBL9	L21-RPul-D3	L21-RPul-D3_ge	Phycisphaerae	Sedimentisphaerales	Sedimentisphaeraceae	Limihaloglobus	Limihaloglobus sulfuriphilus SM-Chi-D1 (KX151396.1)	92.547
F42	U4	Agriculture biowaste	Agriculture residues, mainly manure, and other bio-waste	Otu3091	0.0118044	90	58.0645	Phycisphaerae	MSBL9	SG8-4	SG8-4_ge	Phycisphaerae	Sedimentisphaerales	Anaerohalosphaeraceae	Anaerohalosphaera	Anaerohalosphaera lusitana ST-NAGAB-D1 (KY471010.1)	93.053
F42	U4	Agriculture biowaste	Agriculture residues, mainly manure, and other bio-waste	Otu2573	0.0118044	130	83.871	Planctomycetes	Pirellulales	Pirellulaceae	Pir4_lineage	Planctomycetia	Pirellulales	Lacipirellulaceae	Lacipirellula	Lacipirellula limnantheis I41 (MK554526)	92.616
F19	U4	Agriculture biowaste	Agriculture residues, mainly manure, and other bio-waste	Otu30093	0.0117845	62	40	Planctomycetes	Pirellulales	Pirellulaceae	Pirellula	Planctomycetia	Pirellulales	Pirellulaceae	Aureliella	Aureliella helgolandensis Q31a (MK559992)	97.872
BT8	U10	Sewage sludge	Thickened sewage sludge from wastewater treatment tank	Otu3323	0.011745	29	18.7097	Planctomycetes	Pirellulales	Pirellulaceae	Pirellula	Planctomycetia	Pirellulales	Pirellulaceae	Anatilimnocola	Anatilimnocola aggregata ETA A8 (MK559973)	98.938
BT8	U10	Sewage sludge	Thickened sewage sludge from wastewater treatment tank	Otu8217	0.011745	22	14.1935	Planctomycetes	Pirellulales	Pirellulaceae	Pirellula	Planctomycetia	Pirellulales	Pirellulaceae	Bremerella	Bremerella volcania Pan97 (MK554518)	95.541
BT8	U10	Sewage sludge	Thickened sewage sludge from wastewater treatment tank	Otu7754	0.011745	26	16.7742	Phycisphaerae	MSBL9	unknown	unknown	Phycisphaerae	Sedimentisphaerales	Anaerobacaceae	Anaerobaca	Anaerobaca lacustris M17dextr(OR906296)	93.46
BT8	U10	Sewage sludge	Thickened sewage sludge from wastewater treatment tank	Otu12957	0.011745	13	8.3871	Phycisphaerae	MSBL9	GWC2-45-44	GWC2-45-44_ge	Phycisphaerae	Sedimentisphaerales	Sedimentisphaeraceae	Limihaloglobus	Limihaloglobus sulfuriphilus SM-Chi-D1 (KX151396.1)	91.807
BT2	U10	Sewage sludge	Thickened sewage sludge from wastewater treatment tank	Otu6218	0.0117057	28	18.0645	Phycisphaerae	unknown	unknown	unknown	Planctomycetia	Pirellulales	Thermoguttaceae	Thermogutta	Thermogutta hypogea SBP2 (KC867695)	89.474
F40	U4	Agriculture biowaste	Agriculture residues, mainly manure, and other bio-waste	Otu25741	0.0117057	7	4.51613	OM190	OM190_or	OM190_fa	OM190_ge	Phycisphaerae	Sedimentisphaerales	Anaerohalosphaeraceae	Anaerohalosphaera	Anaerohalosphaera lusitana ST-NAGAB-D1 (KY471010.1)	89.144
F46	U4	Agriculture biowaste	Agriculture residues, mainly manure, and other bio-waste	Otu5525	0.0116861	37	23.871	Planctomycetes	Pirellulales	Pirellulaceae	Pir4_lineage	Planctomycetia	Pirellulales	Lacipirellulaceae	Posidoniimonas	Posidoniimonas polymericola Pla123a (MK554580)	98.938
F46	U4	Agriculture biowaste	Agriculture residues, mainly manure, and other bio-waste	Otu19432	0.0116861	13	8.3871	Planctomycetes	Pirellulales	Pirellulaceae	Pirellula	Planctomycetia	Pirellulales	Pirellulaceae	Aureliella	Aureliella helgolandensis Q31a (MK559992)	98.504
F46	U4	Agriculture biowaste	Agriculture residues, mainly manure, and other bio-waste	Otu11206	0.0116861	77	49.6774	Planctomycetes	Pirellulales	Pirellulaceae	Rhodopirellula	Planctomycetia	Pirellulales	Pirellulaceae	Novipirellula	Novipirellula caenicola YM26-125 (NR 136448.1)	94.48
F46	U4	Agriculture biowaste	Agriculture residues, mainly manure, and other bio-waste	Otu6918	0.0116861	3	1.93548	Planctomycetes	Pirellulales	Pirellulaceae	Pirellula	Planctomycetia	Pirellulales	Pirellulaceae	Pirellula	Pirellula staleyi ATCC 27377 (NR 074521.1)	94.468
F46	U4	Agriculture biowaste	Agriculture residues, mainly manure, and other bio-waste	Otu16181	0.0116861	5	3.22581	Planctomycetes	Pirellulales	Pirellulaceae	Pir4_lineage	Planctomycetia	Pirellulales	Lacipirellulaceae	Lacipirellula	Lacipirellula limnantheis I41 (MK554526)	94.28
F46	U4	Agriculture biowaste	Agriculture residues, mainly manure, and other bio-waste	Otu7902	0.0116861	26	16.7742	Planctomycetes	Pirellulales	Pirellulaceae	uncultured	Planctomycetia	Pirellulales	Thermoguttaceae	Thermogutta	Thermogutta hypogea SBP2 (KC867695)	93.46
[truncated: 56,862 more rows]

## Sheet: Table S2
Table S2. In silico PCR results for the primer pair set used in the study against the SILVA database.
[truncated: 9 more rows]
