# Supplementary material for: Insights into the phylogenetic and metabolic diversity of Planctomycetota in anaerobic digesters and the isolation of novel Thermoguttaceae species
Source: FEMS Microbiol Ecol. 2025 Mar 17;101(4):fiaf025. doi: 10.1093/femsec/fiaf025 (PMC11929135; doi:10.1093/femsec/fiaf025)
Supplement: fiaf025_Supplemental_Files [file fiaf025_supplemental_files.zip › Supplementary File 2.xlsx]

## Sheet: Table S3
Table S3. MQ/HQ genomes used in the study for the functional analysis of Planctomycetota and related metadata.
MAG information				GTDB Taxonomy	checkM		Genomic prediction
ID	Acronym	Study	Origin	GTDB-tk classification	Completeness	Contamination	Hypothetical genes (%)	Number of sulphatases S1 (distinct genes in brackets)	Number of distinct GH genes	Hydrogenase type detected	Motility	Aminoacid auxotrophy	Vitamin auxotrophy
binACS_S1.12	M11	Own repository	MAG	d__Bacteria;p__Planctomycetota;c__Planctomycetia;o__Pirellulales;f__Thermoguttaceae;g__DSXL01;s__	87.84	2.74	70.3	45 (25)	46	[NiFe] hydrogenase, Periplasmic [NiFeSe]	no	phenylalanine, alanine, tyrosine	cobalamin, thiamine
binACS_S1.13	M28	Own repository	MAG	d__Bacteria;p__Planctomycetota;c__Phycisphaerae;o__UBA1845;f__PWPN01;g__JAAYCU01;s__	96.44	5.96	69.1	55 (23)	58	[NiFe] hydrogenase, [FeFe] hydrogenase, Periplasmic [NiFeSe]	yes	phenylalanine, alanine, tyrosine	cobalamin, thiamine
binACS_S1.26	M32	Own repository	MAG	d__Bacteria;p__Planctomycetota;c__Phycisphaerae;o__Sedimentisphaerales;f__SG8-4;g__PLanc-01;s__PLanc-01 sp012744475	97.44	1.21	60.6	25 (16)	61	[NiFe] hydrogenase, [FeFe] hydrogenase	yes	asparagine, phenylalanine, alanine, tyrosine	cobalamin, thiamine
binACS_S1.56	M35	Own repository	MAG	d__Bacteria;p__Planctomycetota;c__Phycisphaerae;o__Sedimentisphaerales;f__Anaerohalosphaeraceae;g__UBA7708;s__	98.99	1.03	59.4	17 (10)	61	[NiFe] hydrogenase, [FeFe] hydrogenase, Periplasmic [NiFeSe]	yes	alanine	cobalamin, thiamine
binACS_S1.57	M29	Own repository	MAG	d__Bacteria;p__Planctomycetota;c__Phycisphaerae;o__Sedimentisphaerales;f__SG8-4;g__DTPU01;s__DTPU01 sp018007255	94.9	3.1	56.7	7 (6)	58	[NiFe] hydrogenase, [FeFe] hydrogenase	no	asparagine, phenylalanine, alanine, tyrosine	cobalamin, thiamine
BM_061021___bin.51	M38	This study	MAG	d__Bacteria;p__Planctomycetota;c__Phycisphaerae;o__Sedimentisphaerales;f__Anaerohalosphaeraceae;g__T3Sed10-213;s__	99.72	0.64	53.4	14 (8)	44	[NiFe] hydrogenase, [FeFe] hydrogenase	yes	asparagine, phenylalanine, alanine, tyrosine	cobalamin, thiamine
BT_v_E___bin.1	M15	This study	MAG	d__Bacteria;p__Planctomycetota;c__Planctomycetia;o__Pirellulales;f__Thermoguttaceae;g__;s__	97.16	9.62	64.4	34 (20)	60	[NiFe] hydrogenase, [FeFe] hydrogenase	yes	phenylalanine, tyrosine	cobalamin, thiamine
BT_v_E___bin.50	M4	This study	MAG	d__Bacteria;p__Planctomycetota;c__Planctomycetia;o__Pirellulales;f__Pirellulaceae;g__GCA-2723275;s__	80.99	1.16	66.1	10 (8)	13	[NiFe] hydrogenase, [FeFe] hydrogenase, Periplasmic [NiFeSe], Fe-hydrogenase	yes	phenylalanine	cobalamin, thiamine, riboflavin
BTd_061021___bin.153	M24	This study	MAG	d__Bacteria;p__Planctomycetota;c__Phycisphaerae;o__UBA1845;f__PWPN01;g__;s__	76.52	2.75	62.4	36 (20)	41	[NiFe] hydrogenase	no	phenylalanine, alanine	cobalamin, thiamine, riboflavin
BTd_061021___bin.17	M36	This study	MAG	d__Bacteria;p__Planctomycetota;c__Phycisphaerae;o__Sedimentisphaerales;f__Anaerohalosphaeraceae;g__JAHDQI01;s__	96.74	0.4	52.7	3 (3)	46	[NiFe] hydrogenase, [FeFe] hydrogenase	yes	phenylalanine, alanine	cobalamin, thiamine
BTd_061021___bin.2	M1	This study	MAG	d__Bacteria;p__Planctomycetota;c__UBA8108;o__UBA8890;f__UBA8898;g__UBA8898;s__UBA8898 sp002070955	90.2	1.3	55.8	9 (8)	45	[NiFe] hydrogenase, [FeFe] hydrogenase	no	phenylalanine, alanine, tyrosine	cobalamin, thiamine
BTd_061021___bin.25	M6	This study	MAG	d__Bacteria;p__Planctomycetota;c__Planctomycetia;o__Pirellulales;f__Pirellulaceae;g__Anammoximicrobium;s__	91.6	2.66	66.1	44 (19)	45	[NiFe] hydrogenase, [FeFe] hydrogenase	no	phenylalanine, alanine, tyrosine	cobalamin, thiamine
BTd_061021___bin.72	M2	This study	MAG	d__Bacteria;p__Planctomycetota;c__PUPC01;o__DSUN01;f__DSUN01;g__DSUN01;s__	88.97	3.54	61	27 (19)	46	[FeFe] hydrogenase, Periplasmic [NiFeSe]	no	phenylalanine, tyrosine	cobalamin, thiamine, riboflavin
METABAT_AS01afH2WH_3	M25	Campanaro et al. 2019	MAG	d__Bacteria;p__Planctomycetota;c__Phycisphaerae;o__UBA1845;f__PWPN01;g__JAAXZI01;s__JAAXZI01 sp012719955	97.23	2.77	59.1	24 (17)	47	[NiFe] hydrogenase, [FeFe] hydrogenase, [NiFe] hydrogenase	yes	phenylalanine, alanine, tyrosine	cobalamin, thiamine
METABAT_AS06rmzACSIP_178	M23	Campanaro et al. 2019	MAG	d__Bacteria;p__Planctomycetota;c__Phycisphaerae;o__UBA1845;f__Fen-1342;g__JAAYXS01;s__JAAYXS01 sp012515775	84.49	3.82	65.6	7 (2)	16	[NiFe] hydrogenase, [FeFe] hydrogenase, Periplasmic [NiFeSe]	yes	arginine, phenylalanine, histidine, tyrosine, tryptophan	cobalamin, thiamine, riboflavin
METABAT_AS06rmzACSIP_219	M12	Campanaro et al. 2019	MAG	d__Bacteria;p__Planctomycetota;c__Planctomycetia;o__Pirellulales;f__Thermoguttaceae;g__JAAYAY01;s__JAAYAY01 sp012719125	98.37	3.43	68.7	84 (28)	57	[NiFe] hydrogenase, [FeFe] hydrogenase	no	phenylalanine, alanine, tyrosine	cobalamin, thiamine
METABAT_AS06rmzACSIP_229	M31	Campanaro et al. 2019	MAG	d__Bacteria;p__Planctomycetota;c__Phycisphaerae;o__Sedimentisphaerales;f__SG8-4;g__PLanc-01;s__PLanc-01 sp012719085	94.65	2.99	60.1	23 (16)	49	[NiFe] hydrogenase, [FeFe] hydrogenase	yes	phenylalanine, tyrosine	cobalamin, thiamine
METABAT_AS06rmzACSIP_251	M7	Campanaro et al. 2019	MAG	d__Bacteria;p__Planctomycetota;c__Planctomycetia;o__Pirellulales;f__Pirellulaceae;g__Anammoximicrobium;s__Anammoximicrobium sp012515235	94.93	7.81	67.3	62 (25)	56	[NiFe] hydrogenase, [FeFe] hydrogenase	no	phenylalanine, alanine, tyrosine	cobalamin, thiamine
METABAT_AS06rmzACSIP_316	M19	Campanaro et al. 2019	MAG	d__Bacteria;p__Planctomycetota;c__Phycisphaerae;o__SM23-33;f__FEN-1343;g__JAAYZK01;s__JAAYZK01 sp012514895	95.28	9.22	60.5	21 (14)	43	[NiFe] hydrogenase, [FeFe] hydrogenase	yes	phenylalanine, alanine, tyrosine	cobalamin, thiamine
METABAT_AS06rmzACSIP_320	M8	Campanaro et al. 2019	MAG	d__Bacteria;p__Planctomycetota;c__Planctomycetia;o__Pirellulales;f__Thermoguttaceae;g__;s__	79.06	4.76	69.7	7 (5)	24	[NiFe] hydrogenase, [FeFe] hydrogenase, Fe-hydrogenase	no	phenylalanine, alanine, tyrosine, lysine, threonine, tryptophan	cobalamin, thiamine, riboflavin
METABAT_AS06rmzACSIP_359	M33	Campanaro et al. 2019	MAG	d__Bacteria;p__Planctomycetota;c__Phycisphaerae;o__Sedimentisphaerales;f__SG8-4;g__PLanc-01;s__PLanc-01 sp012744475	99.39	2.19	60.4	26 (16)	61	[NiFe] hydrogenase, [FeFe] hydrogenase	yes	phenylalanine, alanine, tyrosine	cobalamin, thiamine
METABAT_AS06rmzACSIP_374	M13	Campanaro et al. 2019	MAG	d__Bacteria;p__Planctomycetota;c__Planctomycetia;o__Pirellulales;f__Thermoguttaceae;g__JAAYCB01;s__JAAYCB01 sp012744395	98.19	4.63	61.3	36 (18)	42	[FeFe] hydrogenase, Fe-hydrogenase	no	phenylalanine, tyrosine	cobalamin, thiamine
METABAT_AS06rmzACSIP_418	M21	Campanaro et al. 2019	MAG	d__Bacteria;p__Planctomycetota;c__Phycisphaerae;o__JAAYCJ01;f__JAAYCJ01;g__JAAYCJ01;s__JAAYCJ01 sp012729815	96.38	3.04	59.2	2 (2)	52	[NiFe] hydrogenase, [FeFe] hydrogenase	yes	phenylalanine, tyrosine	cobalamin, thiamine
METABAT_AS06rmzACSIP_458	M20	Campanaro et al. 2019	MAG	d__Bacteria;p__Planctomycetota;c__Phycisphaerae;o__SM23-33;f__SM23-33;g__JAAYCO01;s__JAAYCO01 sp012729725	97.23	2.44	54.4	No hits	31	[FeFe] hydrogenase	yes	phenylalanine, tyrosine	cobalamin, thiamine
METABAT_AS06rmzACSIP_467	M22	Campanaro et al. 2019	MAG	d__Bacteria;p__Planctomycetota;c__Phycisphaerae;o__JAAYCJ01;f__JAAYCJ01;g__JAAZAW01;s__JAAZAW01 sp012514125	92.94	0.44	51.4	No hits	24	[FeFe] hydrogenase	yes	alanine	cobalamin, thiamine
METABAT_AS06rmzACSIP_475	M37	Campanaro et al. 2019	MAG	d__Bacteria;p__Planctomycetota;c__Phycisphaerae;o__Sedimentisphaerales;f__Anaerohalosphaeraceae;g__T3Sed10-213;s__T3Sed10-213 sp012729675	99.98	0.54	56.4	No hits	30	[NiFe] hydrogenase, [FeFe] hydrogenase, Periplasmic [NiFeSe]	yes	phenylalanine, alanine, tyrosine	cobalamin, thiamine
METABAT_AS06rmzACSIP_494	M27	Campanaro et al. 2019	MAG	d__Bacteria;p__Planctomycetota;c__Phycisphaerae;o__UBA1845;f__PWPN01;g__JAAYCU01;s__JAAYCU01 sp012729595	97.54	0.62	58.9	12 (10)	28	[NiFe] hydrogenase, [FeFe] hydrogenase	yes	phenylalanine, alanine, tyrosine	cobalamin, thiamine
METABAT_AS06rmzACSIP_537	M26	Campanaro et al. 2019	MAG	d__Bacteria;p__Planctomycetota;c__Phycisphaerae;o__UBA1845;f__PWPN01;g__JAAYDF01;s__JAAYDF01 sp012729395	100	3.53	63.1	19 (15)	46	[NiFe] hydrogenase, [FeFe] hydrogenase	yes	phenylalanine, tyrosine	cobalamin, thiamine
METABAT_AS06rmzACSIP_541	M5	Campanaro et al. 2019	MAG	d__Bacteria;p__Planctomycetota;c__Planctomycetia;o__Pirellulales;f__Pirellulaceae;g__JAAYDI01;s__JAAYDI01 sp012729315	96.09	2.72	59.1	7 (7)	44	[NiFe] hydrogenase, [FeFe] hydrogenase, Fe-hydrogenase	yes	alanine	cobalamin, thiamine
METABAT_AS06rmzACSIP_597	M18	Campanaro et al. 2019	MAG	d__Bacteria;p__Planctomycetota;c__Phycisphaerae;o__FEN-1346;f__JAACEH01;g__JAAYDY01;s__JAAYDY01 sp012729015	95.28	2.73	62	7 (7)	29	[NiFe] hydrogenase, [FeFe] hydrogenase	yes	phenylalanine, alanine, tyrosine	cobalamin, thiamine
METABAT_AS06rmzACSIP_8	M14	Campanaro et al. 2019	MAG	d__Bacteria;p__Planctomycetota;c__Planctomycetia;o__Pirellulales;f__Thermoguttaceae;g__JABWBD01;s__JABWBD01 sp012728855	99.52	9.09	71	86 (3)	55	[NiFe] hydrogenase, [FeFe] hydrogenase, Fe-hydrogenase	yes	phenylalanine, tyrosine	cobalamin, thiamine
METABAT_AS06rmzACSIP_89	M3	Campanaro et al. 2019	MAG	d__Bacteria;p__Planctomycetota;c__Brocadiae;o__SM23-32;f__SM23-32;g__JAAYEJ01;s__JAAYEJ01 sp012728835	97.19	2.44	50.7	10 (8)	19	[NiFe] hydrogenase, [FeFe] hydrogenase	no	phenylalanine, tyrosine	cobalamin, thiamine
METABAT_AS22ysBPME_33	M39	Campanaro et al. 2019	MAG	d__Bacteria;p__Planctomycetota;c__Phycisphaerae;o__Sedimentisphaerales;f__Anaerohalosphaeraceae;g__T3Sed10-213;s__T3Sed10-213 sp012519365	88.68	0.85	56.1	16 (11)	40	[NiFe] hydrogenase, [FeFe] hydrogenase, Periplasmic [NiFeSe]	yes	asparagine, phenylalanine, alanine, tyrosine	cobalamin, thiamine, riboflavin
METABAT_AS27yjCOA_190	M9	Campanaro et al. 2019	MAG	d__Bacteria;p__Planctomycetota;c__Planctomycetia;o__Pirellulales;f__Thermoguttaceae;g__Thermogutta;s__Thermogutta sp012798155	87.61	2.28	64.6	29 (15)	35	[FeFe] hydrogenase	no	phenylalanine, alanine, tyrosine	cobalamin, thiamine
METABAT_AS27yjCOA_53	M30	Campanaro et al. 2019	MAG	d__Bacteria;p__Planctomycetota;c__Phycisphaerae;o__Sedimentisphaerales;f__SG8-4;g__PLanc-01;s__PLanc-01 sp012517265	94.48	3.16	64	19 (12)	60	[NiFe] hydrogenase, [FeFe] hydrogenase, Periplasmic [NiFeSe], Periplasmic [NiFe]	yes	phenylalanine, alanine	cobalamin, thiamine
METABAT_AS27yjCOA_69	M34	Campanaro et al. 2019	MAG	d__Bacteria;p__Planctomycetota;c__Phycisphaerae;o__Sedimentisphaerales;f__Anaerohalosphaeraceae;g__FEN-1350;s__FEN-1350 sp012517095	93.03	2.45	59.1	20 (11)	52	[NiFe] hydrogenase, [FeFe] hydrogenase, Periplasmic [NiFeSe]	yes	asparagine, phenylalanine, alanine, tyrosine	cobalamin, thiamine
SKZ1R	M17	This study	Isolated/enriched	d__Bacteria;p__Planctomycetota;c__Planctomycetia;o__Pirellulales;f__Thermoguttaceae;g__;s__	98.85	2.3	63.4	32 (22)		[NiFe] hydrogenase, [FeFe] hydrogenase, Periplasmic [NiFeSe]	yes	phenylalanine, tyrosine	cobalamin, thiamine
SKZ5.1	M10	This study	Isolated/enriched	d__Bacteria;p__Planctomycetota;c__Planctomycetia;o__Pirellulales;f__Thermoguttaceae;g__;s__	96.55	0	58.3	36 (16)		[NiFe] hydrogenase, [FeFe] hydrogenase	yes	phenylalanine, alanine, tyrosine	cobalamin, thiamine
SKZ5.6	M16	This study	Isolated/enriched	d__Bacteria;p__Planctomycetota;c__Planctomycetia;o__Pirellulales;f__Thermoguttaceae;g__;s__	100	0	62.9	49 (22)		[NiFe] hydrogenase, [FeFe] hydrogenase	yes	phenylalanine, tyrosine	cobalamin, thiamine

## Sheet: Table S4
Table S4. Differentially encoded and absent KOs and CAZymes in the Planctomycetota compared to all the other bacterial genomes.
KO / CAZyme	Fraction of planctomycetotal genomes encoding gene	Gene	LDA score	p-value
K00008	0.846154	SORD, gutB; L-iditol 2-dehydrogenase [EC:1.1.1.14]	2.5827	2.39408e-07
K00010	0.730769	iolG; myo-inositol 2-dehydrogenase / D-chiro-inositol 1-dehydrogenase [EC:1.1.1.18 1.1.1.369]	3.14186	0
K00012	0.692308	UGDH, ugd; UDPglucose 6-dehydrogenase [EC:1.1.1.22]	2.13162	0.0164902
K00024	0.769231	mdh; malate dehydrogenase [EC:1.1.1.37]	2.25331	1.16367e-10
K00030	0.884615	IDH3; isocitrate dehydrogenase (NAD+) [EC:1.1.1.41]	2.28931	1.70429e-06
K00033	1	PGD, gnd, gntZ; 6-phosphogluconate dehydrogenase [EC:1.1.1.44 1.1.1.343]	2.1642	0.00128826
K00036	1	G6PD, zwf; glucose-6-phosphate 1-dehydrogenase [EC:1.1.1.49 1.1.1.363]	2.27483	1.88428e-07
K00059	1	fabG, OAR1; 3-oxoacyl-[acyl-carrier protein] reductase [EC:1.1.1.100]	2.51745	0.00729116
K00067	0.730769	rfbD, rmlD; dTDP-4-dehydrorhamnose reductase [EC:1.1.1.133]	2.0973	0.0433042
K00163	0.5	aceE; pyruvate dehydrogenase E1 component [EC:1.2.4.1]	2.28531	2.53445e-09
K00208	0.5	fabI; enoyl-[acyl-carrier protein] reductase I [EC:1.3.1.9 1.3.1.10]	2.23859	0.000224979
K00226	0.692308	pyrD; dihydroorotate dehydrogenase (fumarate) [EC:1.3.98.1]	2.20966	1.61068e-09
K00261	0.538462	GLUD1_2, gdhA; glutamate dehydrogenase (NAD(P)+) [EC:1.4.1.3]	2.09382	0.000112818
K00262	0.846154	E1.4.1.4, gdhA; glutamate dehydrogenase (NADP+) [EC:1.4.1.4]	2.11357	0.0302961
K00265	0.538462	gltB; glutamate synthase (NADPH) large chain [EC:1.4.1.13]	2.09201	0.000453932
K00266	0.961538	gltD; glutamate synthase (NADPH) small chain [EC:1.4.1.13]	2.24508	0.00959289
K00278	1	nadB; L-aspartate oxidase [EC:1.4.3.16]	2.30682	1.01594e-06
K00324	0.730769	pntA; H+-translocating NAD(P) transhydrogenase subunit alpha [EC:1.6.1.2 7.1.1.1]	2.68381	3.85569e-08
K00325	0.730769	pntB; H+-translocating NAD(P) transhydrogenase subunit beta [EC:1.6.1.2 7.1.1.1]	2.3781	4.73848e-07
K00330	0.538462	nuoA; NADH-quinone oxidoreductase subunit A [EC:7.1.1.2]	2.433	2.05509e-08
K00331	0.538462	nuoB; NADH-quinone oxidoreductase subunit B [EC:7.1.1.2]	2.39071	8.68208e-07
K00332	0.538462	nuoC; NADH-quinone oxidoreductase subunit C [EC:7.1.1.2]	2.32356	7.19512e-08
K00333	0.538462	nuoD; NADH-quinone oxidoreductase subunit D [EC:7.1.1.2]	2.4083	1.95091e-07
K00334	0.807692	nuoE; NADH-quinone oxidoreductase subunit E [EC:7.1.1.2]	2.19337	0.00860619
K00335	0.961538	nuoF; NADH-quinone oxidoreductase subunit F [EC:7.1.1.2]	2.64606	8.08241e-09
K00336	0.615385	nuoG; NADH-quinone oxidoreductase subunit G [EC:7.1.1.2]	2.20476	0.000311648
K00337	0.538462	nuoH; NADH-quinone oxidoreductase subunit H [EC:7.1.1.2]	2.3061	5.42834e-05
K00339	0.538462	nuoJ; NADH-quinone oxidoreductase subunit J [EC:7.1.1.2]	2.29039	1.85311e-07
K00341	0.538462	nuoL; NADH-quinone oxidoreductase subunit L [EC:7.1.1.2]	2.34336	3.30591e-05
K00342	0.538462	nuoM; NADH-quinone oxidoreductase subunit M [EC:7.1.1.2]	2.29932	1.10331e-05
K00343	0.615385	nuoN; NADH-quinone oxidoreductase subunit N [EC:7.1.1.2]	2.4075	3.26095e-08
K00436	0.5	hoxH; NAD-reducing hydrogenase large subunit [EC:1.12.1.2]	2.34764	2.22045e-16
K00548	0.961538	metH, MTR; 5-methyltetrahydrofolate--homocysteine methyltransferase [EC:2.1.1.13]	2.3915	0.000140205
K00570	0.576923	pmtA; phosphatidylethanolamine/phosphatidyl-N-methylethanolamine N-methyltransferase [EC:2.1.1.17 2.1.1.71]	2.4991	0
K00573	0.846154	E2.1.1.77, pcm; protein-L-isoaspartate(D-aspartate) O-methyltransferase [EC:2.1.1.77]	2.50595	5.67798e-08
K00606	0.807692	panB; 3-methyl-2-oxobutanoate hydroxymethyltransferase [EC:2.1.2.11]	2.12545	0.0114693
K00612	0.538462	nodU; carbamoyltransferase [EC:2.1.3.-]	2.2847	0
K00619	0.615385	argA; amino-acid N-acetyltransferase [EC:2.3.1.1]	2.26249	1.3371e-11
K00627	0.961538	DLAT, aceF, pdhC; pyruvate dehydrogenase E2 component (dihydrolipoamide acetyltransferase) [EC:2.3.1.12]	2.47467	3.10678e-07
K00641	0.807692	metX; homoserine O-acetyltransferase/O-succinyltransferase [EC:2.3.1.31 2.3.1.46]	2.33645	2.21957e-10
K00652	0.730769	bioF; 8-amino-7-oxononanoate synthase [EC:2.3.1.47]	2.18722	0.000555863
K00677	1	lpxA; UDP-N-acetylglucosamine acyltransferase [EC:2.3.1.129]	2.66678	0
K00684	0.576923	aat; leucyl/phenylalanyl-tRNA---protein transferase [EC:2.3.2.6]	2.25827	2.81483e-11
K00688	0.961538	PYG, glgP; glycogen phosphorylase [EC:2.4.1.1]	2.31797	0.00168561
K00721	0.576923	DPM1; dolichol-phosphate mannosyltransferase [EC:2.4.1.83]	2.18598	0.00117263
K00748	0.961538	lpxB; lipid-A-disaccharide synthase [EC:2.4.1.182]	2.3117	4.6775e-08
K00764	1	purF, PPAT; amidophosphoribosyltransferase [EC:2.4.2.14]
K00766	0.884615	trpD; anthranilate phosphoribosyltransferase [EC:2.4.2.18]	2.23264	3.1828e-05
K00767	0.961538	nadC, QPRT; nicotinate-nucleotide pyrophosphorylase (carboxylating) [EC:2.4.2.19]	2.21757	0.00365123
K00772	0.692308	mtaP, MTAP; 5'-methylthioadenosine phosphorylase [EC:2.4.2.28]	2.18764	0.000777618
K00782	0.538462	lldG; L-lactate dehydrogenase complex protein LldG	2.14627	8.79408e-13
K00784	0.846154	rnz; ribonuclease Z [EC:3.1.26.11]	2.25713	4.92526e-05
K00788	1	thiE; thiamine-phosphate pyrophosphorylase [EC:2.5.1.3]	2.25922	2.6825e-07
K00793	0.961538	ribE, RIB5; riboflavin synthase [EC:2.5.1.9]	2.26058	1.43399e-05
K00794	1	ribH, RIB4; 6,7-dimethyl-8-ribityllumazine synthase [EC:2.5.1.78]	2.27171	7.56899e-06
K00809	0.807692	DHPS, dys; deoxyhypusine synthase [EC:2.5.1.46]	2.46828	0
K00820	0.923077	glmS, GFPT; glutamine---fructose-6-phosphate transaminase (isomerizing) [EC:2.6.1.16]	2.32555	0.0277329
K00826	1	E2.6.1.42, ilvE; branched-chain amino acid aminotransferase [EC:2.6.1.42]	2.42546	4.62741e-07
K00833	0.692308	bioA; adenosylmethionine---8-amino-7-oxononanoate aminotransferase [EC:2.6.1.62]	2.48633	0
K00845	0.846154	glk; glucokinase [EC:2.7.1.2]	2.33982	0.0429125
K00848	0.769231	rhaB; rhamnulokinase [EC:2.7.1.5]	2.1167	4.99178e-05
K00849	1	galK; galactokinase [EC:2.7.1.6]	2.56462	3.82753e-07
K00852	0.884615	rbsK, RBKS; ribokinase [EC:2.7.1.15]	2.16878	0.000159857
K00853	0.807692	araB; L-ribulokinase [EC:2.7.1.16]	2.16835	5.01104e-07
K00854	0.961538	xylB, XYLB; xylulokinase [EC:2.7.1.17]	2.43179	0.00200767
K00860	0.576923	cysC; adenylylsulfate kinase [EC:2.7.1.25]	2.28669	0
K00874	0.846154	kdgK; 2-dehydro-3-deoxygluconokinase [EC:2.7.1.45]	2.14699	0.00403248
K00912	0.884615	lpxK; tetraacyldisaccharide 4'-kinase [EC:2.7.1.130]	2.36324	4.30601e-11
K00937	0.576923	ppk1; polyphosphate kinase [EC:2.7.4.1]	2.14282	0.00947986
K00940	0.884615	ndk, NME; nucleoside-diphosphate kinase [EC:2.7.4.6]	2.01983	0.0248013
K00946	0.961538	thiL; thiamine-monophosphate kinase [EC:2.7.4.16]	2.33903	1.92616e-10
K00950	0.769231	folK; 2-amino-4-hydroxy-6-hydroxymethyldihydropteridine diphosphokinase [EC:2.7.6.3]	2.14837	0.0379197
K00958	0.5	sat, met3; sulfate adenylyltransferase [EC:2.7.7.4]	2.23206	1.11022e-16
K00970	0.923077	pcnB; poly(A) polymerase [EC:2.7.7.19]	2.21506	3.27422e-06
K00971	0.961538	manC, cpsB; mannose-1-phosphate guanylyltransferase [EC:2.7.7.13]	2.2807	3.49813e-06
K00972	0.846154	UAP1; UDP-N-acetylglucosamine/UDP-N-acetylgalactosamine diphosphorylase [EC:2.7.7.23 2.7.7.83]	2.46975	0
K00979	0.884615	kdsB; 3-deoxy-manno-octulosonate cytidylyltransferase (CMP-KDO synthetase) [EC:2.7.7.38]	2.36884	8.59324e-12
K00986	0.653846	ltrA; RNA-directed DNA polymerase [EC:2.7.7.49]	2.45378	0.000130697
K01012	0.961538	bioB; biotin synthase [EC:2.8.1.6]	2.61231	8.00628e-09
K01053	0.807692	gnl, RGN; gluconolactonase [EC:3.1.1.17]	2.68528	0
K01060	0.538462	cah; cephalosporin-C deacetylase [EC:3.1.1.41]	2.36334	7.63426e-07
K01077	0.884615	E3.1.3.1, phoA, phoB; alkaline phosphatase [EC:3.1.3.1]	2.38505	3.706e-11
K01092	0.769231	E3.1.3.25, IMPA, suhB; myo-inositol-1(or 4)-monophosphatase [EC:3.1.3.25]	2.08644	0.0266719
K01095	0.615385	pgpA; phosphatidylglycerophosphatase A [EC:3.1.3.27]	2.33521	3.84137e-14
K01134	0.692308	ARSA; arylsulfatase A [EC:3.1.6.8]	2.79666	0
K01136	0.615385	IDS; iduronate 2-sulfatase [EC:3.1.6.13]	2.66724	0
K01156	0.576923	res; type III restriction enzyme [EC:3.1.21.5]	2.30109	0.000383573
K01174	0.846154	nuc; micrococcal nuclease [EC:3.1.31.1]	2.31156	1.02585e-12
K01179	0.807692	E3.2.1.4; endoglucanase [EC:3.2.1.4]	2.55219	1.94867e-09
K01181	0.769231	E3.2.1.8, xynA; endo-1,4-beta-xylanase [EC:3.2.1.8]	2.58226	7.47979e-11
K01186	0.653846	NEU1; sialidase-1 [EC:3.2.1.18]	2.63193	1.75415e-14
K01187	0.538462	malZ; alpha-glucosidase [EC:3.2.1.20]	2.4463	0.00124763
K01190	0.653846	lacZ; beta-galactosidase [EC:3.2.1.23]	2.94814	0.00893345
K01191	0.730769	MAN2C1; alpha-mannosidase [EC:3.2.1.24]	2.34849	4.30942e-09
K01192	0.615385	E3.2.1.25, MANBA, manB; beta-mannosidase [EC:3.2.1.25]	2.40144	3.06234e-06
K01206	0.961538	FUCA; alpha-L-fucosidase [EC:3.2.1.51]	3.15027	0
K01209	0.730769	abfA; alpha-L-arabinofuranosidase [EC:3.2.1.55]	2.67307	1.27872e-06
K01214	0.538462	ISA, treX; isoamylase [EC:3.2.1.68]	2.36604	1.4204e-10
K01239	0.692308	iunH; purine nucleosidase [EC:3.2.2.1]	2.23985	3.20116e-08
K01322	0.5	PREP; prolyl oligopeptidase [EC:3.4.21.26]	2.17315	6.07291e-07
K01358	0.923077	clpP, CLPP; ATP-dependent Clp protease, protease subunit [EC:3.4.21.92]	2.20441	5.19126e-05
K01443	0.807692	nagA, AMDHD2; N-acetylglucosamine-6-phosphate deacetylase [EC:3.5.1.25]	2.08498	0.00244091
K01463	0.884615	bshB1; N-acetylglucosamine malate deacetylase 1 [EC:3.5.1.-]	2.74339	0
K01470	0.692308	E3.5.2.10; creatinine amidohydrolase [EC:3.5.2.10]	2.62557	4.77842e-05
K01495	0.923077	GCH1, folE; GTP cyclohydrolase IA [EC:3.5.4.16]	2.27874	0.000805265
K01496	0.807692	hisI; phosphoribosyl-AMP cyclohydrolase [EC:3.5.4.19]	2.37218	6.03961e-14
K01512	0.884615	acyP; acylphosphatase [EC:3.6.1.7]	2.35704	1.84842e-10
K01565	0.615385	SGSH; N-sulfoglucosamine sulfohydrolase [EC:3.10.1.1]	2.68945	0
K01579	0.961538	panD; aspartate 1-decarboxylase [EC:4.1.1.11]	2.30666	9.66328e-08
K01596	0.884615	E4.1.1.32, pckA, PCK; phosphoenolpyruvate carboxykinase (GTP) [EC:4.1.1.32]	2.1278	0.00158328
K01599	0.961538	hemE, UROD; uroporphyrinogen decarboxylase [EC:4.1.1.37]	3.3108	1.28786e-14
K01609	0.923077	trpC; indole-3-glycerol phosphate synthase [EC:4.1.1.48]	2.32178	4.02096e-06
K01613	0.884615	psd, PISD; phosphatidylserine decarboxylase [EC:4.1.1.65]	2.26693	1.2155e-07
K01627	1	kdsA; 2-dehydro-3-deoxyphosphooctonate aldolase (KDO 8-P synthase) [EC:2.5.1.55]	2.39429	0
K01657	0.846154	trpE; anthranilate synthase component I [EC:4.1.3.27]	2.15123	0.000786777
K01665	0.615385	pabB; para-aminobenzoate synthetase component I [EC:2.6.1.85]	2.22645	1.42442e-12
K01669	0.653846	phrB; deoxyribodipyrimidine photo-lyase [EC:4.1.99.3]	2.38944	1.48253e-11
K01679	0.538462	E4.2.1.2B, fumC, FH; fumarate hydratase, class II [EC:4.2.1.2]	2.1445	0.00129563
K01695	0.961538	trpA; tryptophan synthase alpha chain [EC:4.2.1.20]	2.22682	8.0485e-05
K01696	0.961538	trpB; tryptophan synthase beta chain [EC:4.2.1.20]	2.02726	0.00823978
K01698	0.884615	hemB, ALAD; porphobilinogen synthase [EC:4.2.1.24]	2.39089	7.59093e-12
K01737	1	queD, ptpS, PTS; 6-pyruvoyltetrahydropterin/6-carboxytetrahydropterin synthase [EC:4.2.3.12 4.1.2.50]	2.63463	0
K01738	0.961538	cysK; cysteine synthase [EC:2.5.1.47]	2.18987	0.00942421
K01739	0.538462	metB; cystathionine gamma-synthase [EC:2.5.1.48]	2.0158	2.5172e-06
K01749	0.884615	hemC, HMBS; hydroxymethylbilane synthase [EC:2.5.1.61]	2.30078	1.672e-13
K01784	1	galE, GALE; UDP-glucose 4-epimerase [EC:5.1.3.2]	2.57459	1.33849e-06
K01785	0.653846	galM, GALM; aldose 1-epimerase [EC:5.1.3.3]	2.32087	0.0097601
K01787	0.538462	RENBP; N-acylglucosamine 2-epimerase [EC:5.1.3.8]	2.18432	1.92972e-09
K01791	0.846154	wecB; UDP-N-acetylglucosamine 2-epimerase (non-hydrolysing) [EC:5.1.3.14]	2.32973	0.000307541
K01804	0.769231	araA; L-arabinose isomerase [EC:5.3.1.4]	2.3088	2.71756e-06
K01805	0.961538	xylA; xylose isomerase [EC:5.3.1.5]	2.53957	1.09135e-13
K01812	0.730769	uxaC; glucuronate isomerase [EC:5.3.1.12]	2.13532	0.000996245
K01813	0.730769	rhaA; L-rhamnose isomerase [EC:5.3.1.14]	2.26288	2.24157e-08
K01816	0.846154	hyi, gip; hydroxypyruvate isomerase [EC:5.3.1.22]	2.72367	0
K01817	0.923077	trpF; phosphoribosylanthranilate isomerase [EC:5.3.1.24]	2.24771	5.53675e-07
K01818	0.653846	fucI; L-fucose/D-arabinose isomerase [EC:5.3.1.25 5.3.1.3]	2.10988	5.90944e-06
K01838	0.692308	pgmB; beta-phosphoglucomutase [EC:5.4.2.6]	2.37159	4.75446e-09
K01840	0.961538	manB; phosphomannomutase [EC:5.4.2.8]	2.6845	1.11022e-16
K01843	0.807692	kamA; lysine 2,3-aminomutase [EC:5.4.3.2]	2.34576	0.000615747
K01845	0.961538	hemL; glutamate-1-semialdehyde 2,1-aminomutase [EC:5.4.3.8]	2.38122	2.15176e-08
K01912	0.961538	paaK; phenylacetate-CoA ligase [EC:6.2.1.30]	2.733	6.01982e-07
K01918	0.961538	panC; pantoate--beta-alanine ligase [EC:6.3.2.1]	2.27909	2.57673e-05
K01921	1	ddl; D-alanine-D-alanine ligase [EC:6.3.2.4]	2.59332	1.81574e-05
K01935	0.730769	bioD; dethiobiotin synthetase [EC:6.3.3.3]	2.31839	0
K01951	1	guaA, GMPS; GMP synthase (glutamine-hydrolysing) [EC:6.3.5.2]	2.13803	0.00466273
K01953	1	asnB, ASNS; asparagine synthase (glutamine-hydrolysing) [EC:6.3.5.4]	2.73304	3.13894e-11
K01955	0.961538	carB, CPA2; carbamoyl-phosphate synthase large subunit [EC:6.3.5.5]	2.62645	1.19794e-06
K01956	0.807692	carA, CPA1; carbamoyl-phosphate synthase small subunit [EC:6.3.5.5]	2.02911	0.0325311
K01961	1	accC; acetyl-CoA carboxylase, biotin carboxylase subunit [EC:6.4.1.2 6.3.4.14]	2.12987	0.00590751
K01962	1	accA; acetyl-CoA carboxylase carboxyl transferase subunit alpha [EC:6.4.1.2 2.1.3.15]	2.25047	1.74066e-05
K01963	1	accD; acetyl-CoA carboxylase carboxyl transferase subunit beta [EC:6.4.1.2 2.1.3.15]	2.33232	1.21753e-06
K01991	1	wza, gfcE; polysaccharide biosynthesis/export protein	2.88318	0
K02003	1	ABC.CD.A; putative ABC transport system ATP-binding protein	2.20434	0.0245376
K02004	1	ABC.CD.P; putative ABC transport system permease protein	2.88515	3.91368e-05
K02005	1	ABC.CD.TX; HlyD family secretion protein	2.91607	2.74778e-11
K02036	0.846154	pstB; phosphate transport system ATP-binding protein [EC:7.3.2.1]	2.22088	0.0257561
K02065	0.961538	mlaF, linL, mkl; phospholipid/cholesterol/gamma-HCH transport system ATP-binding protein	2.62543	1.11022e-16
K02066	0.961538	mlaE, linK; phospholipid/cholesterol/gamma-HCH transport system permease protein	2.62592	0
K02067	0.846154	mlaD, linM; phospholipid/cholesterol/gamma-HCH transport system substrate-binding protein	2.33129	4.03938e-10
K02078	1	acpP; acyl carrier protein	2.64304	5.54587e-08
K02160	0.923077	accB, bccP; acetyl-CoA carboxylase biotin carboxyl carrier protein	2.23218	1.47499e-05
K02217	0.846154	ftnA, ftn; ferritin [EC:1.16.3.2]	2.18708	2.41768e-05
K02278	0.615385	cpaA, tadV; prepilin peptidase CpaA [EC:3.4.23.43]	2.39126	1.11022e-15
K02279	0.576923	cpaB, rcpC; pilus assembly protein CpaB	2.15742	2.57043e-07
K02280	0.576923	cpaC, rcpA; pilus assembly protein CpaC	2.42041	0
K02282	0.576923	cpaE, tadZ; pilus assembly protein CpaE	2.16687	1.13632e-06
K02283	0.692308	cpaF, tadA; pilus assembly protein CpaF [EC:7.4.2.8]	2.28052	0.0302636
K02313	0.961538	dnaA; chromosomal replication initiator protein	2.18036	6.85262e-06
K02347	0.692308	polX, dpx; DNA polymerase (family X)	2.21199	8.51882e-06
K02372	1	fabZ; 3-hydroxyacyl-[acyl-carrier-protein] dehydratase [EC:4.2.1.59]	2.82439	7.77156e-16
K02390	0.807692	flgE; flagellar hook protein FlgE	2.16096	0.0105575
K02393	0.769231	flgH; flagellar L-ring protein FlgH	2.37687	0
K02394	0.769231	flgI; flagellar P-ring protein FlgI	2.46942	0
K02397	0.730769	flgL; flagellar hook-associated protein 3 FlgL	2.07588	0.0383999
K02400	0.884615	flhA; flagellar biosynthesis protein FlhA	2.24509	0.00170894
K02401	0.961538	flhB; flagellar biosynthesis protein FlhB	2.20173	0.000388633
K02405	0.923077	fliA, whiG; RNA polymerase sigma factor FliA	2.50022	1.59993e-08
K02406	0.769231	fliC, hag; flagellin	2.67963	1.08706e-06
K02407	0.769231	fliD; flagellar hook-associated protein 2	2.10869	0.0172389
K02410	0.884615	fliG; flagellar motor switch protein FliG	2.29816	0.000151479
K02412	0.884615	fliI; flagellum-specific ATP synthase [EC:7.4.2.8]	2.32486	0.00075186
K02414	0.615385	fliK; flagellar hook-length control protein FliK	2.23671	6.84452e-13
K02417	0.846154	fliN; flagellar motor switch protein FliN	2.39587	8.69824e-06
K02419	0.923077	fliP; flagellar biosynthesis protein FliP	2.08859	0.0025842
K02420	0.923077	fliQ; flagellar biosynthesis protein FliQ	2.09389	0.0028754
K02421	0.923077	fliR; flagellar biosynthesis protein FliR	2.0721	0.00220314
K02429	0.5	fucP; MFS transporter, FHS family, L-fucose permease	2.07226	1.56003e-08
K02450	0.576923	gspA; general secretion pathway protein A	2.42124	0
K02453	0.961538	gspD; general secretion pathway protein D	3.02821	0
K02454	0.923077	gspE; general secretion pathway protein E [EC:7.4.2.8]	2.84919	0
K02455	0.653846	gspF; general secretion pathway protein F	2.52958	0
K02456	1	gspG; general secretion pathway protein G	3.02175	0
K02482	0.846154	flgS; two-component system, NtrC family, sensor kinase [EC:2.7.13.3]	2.78008	0
K02492	0.923077	hemA; glutamyl-tRNA reductase [EC:1.2.1.70]	2.33022	6.99441e-15
K02500	0.923077	hisF; imidazole glycerol-phosphate synthase subunit HisF [EC:4.3.2.10]	2.44587	5.38051e-07
K02501	0.846154	hisH; imidazole glycerol-phosphate synthase subunit HisH [EC:4.3.2.10]	2.20798	0.000280227
K02517	0.961538	lpxL, htrB; Kdo2-lipid IVA lauroyltransferase/acyltransferase [EC:2.3.1.241 2.3.1.-]	2.37723	1.89404e-12
K02523	0.730769	ispB; octaprenyl-diphosphate synthase [EC:2.5.1.90]	2.27313	8.26727e-07
K02527	0.961538	kdtA, waaA; 3-deoxy-D-manno-octulosonic-acid transferase [EC:2.4.99.12 2.4.99.13 2.4.99.14 2.4.99.15]	2.53491	4.44089e-16
K02529	0.884615	lacI, galR; LacI family transcriptional regulator	2.95863	0.00503876
K02536	0.884615	lpxD; UDP-3-O-[3-hydroxymyristoyl] glucosamine N-acyltransferase [EC:2.3.1.191]	2.54445	7.58802e-11
K02556	0.807692	motA; chemotaxis protein MotA	2.21391	0.000423999
K02557	1	motB; chemotaxis protein MotB	2.83654	1.11022e-16
K02564	0.846154	nagB, GNPDA; glucosamine-6-phosphate deaminase [EC:3.5.99.6]	2.31014	0.00304256
K02574	0.653846	napH; ferredoxin-type protein NapH	2.2154	0.000122399
K02584	0.769231	nifA; Nif-specific regulatory protein	2.4741	0
K02614	0.538462	paaI; acyl-CoA thioesterase [EC:3.1.2.-]	2.22018	4.55452e-09
K02651	0.576923	flp, pilA; pilus assembly protein Flp/PilA	2.33282	0
K02652	1	pilB; type IV pilus assembly protein PilB	3.04717	1.22125e-15
K02653	1	pilC; type IV pilus assembly protein PilC	2.92548	8.4277e-13
K02654	1	pilD, pppA; leader peptidase (prepilin peptidase) / N-methyltransferase [EC:3.4.23.43 2.1.1.-]	2.21173	0.00870321
K02662	1	pilM; type IV pilus assembly protein PilM	2.63096	1.07692e-14
K02669	1	pilT; twitching motility protein PilT	3.00473	2.22045e-16
K02806	1	ptsN; nitrogen PTS system EIIA component [EC:2.7.1.-]	2.92961	0
K02843	0.807692	waaF, rfaF; heptosyltransferase II [EC:2.4.-.-]	2.54371	0
K02844	0.692308	waaG, rfaG; UDP-glucose:(heptosyl)LPS alpha-1,3-glucosyltransferase [EC:2.4.1.-]	2.50988	0
K02851	1	wecA, tagO, rfe; UDP-GlcNAc:undecaprenyl-phosphate/decaprenyl-phosphate GlcNAc-1-phosphate transferase [EC:2.7.8.33 2.7.8.35]	2.62063	4.70993e-09
K02856	0.576923	rhaT; L-rhamnose-H+ transport protein	2.50606	0
K02945	1	RP-S1, rpsA; small subunit ribosomal protein S1	2.48555	4.76307e-08
K03040	1	rpoA; DNA-directed RNA polymerase subunit alpha [EC:2.7.7.6]	2.38816	1.44463e-08
K03070	1	secA; preprotein translocase subunit SecA [EC:7.4.2.8]	2.31447	0.0044131
K03077	0.730769	araD, ulaF, sgaE, sgbE; L-ribulose-5-phosphate 4-epimerase [EC:5.1.3.4]	2.18552	0.00116008
K03079	0.769231	ulaE, sgaU, sgbU; L-ribulose-5-phosphate 3-epimerase [EC:5.1.3.22]	2.76323	0
K03086	1	rpoD; RNA polymerase primary sigma factor	2.9524	1.39666e-13
K03088	0.884615	rpoE; RNA polymerase sigma-70 factor, ECF subfamily	2.60235	1.18908e-09
K03092	0.961538	rpoN; RNA polymerase sigma-54 factor	2.15577	0.00618285
K03116	1	tatA; sec-independent protein translocase protein TatA	2.39375	3.73984e-07
K03118	0.961538	tatC; sec-independent protein translocase protein TatC	2.24946	1.7975e-05
K03147	0.961538	thiC; phosphomethylpyrimidine synthase [EC:4.1.99.17]	2.44314	4.44089e-16
K03149	0.769231	thiG; thiazole synthase [EC:2.8.1.10]	2.40186	0
K03150	1	thiH; 2-iminoacetate synthase [EC:4.1.99.19]	2.52698	2.34323e-11
K03154	0.5	thiS; sulfur carrier protein	2.20028	2.17304e-08
K03166	0.807692	top6A; DNA topoisomerase VI subunit A [EC:5.6.2.2]	2.67213	0
K03167	0.730769	top6B; DNA topoisomerase VI subunit B [EC:5.6.2.2]	2.53478	0
K03179	0.615385	ubiA; 4-hydroxybenzoate polyprenyltransferase [EC:2.5.1.39]	2.40762	4.9463e-09
K03182	0.538462	ubiD; 4-hydroxy-3-polyprenylbenzoate decarboxylase [EC:4.1.1.98]	2.2614	1.31107e-07
K03183	0.884615	ubiE; demethylmenaquinone methyltransferase / 2-methoxy-6-polyprenyl-1,4-benzoquinol methylase [EC:2.1.1.163 2.1.1.201]	2.35648	5.34717e-07
K03270	0.961538	kdsC; 3-deoxy-D-manno-octulosonate 8-phosphate phosphatase (KDO 8-P phosphatase) [EC:3.1.3.45]	2.4772	0
K03271	0.923077	gmhA, lpcA; D-sedoheptulose 7-phosphate isomerase [EC:5.3.1.28]	2.35074	7.4503e-10
K03272	0.884615	gmhC, hldE, waaE, rfaE; D-beta-D-heptose 7-phosphate kinase / D-beta-D-heptose 1-phosphate adenosyltransferase [EC:2.7.1.167 2.7.7.70]	2.59859	0
K03273	0.615385	gmhB; D-glycero-D-manno-heptose 1,7-bisphosphate phosphatase [EC:3.1.3.82 3.1.3.83]	2.2197	2.27288e-06
K03281	0.769231	TC.CIC; chloride channel protein, CIC family	2.21418	1.47914e-09
K03294	0.730769	TC.APA; basic amino acid/polyamine antiporter, APA family	2.27769	7.47203e-06
K03305	0.615385	TC.POT; proton-dependent oligopeptide transporter, POT family	2.36489	6.77245e-11
K03307	0.923077	TC.SSS; solute:Na+ symporter, SSS family	3.31566	1.77636e-15
K03320	0.692308	amt, AMT, MEP; ammonium transporter, Amt family	2.38109	6.94837e-07
K03325	0.576923	ACR3, arsB; arsenite transporter	2.11649	0.00129731
K03327	0.769231	TC.MATE, SLC47A, norM, mdtK, dinF; multidrug resistance protein, MATE family	2.42618	1.06692e-13
K03332	0.576923	fruA; fructan beta-fructosidase [EC:3.2.1.80]	2.24504	0
K03335	0.5	iolE; inosose dehydratase [EC:4.2.1.44]	2.05442	7.26097e-06
K03388	0.576923	hdrA2; heterodisulfide reductase subunit A2 [EC:1.8.7.3 1.8.98.4 1.8.98.5 1.8.98.6]	2.21908	1.88369e-05
K03389	0.576923	hdrB2; heterodisulfide reductase subunit B2 [EC:1.8.7.3 1.8.98.4 1.8.98.5 1.8.98.6]	2.22864	5.60618e-12
K03408	0.807692	cheW; purine-binding chemotaxis protein CheW	2.45073	0.00738662
K03409	0.769231	cheX; chemotaxis protein CheX	2.4281	1.06044e-08
K03411	0.692308	cheD; chemotaxis protein CheD [EC:3.5.1.44]	2.14887	0.00384034
K03413	0.807692	cheY; two-component system, chemotaxis family, chemotaxis protein CheY	2.32713	0.000793039
K03474	0.884615	pdxJ; pyridoxine 5-phosphate synthase [EC:2.6.99.2]	2.44467	5.55112e-16
K03496	1	parA, soj; chromosome partitioning protein	2.38182	0.0130235
K03517	0.961538	nadA; quinolinate synthase [EC:2.5.1.72]	2.23787	0.000166362
K03522	0.961538	fixB, etfA; electron transfer flavoprotein alpha subunit	2.27983	0.012882
K03559	0.884615	exbD; biopolymer transport protein ExbD	2.8884	1.55431e-15
K03561	0.923077	exbB; biopolymer transport protein ExbB	2.6494	2.16931e-10
K03563	0.961538	csrA; carbon storage regulator	2.93111	3.38674e-12
K03575	0.730769	mutY; A/G-specific adenine glycosylase [EC:3.2.2.31]	2.00819	0.0198936
K03585	0.807692	acrA, mexA, adeI, smeD, mtrC, cmeA; membrane fusion protein, multidrug efflux system	2.34448	5.6871e-07
K03593	0.923077	mrp, NUBPL; ATP-binding protein involved in chromosome partitioning	2.40068	5.17457e-08
K03594	0.615385	bfr; bacterioferritin [EC:1.16.3.1]	2.01215	0.0012323
K03605	0.576923	hyaD, hybD; hydrogenase maturation protease [EC:3.4.23.-]	2.31954	3.35953e-13
K03628	1	rho; transcription termination factor Rho	2.35274	4.77748e-08
K03641	0.653846	tolB; TolB protein	2.33297	5.04309e-06
K03644	0.961538	lipA, LIAS, LIP1, LIP5; lipoyl synthase [EC:2.8.1.8]	2.31822	1.02369e-07
K03650	0.961538	mnmE, trmE, MSS1; tRNA modification GTPase [EC:3.6.-.-]	2.37567	3.73438e-07
K03651	0.576923	cpdA; 3',5'-cyclic-AMP phosphodiesterase [EC:3.1.4.53]	2.62774	5.55112e-16
K03654	0.807692	recQ; ATP-dependent DNA helicase RecQ [EC:5.6.2.4]	2.12508	0.0101344
K03684	0.5	rnd; ribonuclease D [EC:3.1.13.5]	2.14458	9.64625e-05
K03688	0.884615	ubiB, aarF; ubiquinone biosynthesis protein	2.23188	3.16736e-09
K03698	0.961538	cbf, cbf1; 3'-5' exoribonuclease [EC:3.1.-.-]	2.2459	0.00155728
K03699	0.923077	tlyC; magnesium and cobalt exporter, CNNM family	2.42357	0.000430041
K03701	0.961538	uvrA; excinuclease ABC subunit A	2.25497	0.028276
K03704	0.846154	cspA; cold shock protein	2.61528	0.00451674
K03709	0.846154	troR; DtxR family transcriptional regulator, Mn-dependent transcriptional regulator	2.20506	0.000182067
K03722	0.846154	dinG; ATP-dependent DNA helicase DinG [EC:5.6.2.3]	2.23381	0.000113183
K03734	1	apbE; FAD:protein FMN transferase [EC:2.7.1.180]	2.34445	0.000161058
K03767	0.730769	PPIA; peptidyl-prolyl cis-trans isomerase A (cyclophilin A) [EC:5.2.1.8]	2.43816	0
K03769	0.538462	ppiC; peptidyl-prolyl cis-trans isomerase C [EC:5.2.1.8]	2.23101	0.000123255
K03793	0.5	PTR1; pteridine reductase [EC:1.5.1.33]	2.32579	0
K03797	1	E3.4.21.102, prc, ctpA; carboxyl-terminal processing protease [EC:3.4.21.102]	2.28999	0.00188727
K03799	0.615385	htpX; heat shock protein HtpX [EC:3.4.24.-]	2.39672	2.93933e-06
K03801	0.576923	lipB; lipoyl(octanoyl) transferase [EC:2.3.1.181]	2.19953	0.000316956
K03809	0.615385	wrbA; NAD(P)H dehydrogenase (quinone) [EC:1.6.5.2]	2.20642	1.16264e-06
K03820	1	lnt; apolipoprotein N-acyltransferase [EC:2.3.1.269]	2.46817	5.12257e-13
K03924	0.961538	moxR; MoxR-like ATPase [EC:3.6.3.-]	3.08232	3.93454e-11
K04034	0.730769	bchE; anaerobic magnesium-protoporphyrin IX monomethyl ester cyclase [EC:1.21.98.3]	2.77871	1.13243e-14
K04043	1	dnaK, HSPA9; molecular chaperone DnaK	2.62747	8.36852e-07
K04077	1	groEL, HSPD1; chaperonin GroEL	2.76753	8.84848e-14
K04078	1	groES, HSPE1; chaperonin GroES	2.64902	9.70746e-12
K04087	0.769231	hflC; modulator of FtsH protease HflC	2.39439	3.83887e-11
K04088	0.692308	hflK; modulator of FtsH protease HflK	2.46515	6.02084e-11
K04562	0.846154	flhG, fleN; flagellar biosynthesis protein FlhG	2.10353	0.000239219
K04564	0.884615	SOD2; superoxide dismutase, Fe-Mn family [EC:1.15.1.1]	2.1639	0.0200569
K04651	0.692308	hypA, hybF; hydrogenase nickel incorporation protein HypA/HybF	2.11672	2.55049e-06
K04652	0.846154	hypB; hydrogenase nickel incorporation protein HypB	2.33851	2.54831e-09
K04653	0.846154	hypC; hydrogenase expression/formation protein HypC	2.30181	3.14193e-14
K04654	0.923077	hypD; hydrogenase expression/formation protein HypD	2.419	0
K04655	0.884615	hypE; hydrogenase expression/formation protein HypE	2.20638	0.00748185
K04656	0.923077	hypF; hydrogenase maturation protein HypF	2.41427	2.22045e-16
K04749	0.884615	rsbV; anti-sigma B factor antagonist	2.49107	7.11384e-10
K04752	0.769231	glnK; nitrogen regulatory protein P-II 2	2.55758	0
K04757	0.846154	rsbW; serine/threonine-protein kinase RsbW [EC:2.7.11.1]	2.37434	4.15289e-10
K04771	1	degP, htrA; serine protease Do [EC:3.4.21.107]	3.20747	4.72385e-11
K04773	1	sppA; protease IV [EC:3.4.21.-]	2.67514	0
K05520	0.653846	pfpI; protease I [EC:3.5.1.124]	2.39524	1.38956e-07
K05595	0.615385	marC; multiple antibiotic resistance protein	2.59323	5.95968e-13
K05601	0.923077	hcp; hydroxylamine reductase [EC:1.7.99.1]	2.18237	0.0160845
K05770	0.538462	TSPO, BZRP; translocator protein	2.14451	3.25695e-12
K05788	0.538462	ihfB, himD; integration host factor subunit beta	2.33507	1.27676e-14
K05802	0.769231	mscK, kefA, aefA; potassium-dependent mechanosensitive channel	2.42467	0
K05873	0.769231	cyaB; adenylate cyclase, class 2 [EC:4.6.1.1]	2.38538	0
K05939	0.5	aas; acyl-[acyl-carrier-protein]-phospholipid O-acyltransferase / long-chain-fatty-acid--[acyl-carrier-protein] ligase [EC:2.3.1.40 6.2.1.20]	2.48032	0
K05942	0.538462	E2.3.3.3; citrate (Re)-synthase [EC:2.3.3.3]	2.25108	1.12707e-05
K05970	0.923077	SIAE; sialate O-acetylesterase [EC:3.1.1.53]	2.71326	0
K05982	0.807692	E3.1.21.7, nfi; deoxyribonuclease V [EC:3.1.21.7]	2.43689	0
K05989	0.961538	ramA; alpha-L-rhamnosidase [EC:3.2.1.40]	3.08319	0
K06013	0.653846	STE24; STE24 endopeptidase [EC:3.4.24.84]	2.37122	1.9867e-10
K06041	0.923077	kdsD, kpsF; arabinose-5-phosphate isomerase [EC:5.3.1.13]	2.33627	5.90526e-10
K06045	0.846154	shc; squalene-hopene/tetraprenyl-beta-curcumene cyclase [EC:5.4.99.17 4.2.1.129]	2.76617	0
K06140	0.653846	rnk; regulator of nucleoside diphosphate kinase	2.58569	0
K06167	0.576923	phnP; phosphoribosyl 1,2-cyclic phosphate phosphodiesterase [EC:3.1.4.55]	2.08973	0.0151379
K06176	0.615385	truD, PUS7; tRNA pseudouridine13 synthase [EC:5.4.99.27]	2.30662	0
K06199	0.653846	crcB, FEX; fluoride exporter	2.2618	4.78504e-08
K06200	0.846154	cstA; carbon starvation protein	2.3453	2.02061e-14
K06204	0.923077	dksA; DnaK suppressor protein	2.66444	7.77156e-16
K06606	0.5	iolI; 2-keto-myo-inositol isomerase [EC:5.3.99.11]	2.28113	0
K06861	0.923077	lptB; lipopolysaccharide export system ATP-binding protein [EC:7.5.2.5]	2.29631	7.93068e-07
K06864	0.961538	larE; pyridinium-3,5-biscarboxylic acid mononucleotide sulfurtransferase [EC:4.4.1.37]	2.35344	2.84759e-08
K06888	0.692308	K06888; uncharacterized protein	2.17809	0.00324158
K06889	0.923077	K06889; uncharacterized protein	2.38816	0.00121813
K06891	0.5	clpS; ATP-dependent Clp protease adaptor protein ClpS	2.16633	1.07261e-05
K06897	0.769231	K06897; 7,8-dihydropterin-6-yl-methyl-4-(beta-D-ribofuranosyl)aminobenzene 5'-phosphate synthase [EC:2.5.1.105]	2.07548	0.0358235
K06898	0.923077	larB; pyridinium-3,5-biscarboxylic acid mononucleotide synthase [EC:2.5.1.143]	2.27195	4.16627e-07
K06920	0.923077	queC; 7-cyano-7-deazaguanine synthase [EC:6.3.4.20]	2.60539	0
K06940	1	K06940; uncharacterized protein	2.8077	0
K06944	0.730769	K06944; uncharacterized protein	2.30733	0
K06978	0.576923	K06978; uncharacterized protein	2.40112	2.40208e-12
K07003	0.576923	K07003; uncharacterized protein	2.46873	0.0176279
K07025	0.730769	K07025; putative hydrolase of the HAD superfamily	2.40151	3.76708e-05
K07045	0.923077	K07045; uncharacterized protein	2.90952	5.37629e-09
K07051	0.5	K07051; uncharacterized protein	2.46062	0
K07058	0.807692	K07058; membrane protein	2.01164	0.0455128
K07075	0.576923	K07075; uncharacterized protein	2.39676	1.97414e-08
K07089	0.884615	K07089; uncharacterized protein	2.53815	7.73528e-08
K07090	0.884615	K07090; uncharacterized protein	2.32684	0.0199441
K07106	0.730769	murQ; N-acetylmuramic acid 6-phosphate etherase [EC:4.2.1.126]	2.38188	8.9851e-09
K07107	0.923077	ybgC; acyl-CoA thioester hydrolase [EC:3.1.2.-]	2.29231	2.29295e-05
K07112	0.576923	K07112; uncharacterized protein	2.13293	0.00770311
K07114	0.846154	yfbK; Ca-activated chloride channel homolog	2.73594	3.01039e-06
K07164	0.961538	K07164; uncharacterized protein	2.24096	2.36506e-05
K07192	0.615385	FLOT; flotillin	2.15766	1.90816e-07
K07250	0.5	gabT; 4-aminobutyrate aminotransferase / (S)-3-amino-2-methylpropionate transaminase / 5-aminovalerate transaminase [EC:2.6.1.19 2.6.1.22 2.6.1.48]	2.30267	1.73861e-13
K07259	0.653846	dacB; serine-type D-Ala-D-Ala carboxypeptidase/endopeptidase (penicillin-binding protein 4) [EC:3.4.16.4 3.4.21.-]	2.32578	4.03359e-10
K07263	0.884615	pqqL; zinc protease [EC:3.4.24.-]	2.3402	4.46892e-07
K07277	1	SAM50, TOB55, bamA; outer membrane protein insertion porin family	2.3843	9.21762e-09
K07301	0.807692	yrbG; cation:H+ antiporter	2.5459	2.10599e-09
K07315	0.961538	rsbU_P; phosphoserine phosphatase RsbU/P [EC:3.1.3.3]	2.99275	0
K07316	0.653846	mod; adenine-specific DNA-methyltransferase [EC:2.1.1.72]	2.38594	6.23215e-05
K07403	0.961538	nfeD; membrane-bound serine protease (ClpP class)	2.41497	2.17379e-05
K07404	0.538462	pgl; 6-phosphogluconolactonase [EC:3.1.1.31]	2.34202	7.58392e-07
K07405	0.615385	E3.2.1.1A; alpha-amylase [EC:3.2.1.1]	2.3809	1.11022e-15
K07407	0.846154	E3.2.1.22B, galA, rafA; alpha-galactosidase [EC:3.2.1.22]	2.81408	2.65309e-09
K07457	0.730769	K07457; endonuclease III related protein	2.35693	2.22045e-16
K07484	0.807692	K07484; transposase	2.70767	3.07091e-09
K07491	0.884615	rayT; REP-associated tyrosine transposase	3.07162	2.23097e-09
K07636	0.961538	phoR; two-component system, OmpR family, phosphate regulon sensor histidine kinase PhoR [EC:2.7.13.3]	2.74264	1.1176e-08
K07658	0.846154	phoB1, phoP; two-component system, OmpR family, alkaline phosphatase synthesis response regulator PhoP	2.75686	1.12095e-05
K07678	0.923077	barA, gacS, varS; two-component system, NarL family, sensor histidine kinase BarA [EC:2.7.13.3]	2.55586	0
K07713	0.884615	zraR, hydG; two-component system, NtrC family, response regulator HydG	2.66268	0
K07722	0.884615	nikR; CopG family transcriptional regulator, nickel-responsive regulator	2.39639	0
K07787	0.5	cusA, silA; copper/silver efflux system protein	2.26367	0
K08177	0.730769	oxlT; MFS transporter, OFA family, oxalate/formate antiporter	2.27757	2.91637e-07
K08300	0.961538	rne; ribonuclease E [EC:3.1.26.12]	2.49593	0
K08304	0.5	mltA; membrane-bound lytic murein transglycosylase A [EC:4.2.2.-]	2.18749	0
K08483	1	ptsI; phosphoenolpyruvate-protein phosphotransferase (PTS system enzyme I) [EC:2.7.3.9]	2.37554	2.001e-09
K08679	0.692308	GAE, cap1J; UDP-glucuronate 4-epimerase [EC:5.1.3.6]	2.27238	7.54412e-06
K08963	0.961538	mtnA; methylthioribose-1-phosphate isomerase [EC:5.3.1.23]	2.1203	0.0410749
K08999	1	K08999; uncharacterized protein	2.366	1.08295e-08
K09001	0.538462	anmK; anhydro-N-acetylmuramic acid kinase [EC:2.7.1.170]	2.14271	6.93738e-06
K09116	0.653846	K09116; damage-control phosphatase, subfamily I [EC:3.1.3.-]	2.19065	5.95061e-07
K09121	0.769231	larC; pyridinium-3,5-bisthiocarboxylic acid mononucleotide nickel chelatase [EC:4.99.1.12]	2.07006	0.000776653
K09131	0.769231	K09131; uncharacterized protein	2.32844	3.33067e-15
K09137	0.5	K09137; uncharacterized protein	2.32872	0
K09141	0.730769	K09141; uncharacterized protein	2.38787	0
K09457	0.807692	queF; 7-cyano-7-deazaguanine reductase [EC:1.7.1.13]	2.39172	0
K09458	1	fabF, OXSM, CEM1; 3-oxoacyl-[acyl-carrier-protein] synthase II [EC:2.3.1.179]	3.01448	2.22045e-15
K09696	0.5	natB; sodium transport system permease protein	2.08004	2.2005e-09
K09778	0.576923	lpxJ; Kdo2-lipid IVA 3' secondary acyltransferase [EC:2.3.1.-]	2.34283	0
K09808	1	lolC_E; lipoprotein-releasing system permease protein	2.44494	9.15489e-11
K09810	1	lolD; lipoprotein-releasing system ATP-binding protein [EC:7.6.2.-]	2.60816	1.11022e-16
K09862	0.692308	K09862; uncharacterized protein	2.36856	0
K09915	0.5	K09915; uncharacterized protein	2.43521	0
K09922	0.576923	K09922; uncharacterized protein	2.23002	3.13152e-11
K09928	0.538462	K09928; uncharacterized protein	2.27234	0
K09940	0.576923	K09940; uncharacterized protein	2.25207	2.66454e-15
K09949	0.884615	lpxI; UDP-2,3-diacylglucosamine hydrolase [EC:3.6.1.54]	2.47825	0
K09951	0.730769	cas2; CRISPR-associated protein Cas2	2.31366	0.00058132
K09955	0.807692	K09955; uncharacterized protein	2.93033	1.05793e-12
K09992	0.961538	K09992; uncharacterized protein	2.92947	0
K10026	0.923077	queE; 7-carboxy-7-deazaguanine synthase [EC:4.3.99.3]	2.41112	0
K10206	0.961538	E2.6.1.83; LL-diaminopimelate aminotransferase [EC:2.6.1.83]	2.17045	0.00174196
K10974	0.615385	codB; cytosine permease	2.21374	0
K11065	0.576923	tpx; thioredoxin-dependent peroxiredoxin [EC:1.11.1.24]	2.15838	2.54967e-05
K11085	0.961538	msbA; ATP-binding cassette, subfamily B, bacterial MsbA [EC:7.5.2.6]	2.5295	3.39971e-10
K11105	0.576923	cvrA, nhaP2; potassium/hydrogen antiporter	2.12041	0.000956065
K11381	0.807692	bkdA; 2-oxoisovalerate dehydrogenase E1 component [EC:1.2.4.4]	2.26255	2.35891e-08
K11530	0.5	lsrG; (4S)-4-hydroxy-5-phosphonooxypentane-2,3-dione isomerase [EC:5.3.1.32]	2.19474	4.44089e-16
K11720	0.884615	lptG; lipopolysaccharide export system permease protein	2.21437	1.01985e-06
K11752	0.961538	ribD; diaminohydroxyphosphoribosylaminopyrimidine deaminase / 5-amino-6-(5-phosphoribosylamino)uracil reductase [EC:3.5.4.26 1.1.1.193]	2.34111	1.12947e-05
K11782	0.576923	mqnA; chorismate dehydratase [EC:4.2.1.151]	2.25904	0
K11784	0.538462	mqnC; cyclic dehypoxanthinyl futalosine synthase [EC:1.21.98.1]	2.20607	1.44329e-15
K11785	0.5	mqnD; 1,4-dihydroxy-6-naphthoate synthase [EC:1.14.-.-]	2.35753	0
K11927	0.692308	rhlE; ATP-dependent RNA helicase RhlE [EC:3.6.4.13]	2.20302	1.75553e-06
K12132	1	prkC, stkP; eukaryotic-like serine/threonine-protein kinase [EC:2.7.11.1]	3.59521	4.08562e-14
K12137	0.769231	hyfB; hydrogenase-4 component B [EC:1.-.-.-]	2.20137	1.23857e-10
K12140	0.730769	hyfE; hydrogenase-4 component E [EC:1.-.-.-]	2.28423	0
K12141	0.730769	hyfF; hydrogenase-4 component F [EC:1.-.-.-]	2.33665	0
K12251	0.538462	aguB; N-carbamoylputrescine amidase [EC:3.5.1.53]	2.05951	2.48795e-08
K12257	0.961538	secDF; SecD/SecF fusion protein	2.47723	1.11022e-16
K12308	0.538462	bgaB, lacA; beta-galactosidase [EC:3.2.1.23]	2.36323	0.000249203
K12349	0.846154	ASAH2; neutral ceramidase [EC:3.5.1.23]	3.02772	0
K12373	0.730769	HEXA_B; hexosaminidase [EC:3.2.1.52]	2.29529	7.57827e-06
K12510	0.730769	tadB; tight adherence protein B	2.3107	1.25931e-05
K12511	0.692308	tadC; tight adherence protein C	2.28544	9.76343e-07
K13010	0.807692	per, rfbE; perosamine synthetase [EC:2.6.1.102]	2.62833	1.24811e-12
K13015	0.884615	wbpA; UDP-N-acetyl-D-glucosamine dehydrogenase [EC:1.1.1.136]	2.40773	3.88578e-15
K13020	0.769231	wlbA, bplA; UDP-N-acetyl-2-amino-2-deoxyglucuronate dehydrogenase [EC:1.1.1.335]	2.0111	0.000798797
K13038	1	coaBC, dfp; phosphopantothenoylcysteine decarboxylase / phosphopantothenate---cysteine ligase [EC:4.1.1.36 6.3.2.5]	2.57277	4.15859e-10
K13444	0.615385	SUMF1, FGE; formylglycine-generating enzyme [EC:1.8.3.7]	2.37008	6.01678e-09
K13542	0.884615	cobA-hemD; uroporphyrinogen III methyltransferase / synthase [EC:2.1.1.107 4.2.1.75]	2.40356	0
K13628	0.576923	iscA; iron-sulfur cluster assembly protein	2.25247	0
K13819	0.615385	K13819; NifU-like protein	2.24555	0
K13832	0.961538	aroDE, DHQ-SDH; 3-dehydroquinate dehydratase / shikimate dehydrogenase [EC:4.2.1.10 1.1.1.25]	2.6102	0
K13993	1	HSP20; HSP20 family protein	2.67586	1.95768e-09
K14127	0.5	mvhD, vhuD, vhcD; F420-non-reducing hydrogenase iron-sulfur subunit [EC:1.12.99.- 1.8.98.5 1.8.98.6]	2.02602	2.56565e-05
K14170	0.923077	pheA; chorismate mutase / prephenate dehydratase [EC:5.4.99.5 4.2.1.51]	2.29314	1.52964e-07
K14261	0.769231	alaC; alanine-synthesizing transaminase [EC:2.6.1.-]	2.50365	0
K14415	1	RTCB, rtcB; tRNA-splicing ligase RtcB (3'-phosphate/5'-hydroxy nucleic acid ligase) [EC:6.5.1.8]	2.28251	0.000758479
K14652	1	ribBA; 3,4-dihydroxy 2-butanone 4-phosphate synthase / GTP cyclohydrolase II [EC:4.1.99.12 3.5.4.25]	2.30477	2.87017e-05
K15034	0.769231	yaeJ; ribosome-associated protein	2.35931	0
K15342	0.730769	cas1; CRISP-associated protein Cas1	2.28713	0.00404417
K15635	0.961538	apgM; 2,3-bisphosphoglycerate-independent phosphoglycerate mutase [EC:5.4.2.12]	2.44256	2.46223e-07
K15725	0.615385	czcC, cusC, cnrC; outer membrane protein, heavy metal efflux system	2.34542	0
K15726	0.5	czcA, cusA, cnrA; heavy metal efflux system protein	2.21027	9.99201e-16
K15727	0.615385	czcB, cusB, cnrB; membrane fusion protein, heavy metal efflux system	2.3637	0
K15923	0.615385	AXY8, FUC95A, afcA; alpha-L-fucosidase 2 [EC:3.2.1.51]	2.70194	5.40427e-07
K16203	0.5	dppA1; D-amino peptidase [EC:3.4.11.-]	2.22051	0.00421774
K16363	0.615385	lpxC-fabZ; UDP-3-O-[3-hydroxymyristoyl] N-acetylglucosamine deacetylase / 3-hydroxyacyl-[acyl-carrier-protein] dehydratase [EC:3.5.1.108 4.2.1.59]	2.30897	2.5091e-14
K16554	1	exoP, vpsO; polysaccharide biosynthesis transport protein	2.89031	0
K16922	0.5	yydH; putative peptide zinc metalloprotease protein	2.52532	0
K17103	0.846154	CHO1, pssA; CDP-diacylglycerol---serine O-phosphatidyltransferase [EC:2.7.8.8]	2.16441	0.000236849
K17108	0.615385	GBA2; non-lysosomal glucosylceramidase [EC:3.2.1.45]	2.47383	0
K17713	0.692308	bamB; outer membrane protein assembly factor BamB	3.20971	0
K17996	0.538462	hydB; sulfhydrogenase subunit beta (sulfur reductase) [EC:1.12.98.4]	2.24304	7.06936e-09
K18005	0.5	hoxF; [NiFe] hydrogenase diaphorase moiety large subunit [EC:1.12.1.2]	2.30705	0
K18007	0.5	hoxY; NAD-reducing hydrogenase small subunit [EC:1.12.1.2]	2.30784	0
K18138	0.807692	acrB, mexB, adeJ, smeE, mtrD, cmeB; multidrug efflux pump	2.40245	1.11022e-16
K18197	0.538462	yesW; rhamnogalacturonan endolyase [EC:4.2.2.23]	2.52473	0
K18285	0.538462	mqnE; aminodeoxyfutalosine synthase [EC:2.5.1.120]	2.27729	1.11022e-16
K18910	0.615385	dpe, lre; D-psicose/D-tagatose/L-ribulose 3-epimerase [EC:5.1.3.30 5.1.3.31]	2.28595	0
K18912	0.538462	egtB; gamma-glutamyl hercynylcysteine S-oxide synthase [EC:1.14.99.50]	2.36302	0
K18928	0.576923	lldE; L-lactate dehydrogenase complex protein LldE	2.26047	0
K18929	0.615385	lldF; L-lactate dehydrogenase complex protein LldF	2.39011	0
K18979	0.923077	queG; epoxyqueuosine reductase [EC:1.17.99.6]	2.37917	0.0279068
K19055	0.730769	prdX, proX; Ala-tRNA(Pro) deacylase [EC:3.1.1.-]	2.29045	1.0359e-10
K19405	1	mcsB; protein arginine kinase [EC:2.7.14.1]	2.21591	0.00640141
K19411	1	mcsA; protein arginine kinase activator	2.19666	0.0184781
K19710	0.923077	E2.7.7.53; ATP adenylyltransferase [EC:2.7.7.53]	2.43681	0
K19715	0.538462	kdnA; 8-amino-3,8-dideoxy-alpha-D-manno-octulosonate transaminase [EC:2.6.1.109]	2.34837	4.10638e-12
K19802	0.769231	ycjG, ykfB; L-Ala-D/L-Glu epimerase [EC:5.1.1.20]	2.33664	2.10942e-15
K19956	0.576923	sorE; L-sorbose 1-phosphate reductase [EC:1.1.1.-]	2.26127	7.01006e-06
K20810	0.538462	mqnX; aminodeoxyfutalosine deaminase [EC:3.5.4.40]	2.35039	0
K21000	0.653846	pslG; polysaccharide biosynthesis protein PslG	2.63705	0
K21029	0.730769	moeB; molybdopterin-synthase adenylyltransferase [EC:2.7.7.80]	2.36844	2.08697e-08
K21071	1	pfk, pfp; ATP-dependent phosphofructokinase / diphosphate-dependent phosphofructokinase [EC:2.7.1.11 2.7.1.90]	2.56259	6.43143e-05
K22024	0.961538	pdxA2; 4-phospho-D-threonate 3-dehydrogenase / 4-phospho-D-erythronate 3-dehydrogenase [EC:1.1.1.408 1.1.1.409]	2.35549	2.22045e-16
K22205	0.615385	K22205; S-adenosyl-L-methionine hydrolase (adenosine-forming) [EC:3.13.1.8]	2.25634	4.55191e-15
K22226	0.5	ahbC; Fe-coproporphyrin III synthase	2.26089	1.37338e-10
K22227	0.961538	ahbD; AdoMet-dependent heme synthase [EC:1.3.98.6]	2.52929	0
K22373	0.730769	larA; lactate racemase [EC:5.1.2.1]	2.08611	0.0015333
K22452	0.615385	tgpA; protein-glutamine gamma-glutamyltransferase [EC:2.3.2.13]	2.34765	0
K23265	0.961538	purQ; phosphoribosylformylglycinamidine synthase subunit PurQ / glutaminase [EC:6.3.5.3 3.5.1.2]	2.3692	8.92841e-13
K23270	1	purSL; phosphoribosylformylglycinamidine synthase subunit PurSL [EC:6.3.5.3]	2.5913	0
K23424	0.576923	TMTC; protein O-mannosyl-transferase [EC:2.4.1.-]	2.76249	0
K23734	0.615385	lipM; lipoyl(octanoyl) transferase [EC:2.3.1.181]	2.14597	2.10226e-10
K23777	0.5	cecR; TetR/AcrR family transcriptional regulator, regulator of cefoperazone and chloramphenicol sensitivity	2.50557	0
K23876	0.615385	hgdC, fldI, hadI, lcdC; (R)-2-hydroxyacyl-CoA dehydratese activating ATPase [EC:5.6.1.9]	2.19235	8.78298e-07
K24042	0.538462	yitJ; methionine synthase / methylenetetrahydrofolate reductase (NADH) [EC:2.1.1.13 1.5.1.54]	2.1043	4.35175e-09
K03531	Not detected in any genome	ftsZ; cell division protein FtsZ	NA	NA
K01139	Not detected in any genome	spoT; GTP diphosphokinase / guanosine-3',5'-bis(diphosphate) 3'-diphosphatase [EC:2.7.6.5 3.1.7.2]	NA	NA
K03470	Not detected in any genome	rnhB; ribonuclease HII [EC:3.1.26.4]	NA	NA
K03629	Not detected in any genome	recF; DNA replication and repair protein RecF	NA	NA
K02860	Not detected in any genome	rimM; 16S rRNA processing protein RimM	NA	NA
K05366	Not detected in any genome	mrcA; penicillin-binding protein 1A [EC:2.4.1.129 3.4.16.4]	NA	NA
K09748	Not detected in any genome	rimP; ribosome maturation factor RimP	NA	NA
K03705	Not detected in any genome	hrcA; heat-inducible transcriptional repressor	NA	NA
K06346	Not detected in any genome	jag; spoIIIJ-associated protein	NA	NA
K03215	Not detected in any genome	rumA; 23S rRNA (uracil1939-C5)-methyltransferase [EC:2.1.1.190]	NA	NA
K02907	Not detected in any genome	RP-L30, MRPL30, rpmD; large subunit ribosomal protein L30	NA	NA
K06960	Not detected in any genome	K06960; uncharacterized protein	NA	NA
K09812	Not detected in any genome	ftsE; cell division transport system ATP-binding protein	NA	NA
K00876	Not detected in any genome	udk, UCK; uridine kinase [EC:2.7.1.48]	NA	NA
K16785	Not detected in any genome	ecfT; energy-coupling factor transport system permease protein	NA	NA
K09811	Not detected in any genome	ftsX; cell division transport system permease protein	NA	NA
K03978	Not detected in any genome	engB; GTP-binding protein	NA	NA
K07040	Not detected in any genome	yceD, ylbN; DUF177 domain-containing protein	NA	NA
K01005	Not detected in any genome	tagT_U_V; polyisoprenyl-teichoic acid--peptidoglycan teichoic acid transferase [EC:2.7.8.-]	NA	NA
K07742	Not detected in any genome	ylxR; uncharacterized protein	NA	NA
K00783	Not detected in any genome	rlmH; 23S rRNA (pseudouridine1915-N3)-methyltransferase [EC:2.1.1.177]	NA	NA
K00949	Not detected in any genome	thiN, TPK1, THI80; thiamine pyrophosphokinase [EC:2.7.6.2]	NA	NA
K06958	Not detected in any genome	rapZ; RNase adapter protein RapZ	NA	NA
K03786	Not detected in any genome	aroQ, qutE; 3-dehydroquinate dehydratase II [EC:4.2.1.10]	NA	NA
K14540	Not detected in any genome	rbgA; ribosome biogenesis GTPase A	NA	NA
K00805	Not detected in any genome	hepS; heptaprenyl diphosphate synthase component 1 [EC:2.5.1.30]	NA	NA
K07030	Not detected in any genome	fakA; fatty acid kinase [EC:2.7.2.18]	NA	NA
K08384	Not detected in any genome	spoVD; stage V sporulation protein D (sporulation-specific penicillin-binding protein)	NA	NA
K16786	Not detected in any genome	ecfA1; energy-coupling factor transport system ATP-binding protein [EC:7.-.-.-]	NA	NA
K09787	Not detected in any genome	K09787; uncharacterized protein	NA	NA
K21903	Not detected in any genome	cadC, smtB; ArsR family transcriptional regulator, lead/cadmium/zinc/bismuth-responsive transcriptional repressor	NA	NA
K16787	Not detected in any genome	ecfA2; energy-coupling factor transport system ATP-binding protein [EC:7.-.-.-]	NA	NA
K03763	Not detected in any genome	polC; DNA polymerase III subunit alpha, Gram-positive type [EC:2.7.7.7]	NA	NA
K02824	Not detected in any genome	uraA, pyrP; uracil permease	NA	NA
K23351	Not detected in any genome	gcdC, mmdC; glutaconyl-CoA/methylmalonyl-CoA decarboxylase subunit gamma	NA	NA
K09772	Not detected in any genome	sepF; cell division inhibitor SepF	NA	NA
K03609	Not detected in any genome	minD; septum site-determining protein MinD	NA	NA
K11145	Not detected in any genome	mrnC; mini-ribonuclease III [EC:3.1.26.-]	NA	NA
K23537	Not detected in any genome	nupA; general nucleoside transport system ATP-binding protein	NA	NA
K08309	Not detected in any genome	slt; soluble lytic murein transglycosylase [EC:4.2.2.-]	NA	NA
K23535	Not detected in any genome	nupB; general nucleoside transport system permease protein	NA	NA
K04094	Not detected in any genome	trmFO, gid; methylenetetrahydrofolate--tRNA-(uracil-5-)-methyltransferase [EC:2.1.1.74]	NA	NA
K01839	Not detected in any genome	deoB; phosphopentomutase [EC:5.4.2.7]	NA	NA
K21600	Not detected in any genome	csoR, ricR; CsoR family transcriptional regulator, copper-sensing transcriptional repressor	NA	NA
K06967	Not detected in any genome	trmK; tRNA (adenine22-N1)-methyltransferase [EC:2.1.1.217]	NA	NA
K07584	Not detected in any genome	ysxB; uncharacterized protein	NA	NA
K02072	Not detected in any genome	metI; D-methionine transport system permease protein	NA	NA
K02071	Not detected in any genome	metN; D-methionine transport system ATP-binding protein	NA	NA
K02073	Not detected in any genome	metQ; D-methionine transport system substrate-binding protein	NA	NA
K06409	Not detected in any genome	spoVB; stage V sporulation protein B	NA	NA
K07736	Not detected in any genome	carD; CarD family transcriptional regulator	NA	NA
K23675	Not detected in any genome	fmnP, ribU; riboflavin transporter	NA	NA
K03708	Not detected in any genome	ctsR; transcriptional regulator of stress and heat shock response	NA	NA
K06398	Not detected in any genome	spoIVA; stage IV sporulation protein A	NA	NA
K04769	Not detected in any genome	spoVT; AbrB family transcriptional regulator, stage V sporulation protein T	NA	NA
K08972	Not detected in any genome	K08972; putative membrane protein	NA	NA
K06012	Not detected in any genome	gpr; spore protease [EC:3.4.24.78]	NA	NA
K06382	Not detected in any genome	spoIIE; stage II sporulation protein E [EC:3.1.3.16]	NA	NA
K01604	Not detected in any genome	mmdA; methylmalonyl-CoA decarboxylase subunit alpha [EC:7.2.4.3]	NA	NA
K02502	Not detected in any genome	hisZ; ATP phosphoribosyltransferase regulatory subunit	NA	NA
K02371	Not detected in any genome	fabK; enoyl-[acyl-carrier protein] reductase II [EC:1.3.1.9]	NA	NA
K06405	Not detected in any genome	spoVAC; stage V sporulation protein AC	NA	NA
K03610	Not detected in any genome	minC; septum site-determining protein MinC	NA	NA
K06406	Not detected in any genome	spoVAD; stage V sporulation protein AD	NA	NA
K15460	Not detected in any genome	yfiC, trmX; tRNA1Val (adenine37-N6)-methyltransferase [EC:2.1.1.223]	NA	NA
K06023	Not detected in any genome	hprK, ptsK; HPr kinase/phosphorylase [EC:2.7.11.- 2.7.4.-]	NA	NA
K06379	Not detected in any genome	spoIIAB; stage II sporulation protein AB (anti-sigma F factor) [EC:2.7.11.1]	NA	NA
K06387	Not detected in any genome	spoIIR; stage II sporulation protein R	NA	NA
K06407	Not detected in any genome	spoVAE; stage V sporulation protein AE	NA	NA
K01449	Not detected in any genome	cwlJ, sleB; N-acetylmuramoyl-L-alanine amidase [EC:3.5.1.28]	NA	NA
K03340	Not detected in any genome	dapdh; diaminopimelate dehydrogenase [EC:1.4.1.16]	NA	NA
K06283	Not detected in any genome	spoIIID; putative DeoR family transcriptional regulator, stage III sporulation protein D	NA	NA
K06390	Not detected in any genome	spoIIIAA; stage III sporulation protein AA	NA	NA
K09117	Not detected in any genome	K09117; uncharacterized protein	NA	NA
K06374	Not detected in any genome	spmB; spore maturation protein B	NA	NA
K15583	Not detected in any genome	oppD; oligopeptide transport system ATP-binding protein	NA	NA
K06373	Not detected in any genome	spmA; spore maturation protein A	NA	NA
K06438	Not detected in any genome	yqfD; similar to stage IV sporulation protein	NA	NA
K03666	Not detected in any genome	hfq; host factor-I protein	NA	NA
K05364	Not detected in any genome	pbpA; penicillin-binding protein A	NA	NA
K03608	Not detected in any genome	minE; cell division topological specificity factor	NA	NA
K06385	Not detected in any genome	spoIIP; stage II sporulation protein P	NA	NA
K01552	Not detected in any genome	ecfA; energy-coupling factor transport system ATP-binding protein [EC:7.-.-.-]	NA	NA
K00564	Not detected in any genome	rsmC; 16S rRNA (guanine1207-N2)-methyltransferase [EC:2.1.1.172]	NA	NA
K03589	Not detected in any genome	ftsQ; cell division protein FtsQ	NA	NA
K06295	Not detected in any genome	gerKA; spore germination protein KA	NA	NA
K01633	Not detected in any genome	folB; 7,8-dihydroneopterin aldolase/epimerase/oxygenase [EC:4.1.2.25 5.1.99.8 1.13.11.81]	NA	NA
K01734	Not detected in any genome	mgsA; methylglyoxal synthase [EC:4.2.3.3]	NA	NA
K00872	Not detected in any genome	thrB; homoserine kinase [EC:2.7.1.39]	NA	NA
K06383	Not detected in any genome	spoIIGA; stage II sporulation protein GA (sporulation sigma-E factor processing peptidase) [EC:3.4.23.-]	NA	NA
K06416	Not detected in any genome	spoVS; stage V sporulation protein S	NA	NA
K04074	Not detected in any genome	divIVA; cell division initiation protein	NA	NA
K07668	Not detected in any genome	vicR; two-component system, OmpR family, response regulator VicR	NA	NA
K00651	Not detected in any genome	metA; homoserine O-succinyltransferase/O-acetyltransferase [EC:2.3.1.46 2.3.1.31]	NA	NA
K00666	Not detected in any genome	K00666; fatty-acyl-CoA synthase [EC:6.2.1.-]	NA	NA
K06297	Not detected in any genome	gerKC; spore germination protein KC	NA	NA
K06394	Not detected in any genome	spoIIIAE; stage III sporulation protein AE	NA	NA
K06284	Not detected in any genome	abrB; AbrB family transcriptional regulator, transcriptional pleiotropic regulator of transition state genes	NA	NA
K00537	Not detected in any genome	arsC; arsenate reductase (glutaredoxin) [EC:1.20.4.1]	NA	NA
K05606	Not detected in any genome	MCEE, epi; methylmalonyl-CoA/ethylmalonyl-CoA epimerase [EC:5.1.99.1]	NA	NA
K07571	Not detected in any genome	K07571; S1 RNA binding domain protein	NA	NA
K09936	Not detected in any genome	TC.BAT2; bacterial/archaeal transporter family-2 protein	NA	NA
K16211	Not detected in any genome	malY, malT; maltose/moltooligosaccharide transporter	NA	NA
K06393	Not detected in any genome	spoIIIAD; stage III sporulation protein AD	NA	NA
K06911	Not detected in any genome	PIR; quercetin 2,3-dioxygenase [EC:1.13.11.24]	NA	NA
K17752	Not detected in any genome	rsbT; serine/threonine-protein kinase RsbT [EC:2.7.11.1]	NA	NA
K06215	Not detected in any genome	pdxS, pdx1; pyridoxal 5'-phosphate synthase pdxS subunit [EC:4.3.3.6]	NA	NA
K16789	Not detected in any genome	thiT; thiamine transporter	NA	NA
K04477	Not detected in any genome	ycdX; putative hydrolase	NA	NA
K06179	Not detected in any genome	rluC; 23S rRNA pseudouridine955/2504/2580 synthase [EC:5.4.99.24]	NA	NA
K06392	Not detected in any genome	spoIIIAC; stage III sporulation protein AC	NA	NA
K03784	Not detected in any genome	deoD; purine-nucleoside phosphorylase [EC:2.4.2.1]	NA	NA
K22927	Not detected in any genome	gdpP; cyclic-di-AMP phosphodiesterase [EC:3.1.4.59]	NA	NA
K07533	Not detected in any genome	prsA; foldase protein PrsA [EC:5.2.1.8]	NA	NA
K06411	Not detected in any genome	spoVFB; dipicolinate synthase subunit B	NA	NA
K06410	Not detected in any genome	spoVFA; dipicolinate synthase subunit A	NA	NA
K02231	Not detected in any genome	cobP, cobU; adenosylcobinamide kinase / adenosylcobinamide-phosphate guanylyltransferase [EC:2.7.1.156 2.7.7.62]	NA	NA
K19955	Not detected in any genome	adh2; alcohol dehydrogenase [EC:1.1.1.-]	NA	NA
K03660	Not detected in any genome	OGG1; N-glycosylase/DNA lyase [EC:3.2.2.- 4.2.99.18]	NA	NA
K03706	Not detected in any genome	codY; transcriptional pleiotropic repressor	NA	NA
K06183	Not detected in any genome	rsuA; 16S rRNA pseudouridine516 synthase [EC:5.4.99.19]	NA	NA
K02622	Not detected in any genome	parE; topoisomerase IV subunit B [EC:5.6.2.2]	NA	NA
K06306	Not detected in any genome	yaaH; spore germination protein	NA	NA
K02621	Not detected in any genome	parC; topoisomerase IV subunit A [EC:5.6.2.2]	NA	NA
K04061	Not detected in any genome	flhB2; flagellar biosynthesis protein	NA	NA
K07775	Not detected in any genome	resD; two-component system, OmpR family, response regulator ResD	NA	NA
K09163	Not detected in any genome	K09163; uncharacterized protein	NA	NA
K02647	Not detected in any genome	cdaR; carbohydrate diacid regulator	NA	NA
K06296	Not detected in any genome	gerKB; spore germination protein KB	NA	NA
K06313	Not detected in any genome	ypeB; spore germination protein	NA	NA
K07590	Not detected in any genome	RP-L7A, rplGB; large subunit ribosomal protein L7A	NA	NA
K07284	Not detected in any genome	srtA; sortase A [EC:3.4.22.70]	NA	NA
K09775	Not detected in any genome	K09775; uncharacterized protein	NA	NA
K21562	Not detected in any genome	flp; CRP/FNR family transcriptional regulator, anaerobic regulatory protein	NA	NA
K06334	Not detected in any genome	cotJC; spore coat protein JC	NA	NA
K17077	Not detected in any genome	artQ; arginine/lysine/histidine transport system permease protein	NA	NA
K06396	Not detected in any genome	spoIIIAG; stage III sporulation protein AG	NA	NA
K00868	Not detected in any genome	pdxK, pdxY; pyridoxine kinase [EC:2.7.1.35]	NA	NA
K06384	Not detected in any genome	spoIIM; stage II sporulation protein M	NA	NA
K00757	Not detected in any genome	udp, UPP; uridine phosphorylase [EC:2.4.2.3]	NA	NA
K07397	Not detected in any genome	yhfA; putative redox protein	NA	NA
K06298	Not detected in any genome	gerM; germination protein M	NA	NA
K04076	Not detected in any genome	lonB; ATP-dependent Lon protease [EC:3.4.21.53]	NA	NA
K23393	Not detected in any genome	murT; lipid II isoglutaminyl synthase (glutamine-hydrolysing) [EC:6.3.5.13]	NA	NA
K04518	Not detected in any genome	pheA2; prephenate dehydratase [EC:4.2.1.51]	NA	NA
K06333	Not detected in any genome	cotJB; spore coat protein JB	NA	NA
K02032	Not detected in any genome	ddpF; peptide/nickel transport system ATP-binding protein	NA	NA
K02379	Not detected in any genome	fdhD; FdhD protein	NA	NA
K06603	Not detected in any genome	flaG; flagellar protein FlaG	NA	NA
K01823	Not detected in any genome	idi, IDI; isopentenyl-diphosphate Delta-isomerase [EC:5.3.3.2]	NA	NA
K07718	Not detected in any genome	yesM; two-component system, sensor histidine kinase YesM [EC:2.7.13.3]	NA	NA
K06923	Not detected in any genome	K06923; uncharacterized protein	NA	NA
K07777	Not detected in any genome	degS; two-component system, NarL family, sensor histidine kinase DegS [EC:2.7.13.3]	NA	NA
K07080	Not detected in any genome	K07080; uncharacterized protein	NA	NA
K08217	Not detected in any genome	mef; MFS transporter, DHA3 family, macrolide efflux protein	NA	NA
K18889	Not detected in any genome	mdlA, smdA; ATP-binding cassette, subfamily B, multidrug efflux pump	NA	NA
K18890	Not detected in any genome	mdlB, smdB; ATP-binding cassette, subfamily B, multidrug efflux pump	NA	NA
K23059	Not detected in any genome	artP, artI; arginine/lysine/histidine transporter system substrate-binding protein	NA	NA
K17318	Not detected in any genome	K17318, lplA; putative aldouronate transport system substrate-binding protein	NA	NA
K06975	Not detected in any genome	K06975; uncharacterized protein	NA	NA
K02057	Not detected in any genome	ABC.SS.P; simple sugar transport system permease protein	NA	NA
K06209	Not detected in any genome	pheB; chorismate mutase [EC:5.4.99.5]	NA	NA
K17319	Not detected in any genome	lplB; putative aldouronate transport system permease protein	NA	NA
K07035	Not detected in any genome	K07035; uncharacterized protein	NA	NA
K13280	Not detected in any genome	SEC11, sipW; signal peptidase I [EC:3.4.21.89]	NA	NA
K15986	Not detected in any genome	ppaC; manganese-dependent inorganic pyrophosphatase [EC:3.6.1.1]	NA	NA
K17320	Not detected in any genome	lplC; putative aldouronate transport system permease protein	NA	NA
K03816	Not detected in any genome	xpt; xanthine phosphoribosyltransferase [EC:2.4.2.22]	NA	NA
K21898	Not detected in any genome	orr; ornithine racemase [EC:5.1.1.12]	NA	NA
K07652	Not detected in any genome	vicK; two-component system, OmpR family, sensor histidine kinase VicK [EC:2.7.13.3]	NA	NA
K06423	Not detected in any genome	sspF; small acid-soluble spore protein F (minor alpha/beta-type SASP)	NA	NA
K01420	Not detected in any genome	fnr; CRP/FNR family transcriptional regulator, anaerobic regulatory protein	NA	NA
K02000	Not detected in any genome	proV; glycine betaine/proline transport system ATP-binding protein [EC:7.6.2.9]	NA	NA
K02002	Not detected in any genome	proX; glycine betaine/proline transport system substrate-binding protein	NA	NA
K03676	Not detected in any genome	grxC, GLRX, GLRX2; glutaredoxin 3	NA	NA
K09776	Not detected in any genome	K09776; uncharacterized protein	NA	NA
K03426	Not detected in any genome	E3.6.1.22, NUDT12, nudC; NAD+ diphosphatase [EC:3.6.1.22]	NA	NA
K15772	Not detected in any genome	ganQ, mdxG; arabinogalactan oligomer / maltooligosaccharide transport system permease protein	NA	NA
K01421	Not detected in any genome	yhgE; putative membrane protein	NA	NA
K12506	Not detected in any genome	ispDF; 2-C-methyl-D-erythritol 4-phosphate cytidylyltransferase / 2-C-methyl-D-erythritol 2,4-cyclodiphosphate synthase [EC:2.7.7.60 4.6.1.12]	NA	NA
K02001	Not detected in any genome	proW; glycine betaine/proline transport system permease protein	NA	NA
K15771	Not detected in any genome	ganP, mdxF; arabinogalactan oligomer / maltooligosaccharide transport system permease protein	NA	NA
K07723	Not detected in any genome	ndoAI; CopG family transcriptional regulator / antitoxin EndoAI	NA	NA
K08722	Not detected in any genome	yfbR; 5'-deoxynucleotidase [EC:3.1.3.89]	NA	NA
K09770	Not detected in any genome	K09770; uncharacterized protein	NA	NA
K02395	Not detected in any genome	flgJ; peptidoglycan hydrolase FlgJ	NA	NA
K02232	Not detected in any genome	cobQ, cbiP; adenosylcobyric acid synthase [EC:6.3.5.10]	NA	NA
K07009	Not detected in any genome	gatD; lipid II isoglutaminyl synthase (glutamine-hydrolysing) [EC:6.3.5.13]	NA	NA
K23060	Not detected in any genome	artR, artM; arginine/lysine/histidine transport system ATP-binding protein [EC:7.4.2.1]	NA	NA
K01644	Not detected in any genome	citE; citrate lyase subunit beta / citryl-CoA lyase [EC:4.1.3.34]	NA	NA
K05985	Not detected in any genome	rnmV; ribonuclease M5 [EC:3.1.26.8]	NA	NA
K16927	Not detected in any genome	cbrT; energy-coupling factor transport system substrate-specific component	NA	NA
K16329	Not detected in any genome	psuG; pseudouridylate synthase [EC:4.2.1.70]	NA	NA
K08307	Not detected in any genome	mltD, dniR; membrane-bound lytic murein transglycosylase D [EC:4.2.2.-]	NA	NA
K10038	Not detected in any genome	glnQ; glutamine transport system ATP-binding protein [EC:7.4.2.1]	NA	NA
K07105	Not detected in any genome	K07105; uncharacterized protein	NA	NA
K18122	Not detected in any genome	cat2, abfT; 4-hydroxybutyrate CoA-transferase [EC:2.8.3.-]	NA	NA
K03093	Not detected in any genome	sigI; RNA polymerase sigma factor	NA	NA
K06397	Not detected in any genome	spoIIIAH; stage III sporulation protein AH	NA	NA
K15770	Not detected in any genome	cycB, ganO, mdxE; arabinogalactan oligomer / maltooligosaccharide transport system substrate-binding protein	NA	NA
K05311	Not detected in any genome	cggR; central glycolytic genes regulator	NA	NA
K06201	Not detected in any genome	cutC; copper homeostasis protein	NA	NA
K07149	Not detected in any genome	K07149; uncharacterized protein	NA	NA
K07443	Not detected in any genome	ybaZ; methylated-DNA-protein-cysteine methyltransferase related protein	NA	NA
K09685	Not detected in any genome	purR; purine operon repressor	NA	NA
K03642	Not detected in any genome	rlpA; rare lipoprotein A	NA	NA
K04565	Not detected in any genome	SOD1; superoxide dismutase, Cu-Zn family [EC:1.15.1.1]	NA	NA
K01849	Not detected in any genome	E5.4.99.2B, mcmA2; methylmalonyl-CoA mutase, C-terminal domain [EC:5.4.99.2]	NA	NA
K17073	Not detected in any genome	lysX1; putative lysine transport system substrate-binding protein	NA	NA
K17074	Not detected in any genome	lysX2; putative lysine transport system permease protein	NA	NA
K02121	Not detected in any genome	ATPVE, ntpE, atpE; V/A-type H+/Na+-transporting ATPase subunit E	NA	NA
K00375	Not detected in any genome	K00375; GntR family transcriptional regulator / MocR family aminotransferase	NA	NA
K03571	Not detected in any genome	mreD; rod shape-determining protein MreD	NA	NA
K07067	Not detected in any genome	disA; diadenylate cyclase [EC:2.7.7.85]	NA	NA
K01567	Not detected in any genome	pdaA; peptidoglycan-N-acetylmuramic acid deacetylase [EC:3.5.1.-]	NA	NA
K17076	Not detected in any genome	lysY; putative lysine transport system ATP-binding protein	NA	NA
K03090	Not detected in any genome	sigB; RNA polymerase sigma-B factor	NA	NA
K08978	Not detected in any genome	TC.BAT1; bacterial/archaeal transporter family protein	NA	NA
K10547	Not detected in any genome	ABC.GGU.P, gguB; putative multiple sugar transport system permease protein	NA	NA
K21405	Not detected in any genome	acoR; sigma-54 dependent transcriptional regulator, acetoin dehydrogenase operon transcriptional activator AcoR	NA	NA
K03719	Not detected in any genome	lrp; Lrp/AsnC family transcriptional regulator, leucine-responsive regulatory protein	NA	NA
K10548	Not detected in any genome	ABC.GGU.A, gguA; putative multiple sugar transport system ATP-binding protein [EC:7.5.2.-]	NA	NA
K00303	Not detected in any genome	soxB; sarcosine oxidase, subunit beta [EC:1.5.3.1]	NA	NA
K01182	Not detected in any genome	IMA, malL; oligo-1,6-glucosidase [EC:3.2.1.10]	NA	NA
K03640	Not detected in any genome	pal; peptidoglycan-associated lipoprotein	NA	NA
K19091	Not detected in any genome	cas6; CRISPR-associated endoribonuclease Cas6 [EC:3.1.-.-]	NA	NA
K10546	Not detected in any genome	ABC.GGU.S, chvE; putative multiple sugar transport system substrate-binding protein	NA	NA
K07173	Not detected in any genome	luxS; S-ribosylhomocysteine lyase [EC:4.4.1.21]	NA	NA
K09126	Not detected in any genome	K09126; uncharacterized protein	NA	NA
K08600	Not detected in any genome	srtB; sortase B [EC:3.4.22.71]	NA	NA
K23264	Not detected in any genome	purS; phosphoribosylformylglycinamidine synthase subunit PurS [EC:6.3.5.3]	NA	NA
K05807	Not detected in any genome	bamD; outer membrane protein assembly factor BamD	NA	NA
K06019	Not detected in any genome	ppaX; pyrophosphatase PpaX [EC:3.6.1.1]	NA	NA
K00563	Not detected in any genome	rlmA1; 23S rRNA (guanine745-N1)-methyltransferase [EC:2.1.1.187]	NA	NA
K04720	Not detected in any genome	cobD; threonine-phosphate decarboxylase [EC:4.1.1.81]	NA	NA
K07692	Not detected in any genome	degU; two-component system, NarL family, response regulator DegU	NA	NA
K13049	Not detected in any genome	PM20D1; carboxypeptidase PM20D1 [EC:3.4.17.-]	NA	NA
K01531	Not detected in any genome	mgtA, mgtB; P-type Mg2+ transporter [EC:7.2.2.14]	NA	NA
K02415	Not detected in any genome	fliL; flagellar protein FliL	NA	NA
K02241	Not detected in any genome	comFB; competence protein ComFB	NA	NA
K06182	Not detected in any genome	rluF; 23S rRNA pseudouridine2604 synthase [EC:5.4.99.21]	NA	NA
K16328	Not detected in any genome	psuK; pseudouridine kinase [EC:2.7.1.83]	NA	NA
K10672	Not detected in any genome	grdB; glycine reductase complex component B subunit gamma [EC:1.21.4.2]	NA	NA
K02474	Not detected in any genome	wbpO; UDP-N-acetyl-D-glucosamine/UDP-N-acetyl-D-galactosamine dehydrogenase [EC:1.1.1.136 1.1.1.-]	NA	NA
K09861	Not detected in any genome	K09861; uncharacterized protein	NA	NA
K00243	Not detected in any genome	K00243; uncharacterized protein	NA	NA
K01034	Not detected in any genome	atoD; acetate CoA/acetoacetate CoA-transferase alpha subunit [EC:2.8.3.8 2.8.3.9]	NA	NA
K06285	Not detected in any genome	mtrB; transcription attenuation protein (tryptophan RNA-binding attenuator protein)	NA	NA
K08681	Not detected in any genome	pdxT, pdx2; pyridoxal 5'-phosphate synthase pdxT subunit [EC:4.3.3.6]	NA	NA
K01667	Not detected in any genome	tnaA; tryptophanase [EC:4.1.99.1]	NA	NA
K03315	Not detected in any genome	nhaC; Na+:H+ antiporter, NhaC family	NA	NA
K10671	Not detected in any genome	grdE; glycine reductase complex component B subunit alpha and beta [EC:1.21.4.2]	NA	NA
K11690	Not detected in any genome	dctM; C4-dicarboxylate transporter, DctM subunit	NA	NA
K01308	Not detected in any genome	yqgT; g-D-glutamyl-meso-diaminopimelate peptidase [EC:3.4.19.11]	NA	NA
K01035	Not detected in any genome	atoA; acetate CoA/acetoacetate CoA-transferase beta subunit [EC:2.8.3.8 2.8.3.9]	NA	NA
K01081	Not detected in any genome	E3.1.3.5; 5'-nucleotidase [EC:3.1.3.5]	NA	NA
K01719	Not detected in any genome	hemD, UROS; uroporphyrinogen-III synthase [EC:4.2.1.75]	NA	NA
K09017	Not detected in any genome	rutR; TetR/AcrR family transcriptional regulator	NA	NA
K08997	Not detected in any genome	SELENOO, selO; serine/tyrosine/threonine adenylyltransferase [EC:2.7.7.-]	NA	NA
K18220	Not detected in any genome	tetM, tetO; ribosomal protection tetracycline resistance protein	NA	NA
K21577	Not detected in any genome	grdC; glycine/sarcosine/betaine reductase complex component C subunit beta [EC:1.21.4.2 1.21.4.3 1.21.4.4]	NA	NA
K00040	Not detected in any genome	uxuB; fructuronate reductase [EC:1.1.1.57]	NA	NA
K07177	Not detected in any genome	K07177; Lon-like protease	NA	NA
K02477	Not detected in any genome	K02477; two-component system, LytTR family, response regulator	NA	NA
K03311	Not detected in any genome	TC.LIVCS; branched-chain amino acid:cation transporter, LIVCS family	NA	NA
K03387	Not detected in any genome	ahpF; NADH-dependent peroxiredoxin subunit F [EC:1.8.1.-]	NA	NA
K10670	Not detected in any genome	grdA; glycine/sarcosine/betaine reductase complex component A [EC:1.21.4.2 1.21.4.3 1.21.4.4]	NA	NA
K03972	Not detected in any genome	pspE; phage shock protein E	NA	NA
K06408	Not detected in any genome	spoVAF; stage V sporulation protein AF	NA	NA
K09138	Not detected in any genome	K09138; uncharacterized protein	NA	NA
K22719	Not detected in any genome	envC; murein hydrolase activator	NA	NA
K06436	Not detected in any genome	yabG; spore coat assemly protein	NA	NA
K16788	Not detected in any genome	niaX; niacin transporter	NA	NA
K00097	Not detected in any genome	pdxA; 4-hydroxythreonine-4-phosphate dehydrogenase [EC:1.1.1.262]	NA	NA
K00354	Not detected in any genome	E1.6.99.1; NADPH2 dehydrogenase [EC:1.6.99.1]	NA	NA
K01847	Not detected in any genome	MUT; methylmalonyl-CoA mutase [EC:5.4.99.2]	NA	NA
K09684	Not detected in any genome	pucR; PucR family transcriptional regulator, purine catabolism regulatory protein	NA	NA
K23774	Not detected in any genome	ccpN; DeoR family transcriptional regulator, catabolite repression regulator	NA	NA
K00632	Not detected in any genome	fadA, fadI; acetyl-CoA acyltransferase [EC:2.3.1.16]	NA	NA
K02240	Not detected in any genome	comFA; competence protein ComFA	NA	NA
K01039	Not detected in any genome	gctA; glutaconate CoA-transferase, subunit A [EC:2.8.3.12]	NA	NA
K07642	Not detected in any genome	baeS, smeS; two-component system, OmpR family, sensor histidine kinase BaeS [EC:2.7.13.3]	NA	NA
K10797	Not detected in any genome	enr; 2-enoate reductase [EC:1.3.1.31]	NA	NA
K12952	Not detected in any genome	ctpE; cation-transporting P-type ATPase E [EC:7.2.2.-]	NA	NA
K06391	Not detected in any genome	spoIIIAB; stage III sporulation protein AB	NA	NA
K21400	Not detected in any genome	ortB; 2-amino-4-ketopentanoate thiolase beta subunit [EC:2.3.1.263]	NA	NA
K01267	Not detected in any genome	DNPEP; aspartyl aminopeptidase [EC:3.4.11.21]	NA	NA
K09680	Not detected in any genome	PANK1_2_3, CAB1, coaW; type II pantothenate kinase [EC:2.7.1.33]	NA	NA
K03404	Not detected in any genome	chlD, bchD; magnesium chelatase subunit D [EC:6.6.1.1]	NA	NA
K01643	Not detected in any genome	citF; citrate lyase subunit alpha / citrate CoA-transferase [EC:2.8.3.10]	NA	NA
K01958	Not detected in any genome	PC, pyc; pyruvate carboxylase [EC:6.4.1.1]	NA	NA
K17218	Not detected in any genome	sqr; sulfide:quinone oxidoreductase [EC:1.8.5.4]	NA	NA
K01488	Not detected in any genome	add, ADA; adenosine deaminase [EC:3.5.4.4]	NA	NA
K00526	Not detected in any genome	E1.17.4.1B, nrdB, nrdF; ribonucleoside-diphosphate reductase beta chain [EC:1.17.4.1]	NA	NA
K05739	Not detected in any genome	seaA; uncharacterized protein	NA	NA
K06317	Not detected in any genome	bofA; inhibitor of the pro-sigma K processing machinery	NA	NA
K16422	Not detected in any genome	hmo, nocN; 4-hydroxymandelate oxidase [EC:1.1.3.46]	NA	NA
K01040	Not detected in any genome	gctB; glutaconate CoA-transferase, subunit B [EC:2.8.3.12]	NA	NA
K18011	Not detected in any genome	kamE; beta-lysine 5,6-aminomutase beta subunit [EC:5.4.3.3]	NA	NA
K02194	Not detected in any genome	ccmB; heme exporter protein B	NA	NA
K24119	Not detected in any genome	ahpC; NADH-dependent peroxiredoxin subunit C [EC:1.11.1.26]	NA	NA
K00851	Not detected in any genome	idnK, gntK; gluconokinase [EC:2.7.1.12]	NA	NA
K06917	Not detected in any genome	selU, mnmH; tRNA 2-selenouridine synthase [EC:2.9.1.3]	NA	NA
K23508	Not detected in any genome	ytfQ; galactofuranose transport system substrate-binding protein	NA	NA
K18012	Not detected in any genome	kdd; L-erythro-3,5-diaminohexanoate dehydrogenase [EC:1.4.1.11]	NA	NA
K23509	Not detected in any genome	ytfT, yjfF; galactofuranose transport system permease protein	NA	NA
K03117	Not detected in any genome	tatB; sec-independent protein translocase protein TatB	NA	NA
K03471	Not detected in any genome	rnhC; ribonuclease HIII [EC:3.1.26.4]	NA	NA
K07386	Not detected in any genome	pepO; putative endopeptidase [EC:3.4.24.-]	NA	NA
K17898	Not detected in any genome	oraE; D-ornithine 4,5-aminomutase subunit beta [EC:5.4.3.5]	NA	NA
K01425	Not detected in any genome	glsA, GLS; glutaminase [EC:3.5.1.2]	NA	NA
K08221	Not detected in any genome	yitG, ymfD, yfmO; MFS transporter, ACDE family, multidrug resistance protein	NA	NA
K21471	Not detected in any genome	cwlO; peptidoglycan DL-endopeptidase CwlO [EC:3.4.-.-]	NA	NA
K00657	Not detected in any genome	speG, SAT; diamine N-acetyltransferase [EC:2.3.1.57]	NA	NA
K01919	Not detected in any genome	gshA; glutamate--cysteine ligase [EC:6.3.2.2]	NA	NA
K01966	Not detected in any genome	PCCB, pccB; propionyl-CoA carboxylase beta chain [EC:6.4.1.3 2.1.3.15]	NA	NA
K00254	Not detected in any genome	DHODH, pyrD; dihydroorotate dehydrogenase [EC:1.3.5.2]	NA	NA
K14330	Not detected in any genome	K14330; fatty aldehyde-generating acyl-ACP reductase [EC:1.2.1.80]	NA	NA
K20201	Not detected in any genome	ywlE; protein arginine phosphatase [EC:3.9.1.2]	NA	NA
K21472	Not detected in any genome	lytH; peptidoglycan LD-endopeptidase LytH [EC:3.4.-.-]	NA	NA
K00992	Not detected in any genome	murU; N-acetyl-alpha-D-muramate 1-phosphate uridylyltransferase [EC:2.7.7.99]	NA	NA
K06948	Not detected in any genome	yqeH; 30S ribosome assembly GTPase	NA	NA
K21576	Not detected in any genome	grdD; glycine/sarcosine/betaine reductase complex component C subunit alpha [EC:1.21.4.2 1.21.4.3 1.21.4.4]	NA	NA
K03814	Not detected in any genome	mtgA; monofunctional glycosyltransferase [EC:2.4.1.129]	NA	NA
K07078	Not detected in any genome	K07078; uncharacterized protein	NA	NA
K15777	Not detected in any genome	DOPA; 4,5-DOPA dioxygenase extradiol [EC:1.13.11.-]	NA	NA
K10820	Not detected in any genome	ytfR; galactofuranose transport system ATP-binding protein [EC:7.5.2.9]	NA	NA
K18014	Not detected in any genome	kal; 3-aminobutyryl-CoA ammonia-lyase [EC:4.3.1.14]	NA	NA
K07469	Not detected in any genome	mop; aldehyde oxidoreductase [EC:1.2.99.7]	NA	NA
K09798	Not detected in any genome	K09798; uncharacterized protein	NA	NA
K12524	Not detected in any genome	thrA; bifunctional aspartokinase / homoserine dehydrogenase 1 [EC:2.7.2.4 1.1.1.3]	NA	NA
K17899	Not detected in any genome	oraS; D-ornithine 4,5-aminomutase subunit alpha [EC:5.4.3.5]	NA	NA
K00674	Not detected in any genome	dapD; 2,3,4,5-tetrahydropyridine-2,6-dicarboxylate N-succinyltransferase [EC:2.3.1.117]	NA	NA
K01788	Not detected in any genome	nanE; N-acylglucosamine-6-phosphate 2-epimerase [EC:5.1.3.9]	NA	NA
K03700	Not detected in any genome	recU; recombination protein U	NA	NA
K21464	Not detected in any genome	pbpG; penicillin-binding protein 2D [EC:2.4.1.129 3.4.16.4]	NA	NA
K07473	Not detected in any genome	dinJ; DNA-damage-inducible protein J	NA	NA
K00244	Not detected in any genome	frdA; fumarate reductase flavoprotein subunit [EC:1.3.5.4]	NA	NA
K07705	Not detected in any genome	lytT, lytR; two-component system, LytTR family, response regulator LytT	NA	NA
K09251	Not detected in any genome	patA; putrescine aminotransferase [EC:2.6.1.82]	NA	NA
K16188	Not detected in any genome	ytpB; tetraprenyl-beta-curcumene synthase [EC:4.2.3.130]	NA	NA
K17810	Not detected in any genome	asl; D-aspartate ligase [EC:6.3.1.12]	NA	NA
K04761	Not detected in any genome	oxyR; LysR family transcriptional regulator, hydrogen peroxide-inducible genes activator	NA	NA
K05813	Not detected in any genome	ugpB; sn-glycerol 3-phosphate transport system substrate-binding protein	NA	NA
K18231	Not detected in any genome	msr, vmlR; macrolide transport system ATP-binding/permease protein	NA	NA
K04041	Not detected in any genome	fbp3; fructose-1,6-bisphosphatase III [EC:3.1.3.11]	NA	NA
K05801	Not detected in any genome	djlA; DnaJ like chaperone protein	NA	NA
K07160	Not detected in any genome	pxpA; 5-oxoprolinase (ATP-hydrolysing) subunit A [EC:3.5.2.9]	NA	NA
K00895	Not detected in any genome	pfp, PFP; diphosphate-dependent phosphofructokinase [EC:2.7.1.90]	NA	NA
K07104	Not detected in any genome	catE; catechol 2,3-dioxygenase [EC:1.13.11.2]	NA	NA
K13640	Not detected in any genome	hspR; MerR family transcriptional regulator, heat shock protein HspR	NA	NA
K04744	Not detected in any genome	lptD, imp, ostA; LPS-assembly protein	NA	NA
K22129	Not detected in any genome	dtnK, denK; D-threonate/D-erythronate kinase [EC:2.7.1.219 2.7.1.220]	NA	NA
K09009	Not detected in any genome	K09009; uncharacterized protein	NA	NA
K09973	Not detected in any genome	K09973; uncharacterized protein	NA	NA
K11050	Not detected in any genome	cylA; multidrug/hemolysin transport system ATP-binding protein	NA	NA
K21572	Not detected in any genome	susD; starch-binding outer membrane protein, SusD/RagB family	NA	NA
K03560	Not detected in any genome	tolR; biopolymer transport protein TolR	NA	NA
K01607	Not detected in any genome	pcaC; 4-carboxymuconolactone decarboxylase [EC:4.1.1.44]	NA	NA
K03562	Not detected in any genome	tolQ; biopolymer transport protein TolQ	NA	NA
K06878	Not detected in any genome	K06878; tRNA-binding protein	NA	NA
K07120	Not detected in any genome	K07120; uncharacterized protein	NA	NA
K10241	Not detected in any genome	cebF; cellobiose transport system permease protein	NA	NA
K00869	Not detected in any genome	MVK, mvaK1; mevalonate kinase [EC:2.7.1.36]	NA	NA
K02041	Not detected in any genome	phnC; phosphonate transport system ATP-binding protein [EC:7.3.2.2]	NA	NA
K09989	Not detected in any genome	K09989; uncharacterized protein	NA	NA
K11051	Not detected in any genome	cylB; multidrug/hemolysin transport system permease protein	NA	NA
K09800	Not detected in any genome	tamB; translocation and assembly module TamB	NA	NA
K21399	Not detected in any genome	ortA; 2-amino-4-ketopentanoate thiolase alpha subunit [EC:2.3.1.263]	NA	NA
K01640	Not detected in any genome	HMGCL, hmgL; hydroxymethylglutaryl-CoA lyase [EC:4.1.3.4]	NA	NA
K02042	Not detected in any genome	phnE; phosphonate transport system permease protein	NA	NA
K07101	Not detected in any genome	K07101; uncharacterized protein	NA	NA
K09767	Not detected in any genome	yajQ; cyclic-di-GMP-binding protein	NA	NA
K02063	Not detected in any genome	thiP; thiamine transport system permease protein	NA	NA
K02558	Not detected in any genome	mpl; UDP-N-acetylmuramate: L-alanyl-gamma-D-glutamyl-meso-diaminopimelate ligase [EC:6.3.2.45]	NA	NA
K13019	Not detected in any genome	wbpI, wlbD; UDP-GlcNAc3NAcA epimerase [EC:5.1.3.23]	NA	NA
K01119	Not detected in any genome	cpdB; 2',3'-cyclic-nucleotide 2'-phosphodiesterase / 3'-nucleotidase [EC:3.1.4.16 3.1.3.6]	NA	NA
K01910	Not detected in any genome	citC; [citrate (pro-3S)-lyase] ligase [EC:6.2.1.22]	NA	NA
K02064	Not detected in any genome	thiB, tbpA; thiamine transport system substrate-binding protein	NA	NA
K07271	Not detected in any genome	licD; lipopolysaccharide cholinephosphotransferase [EC:2.7.8.-]	NA	NA
K13936	Not detected in any genome	mdcF; malonate transporter and related proteins	NA	NA
K19350	Not detected in any genome	lsa; lincosamide and streptogramin A transport system ATP-binding/permease protein	NA	NA
K04095	Not detected in any genome	fic; cell filamentation protein	NA	NA
K16012	Not detected in any genome	cydC; ATP-binding cassette, subfamily C, bacterial CydC	NA	NA
K16013	Not detected in any genome	cydD; ATP-binding cassette, subfamily C, bacterial CydD	NA	NA
K05814	Not detected in any genome	ugpA; sn-glycerol 3-phosphate transport system permease protein	NA	NA
K05815	Not detected in any genome	ugpE; sn-glycerol 3-phosphate transport system permease protein	NA	NA
K07442	Not detected in any genome	TRM61, GCD14; tRNA (adenine57-N1/adenine58-N1)-methyltransferase catalytic subunit [EC:2.1.1.219 2.1.1.220]	NA	NA
K10778	Not detected in any genome	ada; AraC family transcriptional regulator, regulatory protein of adaptative response / methylated-DNA-[protein]-cysteine methyltransferase [EC:2.1.1.63]	NA	NA
K01646	Not detected in any genome	citD; citrate lyase subunit gamma (acyl carrier protein)	NA	NA
K07321	Not detected in any genome	cooC; CO dehydrogenase maturation factor	NA	NA
K08097	Not detected in any genome	comA; phosphosulfolactate synthase [EC:4.4.1.19]	NA	NA
K00302	Not detected in any genome	soxA; sarcosine oxidase, subunit alpha [EC:1.5.3.1]	NA	NA
K02793	Not detected in any genome	manXa; mannose PTS system EIIA component [EC:2.7.1.191]	NA	NA
K03582	Not detected in any genome	recB; exodeoxyribonuclease V beta subunit [EC:3.1.11.5]	NA	NA
K06042	Not detected in any genome	cobH-cbiC; precorrin-8X/cobalt-precorrin-8 methylmutase [EC:5.4.99.61 5.4.99.60]	NA	NA
K13288	Not detected in any genome	orn, REX2, REXO2; oligoribonuclease [EC:3.1.-.-]	NA	NA
K22441	Not detected in any genome	paiA; diamine N-acetyltransferase [EC:2.3.1.57]	NA	NA
CBM32	0.6451	CBM32	3.57	0.000262871
CBM38	0.5806	CBM38	3.6941	8.62668e-07
CBM51	0.774	CBM51	3.85443	3.19358e-10
CBM67	0.9677	CBM67	3.8022	0
CBM9	0.6774	CBM9	3.43302	2.32927e-07
CE11	0.8709	CE11	3.44084	2.21638e-07
CE14	0.8387	CE14	2.92585	0.00175702
CE15	0.8064	CE15	3.70788	6.01152e-06
CE7	0.7096	CE7	3.62547	0.000207658
GH10	0.806	GH10	3.69511	1.37113e-13
GH106	0.9032	GH106	3.76969	1.5015e-07
GH109	1	GH109	3.04324	0.00519944
GH116	0.64516	GH116	3.68274	1.37291e-05
GH123	0.6774	GH123	3.66091	2.7058e-05
GH127	0.8709	GH127	3.68737	1.50768e-13
GH129	0.5161	GH129	3.69522	6.10424e-05
GH141	0.80645	GH141	3.79046	4.17374e-09
GH146	0.54838	GH146	3.5164	0.00129057
GH148	0.6129	GH148	3.73527	2.51697e-06
GH151	0.54838	GH151	3.61565	0.000506877
GH16	0.6129	GH16	3.43031	0.00529554
GH163	0.8387	GH163	3.78914	1.98761e-08
GH165	0.5161	GH165	3.60982	0.000152527
GH20	0.6451	GH20	3.14108	0.00127032
GH28	0.64516	GH28	3.57426	0.000500661
GH29	0.8709	GH29	3.62873	1.10261e-09
GH32	0.7096	GH32	3.56843	6.78584e-05
GH33	0.8387	GH33	3.66359	3.33067e-16
GH36	0.6774	GH36	3.3185	9.50496e-06
GH38	0.6129	GH38	3.23978	4.96821e-05
GH39	0.7741	GH39	3.62462	4.27449e-05
GH51	0.6774	GH51	3.29292	0.00032673
GH78	0.9677	GH78	3.75526	0
GT19	0.9032	GT19	3.47798	6.59379e-07
GT30	0.9032	GT30	3.63575	1.10578e-13
GT83	0.8064	GT83	3.13743	9.14523e-05
GT9	0.8387	GT9	3.53727	3.44823e-11
PL33	0.6451	PL33	3.71232	2.60818e-06

## Sheet: Table S5
Table S5. The results of BLAST search using the RNA gene sequences of all isolated/enriched OTUs against the SILVA v138 database and against all the OTUs retrieved in the study.
		SKZ1R	SKZ5.1	SKZ5.6
Closest hit (SILVA db)	Identifier	AB818613.1	JX505420.1	JX120422.1
	Percentage identity (%)	0.968	0.965	1
	Source	pit mud	soil	subsurface sediment
Closest hit (OTU db from this study)	Identifier	Otu8255	Otu5744	Otu26720
	Percentage identity (%)	0.981	0.921	0.958
	Source	Farm AD	WWTP AD	WWTP AD

## Sheet: Table S6
Table S6. CAZymes encoded in the genomes of SKZ strains and their putative substrate prediction (dbCAN3-substrate prediction).
Strain	dbCAN subfam	Subfam Composition	Subfam EC	Substrate	Profile Length	Gene ID	Gene Length	E Value	Profile Start	Profile End	Gene Start	Gene End	Coverage
SKZ1R	GH33_e137	GH33:14|CBM40:1	-	-	314	contig_1_1103	353	1.9e-20	114	312	134	332	0.630573
SKZ1R	GT4_e3464	GT4:10	-	-	137	contig_1_1161	375	2.9e-51	2	134	199	331	0.963504
SKZ1R	PL35_e11	PL35:8|CBM32:4|CBM70:1	-	-	177	contig_1_1223	632	5.2e-68	1	176	393	563	0.988701
SKZ1R	GT4_e1768	GT4:11	-	-	152	contig_1_1243	424	2.4e-29	3	151	184	334	0.973684
SKZ1R	GH33_e109	GH33:32	-	-	336	contig_1_1452	374	1.1e-95	2	335	30	361	0.991071
SKZ1R	GH109_e7	GH109:31	-	-	390	contig_1_1541	435	5.7e-21	2	144	39	178	0.364103
SKZ1R	GT2	GT2:35	-	-	163	contig_1_1578	311	8.5e-50	1	162	24	184	0.98773
SKZ1R	GT2	GT2:5	-	-	121	contig_1_1692	287	4.1e-33	1	118	7	124	0.966942
SKZ1R	GT4_e171	GT4:121	-	-	163	contig_1_1697	647	8.8e-71	2	159	220	377	0.96319
SKZ1R	GH99_e4	GH99:5	-	-	337	contig_1_174	597	3.2e-20	10	301	86	378	0.863501
SKZ1R	GH29_e60	GH29:6	-	-	313	contig_1_188	357	1.4e-102	2	313	52	353	0.99361
SKZ1R	GH29_e52	GH29:16	-	-	299	contig_1_1886	579	2e-149	3	298	65	360	0.986622
SKZ1R	GH141_e24	GH141:42	-	-	504	contig_1_1990	741	1.6e-43	2	503	31	542	0.994048
SKZ1R	GT4_e2017	GT4:13	-	-	145	contig_1_2198	398	5.6e-39	3	141	218	358	0.951724
SKZ1R	GH29_e30	GH29:1257|CBM32:104|CBM0:3|GH33:3|CBM6:1|CBM9:1|CE3:1|GH136:1|GH0:1|CBM47:1|GT1:1	3.2.1.111:8|3.2.1.51:3	host glycan, host glycan	301	contig_1_2219	862	1.6e-140	2	300	34	325	0.990033
SKZ1R	CBM32_e126	CBM32:138|GH29:132|CBM6:1|CBM9:1|CE3:1|GH136:1	-	host glycan	109	contig_1_2219	862	1.5e-23	6	106	345	438	0.917431
SKZ1R	GH16_e126	GH16_14:36	-	-	226	contig_1_2219	862	2e-88	1	226	638	858	0.995575
SKZ1R	GT4_e907	GT4:432|GH0:5	-	-	149	contig_1_2238	378	2e-70	4	148	169	313	0.966443
SKZ1R	GH148_e2	GH148:10|CBM4:4	3.2.1.-:1	beta-glucan	146	contig_1_2312	865	4.5e-47	1	146	70	219	0.993151
SKZ1R	CBM4_e25	CBM4:7|GH148:7	3.2.1.-:1	xylan, beta-glucan	129	contig_1_2312	865	2e-32	1	128	275	404	0.984496
SKZ1R	GH148_e5	GH148:8|CBM4:7	3.2.1.4:1	beta-mannan	123	contig_1_2312	865	1.2e-30	1	123	473	590	0.99187
SKZ1R	GT4_e1538	GT4:22	-	-	133	contig_1_2320	386	9.1e-57	1	132	201	337	0.984962
SKZ1R	GH36_e8	GH36:39	-	-	205	contig_1_2471	674	9.2e-78	4	205	232	440	0.980488
SKZ1R	GH163_e11	GH163:7|CBM54:4|CBM16:3|CBM0:2	-	-	247	contig_1_2488	822	4e-47	2	247	217	468	0.991903
SKZ1R	CE19_e4	CE19:49	-	pectin	335	contig_1_2516	692	1.6e-33	2	287	78	383	0.850746
SKZ1R	GH33_e125	GH33:17|GH0:5	-	-	290	contig_1_270	765	2.9e-112	1	290	66	364	0.996552
SKZ1R	GH33_e125	GH33:17|GH0:5	-	-	290	contig_1_270	765	7.3e-117	6	290	443	747	0.97931
SKZ1R	GT4_e3049	GT4:37	-	-	148	contig_1_2738	383	5.7e-51	1	146	185	333	0.97973
SKZ1R	GT4_e2799	GT4:18	-	-	152	contig_1_2741	369	1.3e-42	6	151	191	337	0.953947
SKZ1R	CE11_e28	CE11:12	-	-	272	contig_1_299	299	7.1e-125	2	271	16	285	0.988971
SKZ1R	CE16_e5	CE16:13	-	-	257	contig_1_3066	323	4.6e-19	2	254	42	298	0.980545
SKZ1R	GH16_e190	GH16_3:12|CBM4:9|CBM6:9|CBM54:8|GH16:2|GH16_4:2|CBM16:1|CBM9:1|GH16_14:1	-	-	245	contig_1_3107	358	2e-41	1	244	86	347	0.991837
SKZ1R	GH39_e101	GH39:15|CBM9:7	-	-	292	contig_1_3239	900	4.7e-35	1	290	528	843	0.989726
SKZ1R	CBM50_e821	CBM50:6	-	chitin, peptidoglycan	43	contig_1_3368	429	2.9e-20	2	43	263	304	0.953488
SKZ1R	GT5_e40	GT5:424	-	-	475	contig_1_3371	494	1.2e-203	1	475	3	484	0.997895
SKZ1R	GH57_e7	GH57:84	-	-	461	contig_1_3372	731	1.9e-187	1	460	8	473	0.995662
SKZ1R	GH109_e5	GH109:463	-	-	399	contig_1_3447	393	5.1e-16	2	183	2	180	0.453634
SKZ1R	GH95_e1	GH95:1763|CBM13:26|CBM2:14|CE6:11|CBM6:7|CBM32:5|CE8:2|GH29:1|CE12:1|CBM5:1|GH1:1	3.2.1.-:3|3.2.1.63:2	pectin, xylan, xyloglucan, host glycan	743	contig_1_3548	798	3.3e-302	3	734	25	762	0.983849
SKZ1R	GT4_e3918	GT4:21	-	-	153	contig_1_3727	429	4.2e-58	1	153	225	380	0.993464
SKZ1R	CE1_e24	CE1:8|CBM4:3|GH11:1|CBM88:1|CBM9:1|CBM6:1|CBM35:1	3.1.1.72:1|3.2.1.8:1	xylan	151	contig_1_3749	304	2.4e-24	2	148	34	195	0.966887
SKZ1R	GH13_e39	GH13:11	-	sucrose	293	contig_1_3762	1382	4.8e-30	3	288	301	578	0.972696
SKZ1R	PL21_e0	PL21:23|CBM32:1	-	-	67	contig_1_3811	900	4.6e-38	1	67	536	602	0.985075
SKZ1R	GH109_e2	GH109:143	-	-	391	contig_1_3822	438	1.5e-20	2	160	46	199	0.404092
SKZ1R	GH39_e101	GH39:15|CBM9:7	-	-	292	contig_1_3938	1188	2e-53	8	291	574	864	0.969178
SKZ1R	GT4_e2081	GT4:19	-	-	141	contig_1_4070	387	9.7e-45	3	136	204	339	0.943262
SKZ1R	GH43_e227	GH43_30:6	-	-	266	contig_1_4146	341	3.7e-19	3	251	55	315	0.932331
SKZ1R	GT30_e75	GT30:62	-	-	173	contig_1_4243	438	1.3e-76	2	173	40	211	0.988439
SKZ1R	GH109_e7	GH109:31	-	-	390	contig_1_435	433	8.1e-18	4	142	42	179	0.353846
SKZ1R	GT20_e21	GT20:172	-	-	466	contig_1_44	499	9.1e-218	1	465	20	483	0.995708
SKZ1R	GH109_e2	GH109:143	-	-	391	contig_1_4440	447	9.7e-18	2	156	43	189	0.393862
SKZ1R	GH141_e24	GH141:42	-	-	504	contig_1_4624	929	1.3e-52	2	501	23	511	0.990079
SKZ1R	GH106_e34	GH106:23	-	-	661	contig_1_4798	701	4.2e-33	156	396	162	409	0.363086
SKZ1R	CE20_e33	CE20:279|GH33:1|CBM35:1	-	-	256	contig_1_4909	651	9.5e-92	1	255	108	542	0.992188
SKZ1R	GH109_e5	GH109:463	-	-	399	contig_1_5205	334	9.5e-19	2	158	3	150	0.390977
SKZ1R	PL33_e6	PL33_2:17	4.2.2.25:1|4.2.2.20:1	gellan, host glycan	145	contig_1_5360	639	3.8e-62	1	143	425	565	0.97931
SKZ1R	PL11_e1	PL11:23	-	-	560	contig_1_5428	571	3.9e-180	2	558	24	565	0.992857
SKZ1R	GH109_e1	GH109:434	3.2.1.49:3	host glycan	408	contig_1_5759	450	1.7e-21	2	159	43	205	0.384804
SKZ1R	GH106_e37	GH106:16	-	-	717	contig_1_5774	1176	0	1	716	383	1163	0.997211
SKZ1R	GH109_e2	GH109:143	-	-	391	contig_1_5800	457	1.1e-16	2	154	48	215	0.388747
SKZ1R	GH163_e14	GH163:6	-	-	259	contig_1_581	630	2e-107	1	259	241	498	0.996139
SKZ1R	PL12_e21	PL12:6|CBM16:1	-	-	144	contig_1_5842	711	1.1e-50	1	144	392	536	0.993056
SKZ1R	GH163_e14	GH163:6	-	-	259	contig_1_590	763	2.5e-100	1	258	216	472	0.992278
SKZ1R	GH5_e159	GH5_13:122	3.2.1.146:1	arabinogalactan protein	258	contig_1_5934	387	3.3e-107	1	257	75	338	0.992248
SKZ1R	GH106_e9	GH106:29|CBM0:1	-	-	809	contig_1_5952	861	1.6e-73	202	797	200	816	0.735476
SKZ1R	CBM9_e10	CBM9:9|GH50:9	-	cellulose	188	contig_1_5967	157	1.6e-28	54	168	1	115	0.606383
SKZ1R	AA1_e26	AA1_2:421|AA1:7	1.10.3.2:1	lignin	394	contig_1_6028	513	1.2e-31	4	196	127	311	0.48731
SKZ1R	GH29_e70	GH29:194	3.2.1.51:58	host glycan	340	contig_1_6135	503	2.4e-126	2	340	31	385	0.994118
SKZ1R	GH16_e307	GH16:7|GH43_24:1	-	-	213	contig_1_6136	257	5.3e-103	1	213	40	251	0.995305
SKZ1R	GH109_e2	GH109:143	-	-	391	contig_1_6482	459	1.5e-24	2	154	50	207	0.388747
SKZ1R	GH106_e49	GH106:10|CBM32:1	-	-	716	contig_1_6645	753	1.8e-75	2	686	35	713	0.955307
SKZ1R	GH16_e116	GH16:8	-	-	212	contig_1_6650	430	2.2e-47	1	211	41	251	0.990566
SKZ1R	GH33_e137	GH33:14|CBM40:1	-	-	314	contig_1_6799	521	1.5e-89	1	312	205	503	0.990446
SKZ1R	GH39_e95	GH39:9	-	-	277	contig_1_6815	889	1.5e-51	5	268	258	524	0.949458
SKZ1R	GH129_e0	GH129:116	3.2.1.49:1	host glycan	621	contig_1_693	746	3.2e-47	121	609	136	645	0.785829
SKZ1R	GH109_e7	GH109:31	-	-	390	contig_1_7181	349	4.8e-17	2	148	6	151	0.374359
SKZ1R	CE19_e3	CE19:9	-	pectin	328	contig_1_7245	841	2.3e-48	2	328	200	536	0.993902
SKZ1R	CE14_e40	CE14:13	-	-	110	contig_1_7267	330	7.2e-27	2	110	62	170	0.981818
SKZ1R	GH15_e59	GH15:2947	3.2.1.3:1	starch	363	contig_1_728	604	2.1e-183	2	362	220	580	0.991736
SKZ1R	CBM48_e0	CBM48:5017|GH13_10:4928|GH13:79|GH77:20|GT5:1|GH13_26:1|GH13_9:1	3.2.1.141:34|3.2.1.1:4	glycogen	103	contig_1_7527	615	1.3e-21	6	102	5	106	0.932039
SKZ1R	GH13_e127	GH13_10:175|CBM48:154|GH13:3	-	sucrose	315	contig_1_7527	615	3.3e-150	1	315	125	439	0.996825
SKZ1R	GH27_e45	GH27:85|CBM51:39	-	-	251	contig_1_7551	518	9.5e-97	1	250	243	494	0.992032
SKZ1R	GH127_e1	GH127:332|CBM51:1	-	-	530	contig_1_7552	620	1.2e-54	57	527	86	540	0.886792
SKZ1R	GH36_e47	GH36:9	-	-	308	contig_1_7560	772	1.9e-53	13	301	218	512	0.935065
SKZ1R	GH165_e12	GH165:69|GH0:1	-	-	461	contig_1_848	480	2e-211	2	461	20	479	0.995662
SKZ1R	GH123_e13	GH123:7|CBM32:1	-	-	473	contig_1_1101	1034	5.2e-28	273	464	761	965	0.403805
SKZ1R	GT9_e256	GT9:7	-	-	290	contig_1_1160	433	5.7e-54	153	290	250	391	0.472414
SKZ1R	GT4_e2062	GT4:55	-	-	148	contig_1_1236	831	1.2e-54	3	146	634	777	0.966216
SKZ1R	GT2	GT2:6	-	-	227	contig_1_1246	315	6.1e-51	1	207	8	215	0.907489
SKZ1R	GT2	GT2:160	-	-	192	contig_1_1249	413	7.6e-75	1	169	37	205	0.875
SKZ1R	GH9_e30	GH9:107|CE0:60|CE4:3	-	-	470	contig_1_1328	607	1e-201	4	468	130	599	0.987234
SKZ1R	GT9_e217	GT9:44	-	-	232	contig_1_1438	366	1.3e-93	1	231	90	320	0.991379
SKZ1R	GT2	GT2:35	-	-	161	contig_1_1631	247	8e-76	1	160	12	176	0.987578
SKZ1R	GT9_e182	GT9:308	-	-	252	contig_1_1693	369	1.6e-122	2	252	87	337	0.992063
SKZ1R	GH141_e15	GH141:8	-	-	526	contig_1_175	1094	1.5e-71	1	516	33	548	0.979087
SKZ1R	GH28_e118	GH28:9|CBM32:2	-	-	271	contig_1_175	1094	2.5e-61	3	266	782	1061	0.97048
SKZ1R	GH141_e24	GH141:42	-	-	504	contig_1_176	795	4.2e-79	2	500	28	495	0.988095
SKZ1R	CE7_e31	CE7:5	-	-	299	contig_1_178	433	1.6e-137	1	298	121	412	0.993311
SKZ1R	GT2	GT2:5	-	-	121	contig_1_1783	291	1.1e-27	1	120	6	124	0.983471
SKZ1R	GH39_e83	GH39:5	-	-	310	contig_1_1793	782	4.9e-126	1	305	71	367	0.980645
SKZ1R	GH39_e56	GH39:17	-	-	303	contig_1_182	491	4.1e-92	1	299	117	407	0.983498
SKZ1R	GH65_e26	GH65:43	-	-	387	contig_1_1885	1030	1.2e-185	1	385	560	944	0.992248
SKZ1R	GH163_e8	GH163:8	-	-	258	contig_1_2003	566	5.1e-47	1	257	245	509	0.992248
SKZ1R	GH33_e125	GH33:17|GH0:5	-	-	290	contig_1_2017	527	2.9e-89	2	289	62	338	0.989655
SKZ1R	GT4_e3552	GT4:625|GH77:1|GT2:1	-	-	169	contig_1_2183	564	4.5e-25	3	165	146	296	0.95858
SKZ1R	GT2	GT2:26|GT4:2	-	-	202	contig_1_2183	564	1.2e-34	2	199	338	538	0.975248
SKZ1R	GH28_e87	GH28:11	-	-	298	contig_1_2255	481	3.3e-80	2	295	59	381	0.983221
SKZ1R	GH39_e22	GH39:12	-	-	303	contig_1_2288	486	5.9e-75	1	297	98	407	0.976898
SKZ1R	GT4_e1881	GT4:22	-	-	151	contig_1_2313	363	6.7e-41	3	149	180	324	0.966887
SKZ1R	GT9_e296	GT9:12	-	-	239	contig_1_2335	347	1.9e-91	1	234	78	310	0.974895
SKZ1R	GH2_e125	GH2:201|CBM32:11	3.2.1.23:1	beta-galactan	702	contig_1_2352	939	5.9e-278	3	700	38	715	0.992877
SKZ1R	GH2_e119	GH2:25	-	-	560	contig_1_2470	1370	2.1e-64	74	503	50	465	0.766071
SKZ1R	GH5_e110	GH5:57	-	-	272	contig_1_2650	731	4.4e-131	1	271	64	336	0.992647
SKZ1R	GH106_e27	GH106:8	-	-	946	contig_1_2768	965	2.3e-266	2	944	32	954	0.995772
SKZ1R	GH117_e2	GH117:23	-	-	155	contig_1_2802	361	1.7e-27	10	153	204	340	0.922581
SKZ1R	GH109_e7	GH109:31	-	-	390	contig_1_2812	437	4.9e-18	5	144	42	185	0.35641
SKZ1R	GH156_e1	GH156:9	3.2.1.18:1	host glycan	447	contig_1_2816	923	2.8e-119	1	428	444	845	0.955257
SKZ1R	GT2	GT2:9	-	-	162	contig_1_2833	257	2.2e-59	1	160	20	181	0.981481
SKZ1R	GH20_e133	GH20:14	-	-	295	contig_1_2866	464	1e-15	5	253	142	398	0.840678
SKZ1R	CBM50_e653	CBM50:38	-	chitin, peptidoglycan	49	contig_1_288	528	5.6e-16	2	49	462	509	0.959184
SKZ1R	GH141_e24	GH141:42	-	-	504	contig_1_3009	710	7.1e-196	1	503	29	546	0.996032
SKZ1R	GH20_e12	GH20:1706|CBM32:19|CBM0:2	3.2.1.52:18|3.2.1.-:1	host glycan, host glycan	351	contig_1_3081	534	3.5e-118	2	349	159	497	0.988604
SKZ1R	GH109_e2	GH109:143	-	-	391	contig_1_3176	487	5.7e-21	2	158	45	197	0.398977
SKZ1R	GH109_e5	GH109:463	-	-	399	contig_1_3214	389	1.4e-16	4	191	5	190	0.468672
SKZ1R	GT21_e37	GT21:7	-	-	215	contig_1_3223	432	2.2e-85	2	215	51	264	0.990698
SKZ1R	GT4_e1246	GT4:18	-	-	149	contig_1_3284	378	9.1e-57	1	130	187	316	0.865772
SKZ1R	GH123_e13	GH123:7|CBM32:1	-	-	473	contig_1_3315	649	9.4e-99	2	472	54	514	0.993658
SKZ1R	GH57_e35	GH57:73	-	-	283	contig_1_3374	723	2.5e-150	1	282	9	290	0.992933
SKZ1R	GH109_e7	GH109:31	-	-	390	contig_1_3391	432	2.4e-18	4	145	40	179	0.361538
SKZ1R	GH33_e108	GH33:63|CE6:3	-	-	299	contig_1_344	541	3.5e-27	3	270	80	325	0.892977
SKZ1R	GT2	GT2:7	-	-	233	contig_1_3509	323	4.6e-27	3	211	8	208	0.892704
SKZ1R	GH29_e30	GH29:1257|CBM32:104|CBM0:3|GH33:3|CBM6:1|CBM9:1|CE3:1|GH136:1|GH0:1|CBM47:1|GT1:1	3.2.1.111:8|3.2.1.51:3	host glycan, host glycan	301	contig_1_3546	480	4.4e-149	2	300	40	344	0.990033
SKZ1R	CBM32_e126	CBM32:138|GH29:132|CBM6:1|CBM9:1|CE3:1|GH136:1	-	host glycan	109	contig_1_3546	480	1.4e-28	3	108	364	462	0.963303
SKZ1R	GH29_e51	GH29:76|CBM32:1	-	-	335	contig_1_3689	1023	4.5e-150	3	335	30	368	0.991045
SKZ1R	GH29_e72	GH29:80|GH117:1	-	-	329	contig_1_3689	1023	2.8e-153	3	329	473	791	0.990881
SKZ1R	GT4_e1045	GT4:19	-	-	149	contig_1_3732	409	5.3e-29	2	145	218	368	0.959732
SKZ1R	PL12_e5	PL12_3:31|PL12:5	-	-	147	contig_1_3735	630	2.5e-23	10	128	372	488	0.802721
SKZ1R	GT4_e2458	GT4:40	-	-	143	contig_1_3785	429	1.2e-46	3	141	239	379	0.965035
SKZ1R	CE15_e10	CE15:113|GH78:2|CE0:1	3.2.1.40:2	-	389	contig_1_3812	687	5.8e-135	1	388	42	425	0.994859
SKZ1R	GH16_e193	GH16_3:70|CBM4:53|CBM54:13|GH16:9|CBM32:3|GT25:2|CBM13:1|CBM2:1	3.2.1.39:1|3.2.1.6:1	beta-glucan, beta-glucan	238	contig_1_3832	1065	1.2e-23	2	238	565	787	0.991597
SKZ1R	CBM6_e103	CBM6:12|GH43_2:8|GH43:4	-	beta-glucan, xylan, cellulose	135	contig_1_3832	1065	2.1e-17	3	130	932	1057	0.940741
SKZ1R	GT83_e42	GT83:53	-	-	375	contig_1_396	571	1.3e-17	53	365	102	425	0.832
SKZ1R	CE14_e22	CE14:14	-	-	108	contig_1_3988	252	2.4e-48	1	106	11	116	0.972222
SKZ1R	GH109_e2	GH109:143	-	-	391	contig_1_4016	443	2.8e-16	2	155	46	189	0.391304
SKZ1R	CBM32_e143	CBM32:51|GH46:4|CBM35:1	-	host glycan	116	contig_1_4024	975	5.4e-32	1	115	36	151	0.982759
SKZ1R	GT4_e2363	GT4:7|GT2:2	-	-	89	contig_1_4093	830	1.2e-39	1	87	676	762	0.966292
SKZ1R	GH32_e73	GH32:72	-	-	268	contig_1_4634	362	1.9e-30	1	208	50	264	0.772388
SKZ1R	GH5_e152	GH5_41:5|GH5_7:1	-	-	250	contig_1_4690	617	2e-72	3	250	85	329	0.988
SKZ1R	CBM91_e23	CBM91:35|CBM6:34|CBM32:1|GH110:1	-	xylan	196	contig_1_4695	615	1.6e-28	1	195	45	238	0.989796
SKZ1R	GH33_e137	GH33:14|CBM40:1	-	-	314	contig_1_4848	525	2.1e-37	1	312	189	507	0.990446
SKZ1R	GH2_e30	GH2:674|CBM51:7|CBM67:1	-	-	866	contig_1_4868	1065	0	5	862	61	927	0.989607
SKZ1R	GH65_e6	GH65:126|CBM32:112	-	-	354	contig_1_4904	766	1.4e-22	5	244	327	563	0.675141
SKZ1R	CBM91_e23	CBM91:35|CBM6:34|CBM32:1|GH110:1	-	xylan	196	contig_1_5107	735	9e-22	1	195	44	239	0.989796
SKZ1R	GH5_e166	GH5_36:16|GH5:1	-	-	282	contig_1_5197	530	4.7e-90	1	216	63	279	0.762411
SKZ1R	CBM51_e49	CBM51:5	-	host glycan	120	contig_1_5290	371	2.6e-40	2	119	249	366	0.975
SKZ1R	CE7_e26	CE7:6	-	-	275	contig_1_5345	416	9.5e-128	2	273	135	404	0.985455
SKZ1R	GH5_e310	GH5:7	-	-	283	contig_1_5453	955	1.6e-74	17	282	408	658	0.936396
SKZ1R	GH147_e0	GH147:108	3.2.1.23:1	beta-galactan	811	contig_1_5699	837	2e-252	6	774	29	785	0.946979
SKZ1R	CBM51_e47	CBM51:17	-	host glycan	122	contig_1_5716	397	3.8e-37	3	122	276	395	0.97541
SKZ1R	GH39_e101	GH39:15|CBM9:7	-	-	292	contig_1_5730	1177	1.4e-57	8	291	566	856	0.969178
SKZ1R	GH109_e2	GH109:143	-	-	391	contig_1_5799	458	4.8e-17	2	156	49	218	0.393862
SKZ1R	CE19_e3	CE19:9	-	pectin	328	contig_1_5824	372	1.1e-19	2	285	71	361	0.862805
SKZ1R	CBM70_e1	CBM70:19|PL8:17|PL8_2:1	4.2.2.1:1	host glycan	161	contig_1_5845	1209	1.2e-17	22	158	38	180	0.84472
SKZ1R	GH148_e2	GH148:10|CBM4:4	3.2.1.-:1	beta-glucan	146	contig_1_5845	1209	2.6e-31	1	146	431	587	0.993151
SKZ1R	CE7_e18	CE7:34	-	-	292	contig_1_5951	450	1.6e-69	6	287	141	428	0.962329
SKZ1R	GH5_e235	GH5_37:9	3.2.1.4:2|3.2.1.-:1	beta-glucan, beta-mannan	314	contig_1_5959	409	1.5e-89	11	308	79	373	0.94586
SKZ1R	GH39_e95	GH39:9	-	-	277	contig_1_5971	832	4.5e-52	5	268	201	467	0.949458
SKZ1R	GH109_e1	GH109:434	3.2.1.49:3	host glycan	408	contig_1_5991	464	5.7e-16	2	156	53	214	0.377451
SKZ1R	GH109_e2	GH109:143	-	-	391	contig_1_5993	496	9.2e-23	2	162	35	191	0.409207
SKZ1R	PL11_e1	PL11:23	-	-	560	contig_1_5994	757	1e-149	1	551	199	743	0.982143
SKZ1R	GH141_e4	GH141:58|CBM6:2|CBM47:1	-	-	543	contig_1_6000	850	1.5e-20	4	256	55	291	0.464088
SKZ1R	GH2_e154	GH2:30	-	-	499	contig_1_6010	945	6.8e-227	1	499	43	531	0.997996
SKZ1R	GH141_e24	GH141:42	-	-	504	contig_1_6054	913	5.8e-166	2	504	36	541	0.996032
SKZ1R	GH140_e15	GH140:111|GH23:1|CBM35:1	-	-	421	contig_1_6229	471	8e-193	1	421	36	454	0.997625
SKZ1R	GH109_e1	GH109:434	3.2.1.49:3	host glycan	408	contig_1_6262	446	6.6e-17	2	158	36	190	0.382353
SKZ1R	CBM38_e6	CBM38:29|GH32:29	-	fructan	128	contig_1_6289	715	2.2e-58	4	127	28	151	0.960938
SKZ1R	GH32_e54	GH32:132|CBM38:4	3.2.1.26:1|3.2.1.64:1|3.2.1.80:1	fructan, fructan, fructan	287	contig_1_6289	715	2.5e-121	1	286	277	568	0.993031
SKZ1R	CBM67_e12	CBM67:9|GH78:8	-	rhamnose	161	contig_1_6310	1073	4.1e-31	1	161	165	317	0.993789
SKZ1R	CBM67_e28	CBM67:192|GH78:190|CBM0:1|CBM66:1	3.2.1.40:1	rhamnose	186	contig_1_6310	1073	5.7e-62	18	180	328	494	0.870968
SKZ1R	GH78_e24	GH78:127|CBM67:75|CBM0:1	3.2.1.40:1	alpha-rhamnoside	505	contig_1_6310	1073	9.7e-212	1	505	519	1025	0.99802
SKZ1R	GH109_e2	GH109:143	-	-	391	contig_1_6329	448	9.7e-22	3	154	33	183	0.386189
SKZ1R	PL15_e6	PL15:11	4.2.2.3:1	alginate	130	contig_1_6375	793	1.4e-34	2	119	521	643	0.9
SKZ1R	GH16_e311	GH16_3:41|GH158:5|GH50:1|CBM57:1|GH16_25:1	-	-	232	contig_1_6455	275	4.5e-108	1	232	27	271	0.99569
SKZ1R	GH28_e10	GH28:407|CE8:1|CE19:1|GH43_18:1	3.2.1.67:1	pectin	343	contig_1_6470	459	2.2e-67	2	338	70	389	0.979592
SKZ1R	GT4_e3751	GT4:37	-	-	141	contig_1_6550	443	2.3e-48	2	140	262	399	0.978723
SKZ1R	GT4_e3211	GT4:8	-	-	144	contig_1_6567	466	1.9e-49	1	143	235	377	0.986111
SKZ1R	GT35_e0	GT35:17065|GH77:18|GH13_39:1	2.4.1.1:158	-	712	contig_1_6601	840	2.6e-303	3	711	123	830	0.994382
SKZ1R	GH33_e125	GH33:17|GH0:5	-	-	290	contig_1_6677	443	4.2e-19	1	209	81	316	0.717241
SKZ1R	GH109_e2	GH109:143	-	-	391	contig_1_6749	488	6.1e-19	2	158	46	198	0.398977
SKZ1R	GH109_e7	GH109:31	-	-	390	contig_1_6801	435	1.2e-23	2	144	39	178	0.364103
SKZ1R	GH39_e72	GH39:10	-	-	240	contig_1_6816	671	1.1e-42	1	191	97	275	0.791667
SKZ1R	CBM67_e28	CBM67:192|GH78:190|CBM0:1|CBM66:1	3.2.1.40:1	rhamnose	186	contig_1_7130	910	7.8e-39	1	179	145	323	0.956989
SKZ1R	GH78_e31	GH78:6|PL8:2|CBM67:1	-	-	507	contig_1_7130	910	5.2e-155	6	506	356	860	0.986193
SKZ1R	GT2	GT2:24	-	-	124	contig_1_7167	606	7.9e-49	1	120	7	126	0.959677
SKZ1R	GH33_e137	GH33:14|CBM40:1	-	-	314	contig_1_7211	752	3.8e-22	121	310	148	352	0.601911
SKZ1R	GH33_e69	GH33:12	-	-	299	contig_1_7211	752	1.7e-16	7	296	426	730	0.966555
SKZ1R	GH109_e2	GH109:143	-	-	391	contig_1_7214	436	2.5e-22	2	154	44	193	0.388747
SKZ1R	GH109_e7	GH109:31	-	-	390	contig_1_7300	405	1.8e-27	2	185	56	237	0.469231
SKZ1R	CBM51_e35	CBM51:42|GH27:41|CBM40:1|GH33:1	-	host glycan	134	contig_1_7320	986	3.9e-27	10	133	855	980	0.91791
SKZ1R	GH5_e219	GH5:9	-	-	254	contig_1_7335	486	8.5e-104	1	253	82	327	0.992126
SKZ1R	CE14_e58	CE14:26	-	-	106	contig_1_7364	230	2.6e-51	1	106	6	111	0.990566
SKZ1R	GH88_e6	GH88:16	-	-	315	contig_1_7365	378	3.1e-160	1	314	48	366	0.993651
SKZ1R	GH13_e0	GH13_16:815|GH13:8|GH13_19:1	5.4.99.16:7	sucrose, starch	354	contig_1_7525	553	4.8e-191	1	354	38	391	0.997175
SKZ1R	CE19_e3	CE19:9	-	pectin	328	contig_1_866	353	2.1e-22	15	266	51	322	0.765244
SKZ1R	GT2	GT2:60	-	-	276	contig_1_880	315	2.6e-39	2	249	6	249	0.894928
SKZ1R	GT2	GT2:23	-	-	249	contig_1_884	294	3.2e-58	1	223	6	224	0.891566
SKZ1R	GT4_e3050	GT4:11	-	-	111	contig_1_892	381	6.1e-36	2	109	215	320	0.963964
SKZ1R	PL42_e7	PL42:65|GH105:1|GH154:1	3.2.1.-:1	arabinogalactan protein	293	contig_1_915	481	9.5e-16	51	288	132	367	0.808874
SKZ1R	GT4_e3956	GT4:41	-	-	149	contig_1_98	396	9.1e-60	1	144	212	355	0.959732
SKZ1R	GT4_e2393	GT4:10	-	-	139	contig_1_983	350	8.6e-32	2	139	165	303	0.985612
SKZ1R	GT28_e49	GT28:27	-	-	166	contig_1_998	380	7.4e-53	1	166	186	350	0.993976
SKZ1R	GH127_e1	GH127:332|CBM51:1	-	-	530	contig_1_1350	767	3.7e-59	56	528	88	533	0.890566
SKZ1R	GH109_e5	GH109:463	-	-	399	contig_1_1387	475	1.4e-18	2	158	37	185	0.390977
SKZ1R	CE17_e0	CE17:15|CBM32:2	3.1.1.-:1	beta-mannan	164	contig_1_1498	405	5.3e-23	14	163	64	229	0.908537
SKZ1R	GH127_e1	GH127:332|CBM51:1	-	-	530	contig_1_1621	693	1.6e-32	312	529	333	559	0.409434
SKZ1R	GH109_e7	GH109:31	-	-	390	contig_1_1673	424	2e-19	8	152	57	203	0.369231
SKZ1R	GT2	GT2:18|GT4:1	-	-	123	contig_1_1684	237	2.1e-42	1	122	6	130	0.98374
SKZ1R	GT2	GT2:65	-	-	304	contig_1_1690	323	6.2e-129	2	302	5	302	0.986842
SKZ1R	GT4_e1925	GT4:85|GT9:1	-	-	87	contig_1_1698	341	4.5e-41	1	87	211	297	0.988506
SKZ1R	GH141_e20	GH141:24|CBM32:1|CBM6:1	-	-	540	contig_1_171	744	2.1e-50	1	431	25	479	0.796296
SKZ1R	GH20_e58	GH20:15	-	-	301	contig_1_1722	1039	1.7e-75	1	300	167	461	0.993355
SKZ1R	GT2	GT2:8	-	-	132	contig_1_1733	205	5.3e-23	1	109	23	130	0.818182
SKZ1R	CBM38_e8	CBM38:17|GH116:17	-	fructan	123	contig_1_1916	1047	4.9e-50	1	122	285	406	0.98374
SKZ1R	GH116_e6	GH116:81|CBM38:16	-	-	351	contig_1_1916	1047	6.4e-127	2	350	595	926	0.991453
SKZ1R	CBM47_e21	CBM47:7	-	fucose	117	contig_1_1929	958	1.2e-27	2	117	68	179	0.982906
SKZ1R	GH109_e2	GH109:143	-	-	391	contig_1_1942	481	4.7e-21	2	160	42	195	0.404092
SKZ1R	GH16_e259	GH16_14:19	-	-	221	contig_1_1943	314	3.3e-76	1	221	61	280	0.995475
SKZ1R	GH13_e0	GH13_16:815|GH13:8|GH13_19:1	5.4.99.16:7	sucrose, starch	354	contig_1_1966	1139	3.7e-169	2	354	52	404	0.99435
SKZ1R	CBM48_e2	CBM48:14087|GH13_9:14033|GH77:8|GH13:5|GT5:2|GH13_3:1|GH0:1	2.4.1.18:57	glycogen	100	contig_1_1967	634	5.1e-21	6	90	24	122	0.84
SKZ1R	GH13_e200	GH13_9:2874|CBM48:2782|GH77:10|GH13:7|GH13_3:5|GH0:1|GT5:1|GH13_1:1	2.4.1.18:14	sucrose, alpha-glucan	301	contig_1_1967	634	2e-165	1	301	182	482	0.996678
SKZ1R	GH109_e5	GH109:463	-	-	399	contig_1_2125	343	3.2e-17	4	155	2	157	0.378446
SKZ1R	GH50_e16	GH50:16|GH86:1	-	-	616	contig_1_2206	737	1.2e-226	2	616	93	726	0.996753
SKZ1R	GH16_e126	GH16_14:36	-	-	226	contig_1_241	327	1.1e-27	32	226	2	189	0.858407
SKZ1R	AA4_e1	AA4:19	-	-	525	contig_1_243	482	4.7e-22	7	237	7	234	0.438095
SKZ1R	CE19_e4	CE19:49	-	pectin	335	contig_1_2484	668	2e-41	22	298	81	380	0.823881
SKZ1R	GH142_e5	GH142:28|CBM13:2|CBM35:2	-	-	472	contig_1_2514	859	2.4e-231	3	471	64	540	0.991525
SKZ1R	GH29_e45	GH29:20|GH88:7	-	-	334	contig_1_2540	455	8e-149	6	334	35	370	0.982036
SKZ1R	GT2	GT2:20	-	-	274	contig_1_2743	342	5.3e-113	1	273	15	291	0.992701
SKZ1R	GT2	GT2:57	-	-	161	contig_1_2884	251	5.7e-70	2	160	9	167	0.981366
SKZ1R	GH137_e1	GH137:10|GH78:1	-	-	318	contig_1_2888	373	4.8e-70	15	294	67	351	0.877358
SKZ1R	GH2_e14	GH2:396|GH43:2|GH43_26:1|CBM35:1|GH43_10:1	-	-	567	contig_1_3055	742	1.2e-224	3	555	47	585	0.973545
SKZ1R	GH109_e7	GH109:31	-	-	390	contig_1_360	425	1.3e-46	2	387	49	413	0.987179
SKZ1R	PL15_e6	PL15:11	4.2.2.3:1	alginate	130	contig_1_3607	965	6.8e-32	7	129	646	769	0.938462
SKZ1R	GH2_e111	GH2:146	3.2.1.25:9	beta-mannan	687	contig_1_3705	928	1.2e-123	2	632	49	681	0.917031
SKZ1R	GH10_e81	GH10:11	-	-	313	contig_1_3714	452	5.2e-92	1	312	80	389	0.99361
SKZ1R	CBM67_e3	CBM67:11|GH78:11	-	rhamnose	180	contig_1_3750	901	5.5e-71	7	178	159	330	0.95
SKZ1R	GH78_e29	GH78:133|CBM67:9	-	-	510	contig_1_3750	901	7e-198	4	510	359	854	0.992157
SKZ1R	GH28_e132	GH28:8	-	-	340	contig_1_3783	528	9.1e-116	2	340	54	387	0.994118
SKZ1R	GT4_e866	GT4:92	-	-	138	contig_1_3784	767	4e-22	1	136	202	337	0.978261
SKZ1R	CE4_e298	CE4:333|GT4:325	2.4.1.-:1|3.5.1.-:1	peptidoglycan	142	contig_1_3784	767	1.6e-30	6	141	487	697	0.950704
SKZ1R	GH5_e159	GH5_13:122	3.2.1.146:1	arabinogalactan protein	258	contig_1_390	363	1.5e-107	1	257	60	318	0.992248
SKZ1R	GT4_e2720	GT4:30	-	-	158	contig_1_417	374	2.7e-55	2	157	186	340	0.981013
SKZ1R	GH78_e59	GH78:11|CBM67:1	-	-	496	contig_1_4267	806	1.8e-237	1	496	300	795	0.997984
SKZ1R	GT4_e2798	GT4:80	2.4.1.245:1	-	158	contig_1_43	410	5.6e-68	2	157	216	372	0.981013
SKZ1R	GH109_e7	GH109:31	-	-	390	contig_1_4423	435	5e-19	2	144	39	180	0.364103
SKZ1R	CE19_e1	CE19:77	-	pectin	363	contig_1_4565	733	8.6e-182	2	361	66	420	0.988981
SKZ1R	GH165_e5	GH165:63	-	-	468	contig_1_4632	527	2.5e-206	3	466	23	512	0.989316
SKZ1R	PL8_e37	PL8_3:6|PL8:4|PL8_2:1	-	-	249	contig_1_4640	1018	1.4e-87	2	248	348	595	0.987952
SKZ1R	GH156_e1	GH156:9	3.2.1.18:1	host glycan	447	contig_1_4701	523	7.6e-137	2	445	43	470	0.991051
SKZ1R	GH97_e8	GH97:36|CBM51:4|CBM35:2	-	-	617	contig_1_4870	664	1.1e-232	4	616	25	659	0.991896
SKZ1R	GH2_e38	GH2:12	-	-	765	contig_1_4915	1001	4.4e-229	1	764	40	775	0.997386
SKZ1R	AA7_e0	AA7:17	1.1.3.-:1	chitooligosaccharide	417	contig_1_4924	464	6.5e-41	2	215	32	239	0.510791
SKZ1R	GH33_e125	GH33:17|GH0:5	-	-	290	contig_1_5148	379	8.2e-34	25	283	74	359	0.889655
SKZ1R	GH10_e89	GH10:7	-	-	307	contig_1_5480	491	3.2e-23	5	306	178	481	0.980456
SKZ1R	GH109_e1	GH109:434	3.2.1.49:3	host glycan	408	contig_1_5594	435	4.1e-22	2	156	44	203	0.377451
SKZ1R	GH148_e2	GH148:10|CBM4:4	3.2.1.-:1	beta-glucan	146	contig_1_5776	873	1.2e-46	2	146	75	228	0.986301
SKZ1R	GH148_e4	GH148:14|CBM4:4	-	-	124	contig_1_5776	873	1.2e-24	1	124	477	593	0.991935
SKZ1R	GH28_e91	GH28:13	-	-	300	contig_1_5788	486	6e-57	4	199	194	392	0.65
SKZ1R	GH33_e48	GH33:25	-	-	279	contig_1_5795	611	1.4e-30	124	251	187	347	0.455197
SKZ1R	PL10_e12	PL10_3:76|PL10:7|GH0:1	-	-	271	contig_1_5811	483	1.3e-128	1	270	115	386	0.99262
SKZ1R	GH95_e3	GH95:121	3.2.1.63:2	xyloglucan, host glycan	698	contig_1_5812	756	4.1e-276	3	697	40	716	0.994269
SKZ1R	CE7_e18	CE7:34	-	-	292	contig_1_5844	440	2.8e-147	2	291	133	422	0.989726
SKZ1R	GT4_e3930	GT4:52|CE4:1	-	-	149	contig_1_5876	1243	1.2e-63	1	147	198	344	0.979866
SKZ1R	GH109_e2	GH109:143	-	-	391	contig_1_5904	453	2.4e-18	1	158	36	191	0.401535
SKZ1R	GH109_e2	GH109:143	-	-	391	contig_1_5939	480	9.3e-17	1	156	39	190	0.396419
SKZ1R	CE20_e33	CE20:279|GH33:1|CBM35:1	-	-	256	contig_1_6001	736	4.5e-105	1	255	107	407	0.992188
SKZ1R	GH1_e107	GH1:2214|GH5_19:1	3.2.1.21:51|3.2.1.38:2|3.2.1.-:1	beta-glucan, beta-fucosides, polyphenol	435	contig_1_6056	492	3.7e-177	1	434	40	487	0.995402
SKZ1R	GH33_e108	GH33:63|CE6:3	-	-	299	contig_1_6238	598	2.7e-39	27	278	60	316	0.839465
SKZ1R	CBM67_e13	CBM67:6|GH78:4|GH0:1	-	rhamnose	176	contig_1_6283	761	5.7e-29	11	169	57	219	0.897727
SKZ1R	GH78_e38	GH78:18|CBM67:5	-	-	476	contig_1_6283	761	8.6e-151	2	475	247	721	0.993697
SKZ1R	GH141_e24	GH141:42	-	-	504	contig_1_6337	705	5.6e-60	2	503	31	533	0.994048
SKZ1R	GH172_e20	GH172:279	-	-	246	contig_1_6378	403	3.9e-126	2	245	127	374	0.987805
SKZ1R	GT2	GT2:26	-	-	162	contig_1_6413	276	4.4e-21	3	150	18	166	0.907407
SKZ1R	GH148_e2	GH148:10|CBM4:4	3.2.1.-:1	beta-glucan	146	contig_1_6475	881	2.3e-37	1	145	73	232	0.986301
SKZ1R	GH148_e5	GH148:8|CBM4:7	3.2.1.4:1	beta-mannan	123	contig_1_6475	881	3.4e-21	2	123	483	600	0.98374
SKZ1R	GH106_e1	GH106:28	3.2.1.40:5	pectin	665	contig_1_6520	1053	6e-251	1	664	46	706	0.996992
SKZ1R	GT4_e2382	GT4:34	-	-	150	contig_1_6547	409	1.2e-60	2	148	209	355	0.973333
SKZ1R	GT4_e3204	GT4:16	-	-	145	contig_1_6555	428	6.6e-30	4	141	255	389	0.944828
SKZ1R	GH109_e7	GH109:31	-	-	390	contig_1_6563	338	8.2e-22	2	149	4	151	0.376923
SKZ1R	CBM48_e3	CBM48:14267|GH13_11:14161|GH13:59|GH77:38|GH13_10:2|GH13_36:1	3.2.1.68:75|2.4.1.25:4|3.2.1.-:1	glycogen	101	contig_1_6599	693	4.7e-33	3	97	10	109	0.930693
SKZ1R	GH13_e48	GH13_11:3001|CBM48:2819|GH13:35|GH77:23|GH13_10:3	3.2.1.68:15|3.2.1.-:1	sucrose, starch, starch	358	contig_1_6599	693	1.9e-162	2	356	176	527	0.988827
SKZ1R	GH109_e5	GH109:463	-	-	399	contig_1_6675	443	1.9e-18	3	174	46	229	0.428571
SKZ1R	GH141_e24	GH141:42	-	-	504	contig_1_6679	900	1.1e-191	2	504	26	539	0.996032
SKZ1R	GH74_e1	GH74:532|CBM2:192|CBM3:71|CBM13:48|CBM1:30|CBM10:6|GH48:4|CBM46:3|GH5_4:3|CBM5:1|GH44:1	3.2.1.151:27|3.2.1.150:4	xyloglucan, xyloglucan	184	contig_1_6737	753	9.3e-16	25	118	131	230	0.505435
SKZ1R	GH74_e1	GH74:532|CBM2:192|CBM3:71|CBM13:48|CBM1:30|CBM10:6|GH48:4|CBM46:3|GH5_4:3|CBM5:1|GH44:1	3.2.1.151:27|3.2.1.150:4	xyloglucan, xyloglucan	184	contig_1_6737	753	3.4e-16	32	116	234	340	0.456522
SKZ1R	GH109_e0	GH109:338	3.2.1.49:6|3.2.1.52:2	host glycan, host glycan	403	contig_1_6786	481	8e-16	2	169	29	201	0.414392
SKZ1R	PL12_e21	PL12:6|CBM16:1	-	-	144	contig_1_7199	1018	1.4e-49	1	142	701	842	0.979167
SKZ1R	GH163_e13	GH163:13	-	-	251	contig_1_7216	826	2.2e-22	4	250	277	551	0.98008
SKZ1R	GH127_e1	GH127:332|CBM51:1	-	-	530	contig_1_7231	598	4.5e-58	231	529	216	503	0.562264
SKZ1R	GT2	GT2:88	-	-	133	contig_1_7251	528	3.2e-33	2	109	16	124	0.804511
SKZ1R	GH109_e2	GH109:143	-	-	391	contig_1_7289	446	1.5e-25	1	154	37	182	0.391304
SKZ1R	GH127_e1	GH127:332|CBM51:1	-	-	530	contig_1_729	712	3.3e-29	312	506	354	562	0.366038
SKZ1R	CE14_e58	CE14:26	-	-	106	contig_1_7327	245	4.1e-29	2	97	11	107	0.896226
SKZ1R	GH106_e9	GH106:29|CBM0:1	-	-	809	contig_1_7514	823	1.3e-264	3	808	34	818	0.995056
SKZ1R	GH77_e20	GH77:16	-	-	495	contig_1_7526	707	1e-206	1	494	184	696	0.99596
SKZ1R	GH13_e105	GH13_26:1493|GH77:81|GH13:7|GH57:1|CBM48:1|GH13_10:1	5.4.99.15:5	sucrose, starch	304	contig_1_7528	1053	3.7e-96	5	260	30	366	0.838816
SKZ1R	PL42_e11	PL42:13	-	-	285	contig_1_7535	442	3.9e-140	2	285	43	324	0.992982
SKZ1R	GH39_e22	GH39:12	-	-	303	contig_1_7543	500	3.9e-71	2	278	98	390	0.910891
SKZ1R	GT26_e91	GT26:68	-	-	170	contig_1_7621	256	3.2e-71	2	170	67	235	0.988235
SKZ1R	GH2_e157	GH2:5	-	-	685	contig_1_834	988	1.5e-66	3	610	40	632	0.886131
SKZ1R	GT2	GT2:294	-	-	175	contig_1_874	284	5.2e-79	3	168	57	221	0.942857
SKZ1R	GT4_e3919	GT4:6|GT2:5	-	-	156	contig_1_879	423	2.4e-35	4	148	225	369	0.923077
SKZ1R	GT4_e3790	GT4:37	-	-	142	contig_1_885	366	4.9e-31	1	140	175	313	0.978873
SKZ1R	GT2	GT2:36	-	-	129	contig_1_1163	257	1.4e-31	2	126	10	136	0.96124
SKZ1R	CBM48_e3	CBM48:14267|GH13_11:14161|GH13:59|GH77:38|GH13_10:2|GH13_36:1	3.2.1.68:75|2.4.1.25:4|3.2.1.-:1	glycogen	101	contig_1_118	720	5.9e-26	5	96	40	136	0.90099
SKZ1R	GH13_e48	GH13_11:3001|CBM48:2819|GH13:35|GH77:23|GH13_10:3	3.2.1.68:15|3.2.1.-:1	sucrose, starch, starch	358	contig_1_118	720	1.7e-158	3	356	195	548	0.986034
SKZ1R	GT4_e2659	GT4:6	-	-	128	contig_1_1248	390	2.4e-43	4	110	208	314	0.828125
SKZ1R	GT28_e23	GT28:11	-	-	151	contig_1_1325	376	4.4e-59	1	151	211	363	0.993377
SKZ1R	GH115_e5	GH115:6	-	-	534	contig_1_1437	688	4e-109	4	528	27	594	0.981273
SKZ1R	GH123_e13	GH123:7|CBM32:1	-	-	473	contig_1_1569	1181	1.8e-37	3	466	637	1117	0.978858
SKZ1R	GH141_e24	GH141:42	-	-	504	contig_1_1707	1190	2.1e-53	2	500	538	1022	0.988095
SKZ1R	CE20_e0	CE20:119|CE12:1	-	-	302	contig_1_1713	514	2.7e-112	1	301	103	398	0.993377
SKZ1R	GH123_e13	GH123:7|CBM32:1	-	-	473	contig_1_1714	592	2e-21	257	468	323	549	0.446089
SKZ1R	GT2	GT2:8	-	-	112	contig_1_1980	370	1.2e-37	1	109	12	120	0.964286
SKZ1R	GH97_e1	GH97:229	3.2.1.22:1	alpha-glucan	639	contig_1_1988	708	2.7e-184	5	638	49	699	0.99061
SKZ1R	GH141_e24	GH141:42	-	-	504	contig_1_2133	899	7.2e-196	2	503	26	535	0.994048
SKZ1R	GH5_e250	GH5:22	-	-	277	contig_1_2141	532	3e-109	2	277	213	495	0.99278
SKZ1R	GT4_e3028	GT4:97	-	-	155	contig_1_2194	440	1.3e-30	3	153	223	371	0.967742
SKZ1R	CE4_e298	CE4:333|GT4:325	2.4.1.-:1|3.5.1.-:1	peptidoglycan	142	contig_1_2199	348	5.4e-17	5	141	98	295	0.957746
SKZ1R	CE17_e0	CE17:15|CBM32:2	3.1.1.-:1	beta-mannan	164	contig_1_2202	404	1.2e-56	1	163	65	226	0.987805
SKZ1R	GH63_e16	GH63:32	-	-	394	contig_1_2239	740	7e-16	136	350	390	618	0.543147
SKZ1R	GH33_e86	GH33:382|GH29:3|GH2:1	-	-	291	contig_1_2428	373	7.3e-138	1	291	47	345	0.996564
SKZ1R	GT9_e110	GT9:344|GT4:1	-	-	243	contig_1_2460	370	1.7e-101	1	242	93	334	0.99177
SKZ1R	GT4_e2758	GT4:50	-	-	148	contig_1_2739	392	8.1e-32	2	143	202	348	0.952703
SKZ1R	PL11_e1	PL11:23	-	-	560	contig_1_2764	752	2.6e-181	1	558	189	737	0.994643
SKZ1R	CBM51_e35	CBM51:42|GH27:41|CBM40:1|GH33:1	-	host glycan	134	contig_1_2767	666	6.4e-33	12	132	47	167	0.895522
SKZ1R	GH27_e26	GH27:15|CBM51:12	-	-	250	contig_1_2767	666	5.3e-90	1	249	397	642	0.992
SKZ1R	GH50_e17	GH50:8	-	-	357	contig_1_2770	967	4.1e-74	1	352	295	674	0.983193
SKZ1R	GH148_e2	GH148:10|CBM4:4	3.2.1.-:1	beta-glucan	146	contig_1_2785	897	8.9e-25	1	146	77	235	0.993151
SKZ1R	CBM4_e25	CBM4:7|GH148:7	3.2.1.-:1	xylan, beta-glucan	129	contig_1_2785	897	8e-21	1	128	293	425	0.984496
SKZ1R	GH148_e5	GH148:8|CBM4:7	3.2.1.4:1	beta-mannan	123	contig_1_2785	897	3.4e-29	1	123	497	615	0.99187
SKZ1R	GH148_e2	GH148:10|CBM4:4	3.2.1.-:1	beta-glucan	146	contig_1_2817	934	9.7e-36	2	146	93	243	0.986301
SKZ1R	CBM4_e25	CBM4:7|GH148:7	3.2.1.-:1	xylan, beta-glucan	129	contig_1_2817	934	1.3e-18	11	127	312	433	0.899225
SKZ1R	GH148_e5	GH148:8|CBM4:7	3.2.1.4:1	beta-mannan	123	contig_1_2817	934	1.3e-19	3	123	508	631	0.97561
SKZ1R	GT4_e3781	GT4:12	-	-	148	contig_1_285	374	6.2e-48	3	145	195	338	0.959459
SKZ1R	GH106_e34	GH106:23	-	-	661	contig_1_2917	654	1.6e-49	45	359	77	409	0.475038
SKZ1R	GH95_e1	GH95:1763|CBM13:26|CBM2:14|CE6:11|CBM6:7|CBM32:5|CE8:2|GH29:1|CE12:1|CBM5:1|GH1:1	3.2.1.-:3|3.2.1.63:2	pectin, xylan, xyloglucan, host glycan	743	contig_1_3545	977	0	5	735	212	941	0.982503
SKZ1R	GH109_e7	GH109:31	-	-	390	contig_1_365	487	3.8e-22	2	147	43	198	0.371795
SKZ1R	GH5_e310	GH5:7	-	-	283	contig_1_366	753	3.8e-92	1	283	184	460	0.996466
SKZ1R	GH10_e81	GH10:11	-	-	313	contig_1_3713	455	1.8e-97	1	312	83	391	0.99361
SKZ1R	GT4_e1457	GT4:10	-	-	150	contig_1_3731	387	2.2e-25	3	139	194	328	0.906667
SKZ1R	GT4_e3065	GT4:76	-	-	135	contig_1_3734	415	1.2e-19	6	133	244	372	0.940741
SKZ1R	GH36_e8	GH36:39	-	-	205	contig_1_3756	739	5.5e-53	5	205	275	495	0.97561
SKZ1R	CBM48_e68	CBM48:192|CE0:190|CE6:12|GH10:3|CE1:2|GH62:1	3.1.1.73:1|3.2.1.55:1|3.2.1.8:1	glycogen	61	contig_1_3969	371	4.9e-17	3	61	42	102	0.95082
SKZ1R	CE1_e22	CE1:6|CBM48:2|CE0:2	-	-	206	contig_1_3969	371	3.3e-58	3	205	153	363	0.980583
SKZ1R	GH5_e152	GH5_41:5|GH5_7:1	-	-	250	contig_1_4057	635	4.8e-68	1	250	82	349	0.996
SKZ1R	GT9_e307	GT9:55	-	-	254	contig_1_4071	351	4.1e-100	1	254	73	325	0.996063
SKZ1R	GT4_e2363	GT4:7|GT2:2	-	-	89	contig_1_4096	578	5.6e-37	1	89	455	544	0.988764
SKZ1R	GT35_e7	GT35:1062|GT3:53	2.4.1.1:9	-	531	contig_1_4118	733	4.3e-229	1	529	134	662	0.99435
SKZ1R	GH39_e54	GH39:5	-	-	351	contig_1_4152	732	2.7e-97	3	342	293	635	0.965812
SKZ1R	GH123_e13	GH123:7|CBM32:1	-	-	473	contig_1_427	804	2.3e-22	257	469	540	766	0.448203
SKZ1R	GT19_e43	GT19:65	-	-	353	contig_1_4303	423	1.8e-155	1	352	10	379	0.994334
SKZ1R	GH28_e118	GH28:9|CBM32:2	-	-	271	contig_1_4408	510	2.2e-57	2	271	201	479	0.99262
SKZ1R	GH129_e0	GH129:116	3.2.1.49:1	host glycan	621	contig_1_4409	588	2.6e-44	155	516	112	482	0.58132
SKZ1R	GH127_e1	GH127:332|CBM51:1	-	-	530	contig_1_447	791	1e-223	2	529	40	546	0.99434
SKZ1R	GH109_e1	GH109:434	3.2.1.49:3	host glycan	408	contig_1_4845	501	5.4e-18	2	160	46	205	0.387255
SKZ1R	CBM70_e1	CBM70:19|PL8:17|PL8_2:1	4.2.2.1:1	host glycan	161	contig_1_489	665	2.8e-19	37	159	59	183	0.757764
SKZ1R	GH50_e13	GH50:23	-	-	340	contig_1_4907	694	2.1e-96	4	339	343	682	0.985294
SKZ1R	GH43_e219	GH43_18:6|GH95:1|GH28:1	-	-	229	contig_1_5004	318	5.3e-99	2	229	79	304	0.991266
SKZ1R	GH13_e179	GH13_33:115	-	sucrose	322	contig_1_5068	913	2.8e-122	1	322	134	455	0.996894
SKZ1R	CBM38_e2	CBM38:10	-	fructan	132	contig_1_5176	1012	2.1e-43	1	130	34	162	0.977273
SKZ1R	GH31_e70	GH31:6	-	-	376	contig_1_5200	793	1.3e-92	2	376	244	664	0.994681
SKZ1R	GT4_e3820	GT4:58	-	-	152	contig_1_5269	373	1.6e-64	2	152	179	329	0.986842
SKZ1R	AA6_e2	AA6:22	-	-	195	contig_1_5482	204	4e-48	1	191	3	195	0.974359
SKZ1R	GH36_e8	GH36:39	-	-	205	contig_1_5599	682	1.7e-69	3	204	234	442	0.980488
SKZ1R	GH109_e2	GH109:143	-	-	391	contig_1_5657	457	3.2e-20	6	159	46	195	0.391304
SKZ1R	GH29_e71	GH29:34|CBM32:2	-	-	321	contig_1_5779	572	3.9e-125	3	321	33	337	0.990654
SKZ1R	CBM32_e126	CBM32:138|GH29:132|CBM6:1|CBM9:1|CE3:1|GH136:1	-	host glycan	109	contig_1_5779	572	1.3e-21	4	107	453	549	0.944954
SKZ1R	GH109_e2	GH109:143	-	-	391	contig_1_5810	432	4.6e-20	1	161	41	195	0.409207
SKZ1R	GH109_e2	GH109:143	-	-	391	contig_1_5843	444	3.1e-19	2	154	41	186	0.388747
SKZ1R	GH109_e1	GH109:434	3.2.1.49:3	host glycan	408	contig_1_5942	464	7.9e-17	2	157	53	215	0.379902
SKZ1R	GH5_e110	GH5:57	-	-	272	contig_1_6089	374	1.1e-130	1	271	64	336	0.992647
SKZ1R	GH2_e74	GH2:579|CBM42:135|CBM67:1|CBM13:1	3.2.1.146:1	alpha-mannan	532	contig_1_6288	715	4.5e-45	9	404	37	442	0.742481
SKZ1R	GH171_e8	GH171:64	-	-	354	contig_1_6334	774	5.1e-164	1	354	420	773	0.997175
SKZ1R	GH50_e16	GH50:16|GH86:1	-	-	616	contig_1_6340	701	9.3e-266	3	616	79	693	0.99513
SKZ1R	CE19_e4	CE19:49	-	pectin	335	contig_1_6469	694	3.3e-35	22	297	78	397	0.820896
SKZ1R	GH13_e90	GH13:10	-	sucrose	288	contig_1_6474	478	5.3e-73	2	287	66	355	0.989583
SKZ1R	GH39_e22	GH39:12	-	-	303	contig_1_6476	709	1.1e-25	13	223	316	560	0.693069
SKZ1R	GH38_e32	GH38:9	-	-	281	contig_1_6480	1182	1.1e-39	2	281	134	426	0.992883
SKZ1R	GH141_e24	GH141:42	-	-	504	contig_1_6517	1031	2.3e-84	1	504	142	645	0.998016
SKZ1R	GT2	GT2:12	-	-	134	contig_1_6540	292	1.9e-56	1	133	11	142	0.985075
SKZ1R	GT4_e3357	GT4:14	-	-	148	contig_1_6561	411	7.3e-39	2	147	224	375	0.97973
SKZ1R	GH141_e24	GH141:42	-	-	504	contig_1_6614	896	2.3e-84	1	502	25	510	0.994048
SKZ1R	GH129_e0	GH129:116	3.2.1.49:1	host glycan	621	contig_1_6622	706	4.1e-29	196	618	246	681	0.679549
SKZ1R	GH28_e90	GH28:6|GH49:1	-	-	253	contig_1_6672	468	3.3e-85	4	252	194	443	0.980237
SKZ1R	GH26_e67	GH26:70	-	-	313	contig_1_6751	456	3.4e-36	128	305	236	421	0.565495
SKZ1R	GH156_e0	GH156:13	-	-	507	contig_1_6789	558	7.3e-31	119	484	125	484	0.719921
SKZ1R	GH5_e250	GH5:22	-	-	277	contig_1_6806	531	1.6e-117	2	276	217	492	0.98917
SKZ1R	GH5_e110	GH5:57	-	-	272	contig_1_6824	509	4.4e-130	1	271	208	480	0.992647
SKZ1R	GH14_e2	GH14:21|CBM20:2	-	-	411	contig_1_692	934	5.6e-17	19	256	207	420	0.576642
SKZ1R	GH2_e112	GH2:541|CBM67:5|GH43_26:1	3.2.1.23:1	beta-galactan	590	contig_1_7164	612	2.8e-239	1	575	12	586	0.972881
SKZ1R	GH50_e4	GH50:29|CBM9:13|CBM16:1|GH26:1	-	-	485	contig_1_7225	947	5.4e-189	1	485	233	719	0.997938
SKZ1R	CBM9_e10	CBM9:9|GH50:9	-	cellulose	188	contig_1_7225	947	8.1e-61	1	185	757	942	0.978723
SKZ1R	GH36_e47	GH36:9	-	-	308	contig_1_7458	761	2.5e-26	40	303	243	517	0.853896
SKZ1R	GH39_e56	GH39:17	-	-	303	contig_1_7472	481	3.4e-104	1	299	104	394	0.983498
SKZ1R	GH5_e310	GH5:7	-	-	283	contig_1_7491	747	2.2e-30	2	181	207	381	0.632509
SKZ1R	CBM48_e3	CBM48:14267|GH13_11:14161|GH13:59|GH77:38|GH13_10:2|GH13_36:1	3.2.1.68:75|2.4.1.25:4|3.2.1.-:1	glycogen	101	contig_1_7524	713	6.7e-40	4	96	9	103	0.910891
SKZ1R	GH13_e48	GH13_11:3001|CBM48:2819|GH13:35|GH77:23|GH13_10:3	3.2.1.68:15|3.2.1.-:1	sucrose, starch, starch	358	contig_1_7524	713	2.5e-180	3	356	182	536	0.986034
SKZ1R	GH16_e280	GH16:10	-	-	233	contig_1_7549	314	2.6e-70	2	232	48	271	0.987124
SKZ1R	CE4_e165	CE4:52	-	-	117	contig_1_872	299	1.5e-24	14	104	38	128	0.769231
SKZ1R	GT4_e3794	GT4:60	-	-	149	contig_1_881	302	3e-36	2	148	121	267	0.979866
SKZ1R	GT2	GT2:23	-	-	165	contig_1_898	254	2.9e-61	1	163	6	168	0.981818
SKZ1R	GH109_e7	GH109:31	-	-	390	contig_1_987	363	2.3e-17	4	186	5	185	0.466667
SKZ1R	GT2	GT2:8	-	-	126	contig_1_1164	582	5.2e-46	1	126	7	142	0.992063
SKZ1R	GT8_e191	GT8:8	-	-	273	contig_1_1245	342	1.5e-109	2	271	13	282	0.985348
SKZ1R	GT105_e5	GT105:357	2.4.1.109:6	-	123	contig_1_1250	659	2.6e-18	1	118	77	210	0.95122
SKZ1R	GH165_e9	GH165:24|GH0:1	3.2.1.23:1	beta-galactan	527	contig_1_1422	703	5.5e-228	2	527	164	690	0.996205
SKZ1R	GT9_e110	GT9:344|GT4:1	-	-	243	contig_1_1439	364	1.5e-72	1	241	89	327	0.987654
SKZ1R	GH109_e2	GH109:143	-	-	391	contig_1_1582	439	4.2e-24	1	154	35	181	0.391304
SKZ1R	GH109_e2	GH109:143	-	-	391	contig_1_1646	477	3.7e-20	2	156	36	186	0.393862
SKZ1R	GT9_e312	GT9:7	-	-	246	contig_1_1699	390	1.7e-99	1	246	110	359	0.995935
SKZ1R	GT2	GT2:17|GT83:13	-	-	275	contig_1_1747	244	1.6e-26	2	164	10	171	0.589091
SKZ1R	GH65_e15	GH65:1331	2.4.1.282:1|2.4.1.216:1	exo-polysaccharide, alpha-glucan	411	contig_1_1882	812	3e-205	1	410	333	742	0.995134
SKZ1R	GH172_e5	GH172:24|CBM84:3	-	-	221	contig_1_1915	675	1.4e-92	1	220	280	509	0.99095
SKZ1R	GH13_e41	GH13_3:1253|GH0:92|GH13:34|GT4:1	-	sucrose	217	contig_1_1965	682	3.7e-94	2	216	243	462	0.986175
SKZ1R	GT2	GT2:22	-	-	277	contig_1_1976	272	2.4e-44	9	228	14	235	0.790614
SKZ1R	GH109_e7	GH109:31	-	-	390	contig_1_2155	340	1.1e-17	2	144	2	156	0.364103
SKZ1R	GT4_e3768	GT4:8	-	-	155	contig_1_2193	432	1e-54	2	155	229	382	0.987097
SKZ1R	GH109_e7	GH109:31	-	-	390	contig_1_2373	441	1.9e-19	2	148	38	182	0.374359
SKZ1R	GT83_e27	GT83:794	2.4.2.43:1	-	529	contig_1_2714	571	5.3e-83	5	465	31	498	0.869565
SKZ1R	GH29_e2	GH29:245	3.2.1.51:1	host glycan	320	contig_1_2795	473	9.2e-131	2	320	35	380	0.99375
SKZ1R	GH109_e2	GH109:143	-	-	391	contig_1_2980	489	4.6e-17	1	158	39	192	0.401535
SKZ1R	GH141_e24	GH141:42	-	-	504	contig_1_31	896	1.5e-220	2	504	22	537	0.996032
SKZ1R	GT83_e81	GT83:5	-	-	467	contig_1_3145	614	2.7e-120	3	465	14	496	0.989293
SKZ1R	GT4_e3404	GT4:9	-	-	143	contig_1_3285	389	1.4e-48	2	140	213	351	0.965035
SKZ1R	GH139_e2	GH139:9	-	-	702	contig_1_347	1177	5.9e-71	9	683	263	913	0.960114
SKZ1R	GH2_e20	GH2:323|GH53:7|CBM32:1	-	-	633	contig_1_362	1434	4.5e-31	52	408	314	683	0.562401
SKZ1R	GH32_e83	GH32:10	-	-	273	contig_1_3645	331	2.1e-28	1	269	41	302	0.981685
SKZ1R	GH97_e24	GH97:162	-	-	600	contig_1_3767	639	6.1e-265	7	599	28	634	0.986667
SKZ1R	GT4_e2825	GT4:29|GT2:1	-	-	151	contig_1_3974	405	1.9e-65	2	151	204	353	0.986755
SKZ1R	CE4_e300	CE4:5|GT4:3	-	-	138	contig_1_3977	298	1.5e-24	3	134	90	225	0.949275
SKZ1R	CE15_e10	CE15:113|GH78:2|CE0:1	3.2.1.40:2	-	389	contig_1_4148	430	2.9e-194	1	389	40	428	0.997429
SKZ1R	GH141_e24	GH141:42	-	-	504	contig_1_4206	639	1.5e-88	15	500	39	497	0.962302
SKZ1R	GT83_e27	GT83:794	2.4.2.43:1	-	529	contig_1_4269	571	2.1e-84	9	467	18	489	0.865784
SKZ1R	GT2	GT2:14	-	-	122	contig_1_437	287	1.3e-45	1	121	7	121	0.983607
SKZ1R	GH129_e0	GH129:116	3.2.1.49:1	host glycan	621	contig_1_4410	603	9.4e-37	149	516	103	474	0.590982
SKZ1R	GH109_e2	GH109:143	-	-	391	contig_1_442	426	1.1e-19	4	156	49	198	0.388747
SKZ1R	GH33_e125	GH33:17|GH0:5	-	-	290	contig_1_4631	373	8.4e-77	1	289	46	333	0.993103
SKZ1R	CE20_e0	CE20:119|CE12:1	-	-	302	contig_1_4678	522	5.7e-122	1	301	106	402	0.993377
SKZ1R	CBM91_e23	CBM91:35|CBM6:34|CBM32:1|GH110:1	-	xylan	196	contig_1_4698	940	4.3e-26	1	195	360	553	0.989796
SKZ1R	GH109_e5	GH109:463	-	-	399	contig_1_507	437	1.4e-16	2	174	43	222	0.431078
SKZ1R	GT2	GT2:11	-	-	157	contig_1_5085	318	1.9e-59	1	157	10	166	0.993631
SKZ1R	GH39_e56	GH39:17	-	-	303	contig_1_5119	506	2.8e-94	1	298	104	419	0.980198
SKZ1R	GH110_e14	GH110:5|CBM13:3	-	-	489	contig_1_5183	586	1.2e-95	1	487	66	554	0.993865
SKZ1R	CBM48_e2	CBM48:14087|GH13_9:14033|GH77:8|GH13:5|GT5:2|GH13_3:1|GH0:1	2.4.1.18:57	glycogen	100	contig_1_530	738	9.2e-17	6	92	22	121	0.86
SKZ1R	CBM48_e2	CBM48:14087|GH13_9:14033|GH77:8|GH13:5|GT5:2|GH13_3:1|GH0:1	2.4.1.18:57	glycogen	100	contig_1_530	738	9.7e-26	5	92	128	227	0.87
SKZ1R	GH13_e200	GH13_9:2874|CBM48:2782|GH77:10|GH13:7|GH13_3:5|GH0:1|GT5:1|GH13_1:1	2.4.1.18:14	sucrose, alpha-glucan	301	contig_1_530	738	2.7e-168	1	301	286	586	0.996678
SKZ1R	GH36_e9	GH36:29	-	-	575	contig_1_5535	733	8.2e-121	9	563	134	696	0.963478
SKZ1R	GH51_e15	GH51:10	-	-	466	contig_1_5542	521	8.6e-215	1	465	41	507	0.995708
SKZ1R	GH29_e17	GH29:320|GH89:1	3.2.1.51:3	host glycan	326	contig_1_5615	587	1.1e-120	7	325	31	350	0.97546
SKZ1R	CE9_e47	CE9:22	-	-	350	contig_1_5674	394	4.7e-144	2	347	15	362	0.985714
SKZ1R	GH109_e2	GH109:143	-	-	391	contig_1_5708	490	1.1e-21	1	157	45	205	0.398977
SKZ1R	AA12_e0	AA12:18	-	polyphenol	399	contig_1_5741	435	8.8e-23	22	398	91	430	0.942356
SKZ1R	GH36_e43	GH36:11|CBM51:1	-	-	577	contig_1_5787	679	1.2e-234	2	576	79	659	0.994801
SKZ1R	GH71_e6	GH71:20	-	-	390	contig_1_591	463	3.9e-110	1	389	45	437	0.994872
SKZ1R	CE17_e0	CE17:15|CBM32:2	3.1.1.-:1	beta-mannan	164	contig_1_5917	402	1.7e-32	15	163	56	222	0.902439
SKZ1R	GH10_e69	GH10:9	-	-	370	contig_1_5960	260	3e-82	163	370	8	204	0.559459
SKZ1R	GH50_e4	GH50:29|CBM9:13|CBM16:1|GH26:1	-	-	485	contig_1_5968	245	1.7e-73	151	386	1	235	0.484536
SKZ1R	GT84_e1	GT84:861|GH94:816|GH0:697	-	-	214	contig_1_6236	2955	3.2e-93	1	213	1410	1622	0.990654
SKZ1R	GH94_e1	GH94:1849|GT84:1656|GH0:1428	2.4.1.-:2|2.4.1.333:2	chitin, beta-glucan	1076	contig_1_6236	2955	0	1	1075	1864	2949	0.998141
SKZ1R	GH94_e1	GH94:1849|GT84:1656|GH0:1428	2.4.1.-:2|2.4.1.333:2	chitin, beta-glucan	1076	contig_1_6380	2086	8.9e-214	288	1014	1284	2026	0.674721
SKZ1R	CBM66_e8	CBM66:40|GH43_34:38|CBM32:3|CBM42:1|CBM18:1|CBM50:1|GH18:1|CBM84:1	-	fructan	156	contig_1_6481	1141	2.4e-16	2	155	46	202	0.980769
SKZ1R	GH109_e2	GH109:143	-	-	391	contig_1_6485	470	2.9e-21	2	157	62	221	0.396419
SKZ1R	GH51_e18	GH51:8	-	-	427	contig_1_6496	626	6.2e-204	1	426	203	622	0.995316
SKZ1R	GH109_e2	GH109:143	-	-	391	contig_1_6512	464	1e-19	4	154	46	186	0.383632
SKZ1R	GT4_e3054	GT4:16	-	-	147	contig_1_6546	402	1e-54	1	146	208	353	0.986395
SKZ1R	GT2	GT2:13	-	-	128	contig_1_6552	291	2.7e-28	2	115	10	143	0.882812
SKZ1R	GT10_e18	GT10:19	-	-	188	contig_1_6554	367	5.3e-18	101	169	246	315	0.361702
SKZ1R	GT2	GT2:152	-	-	162	contig_1_6558	357	4.2e-74	1	161	11	172	0.987654
SKZ1R	PL34_e1	PL34:9	4.2.2.-:1	-	203	contig_1_6612	825	6.9e-28	3	198	549	734	0.960591
SKZ1R	GH106_e45	GH106:59	-	-	839	contig_1_6613	1037	1.7e-119	3	685	67	738	0.812872
SKZ1R	CBM67_e12	CBM67:9|GH78:8	-	rhamnose	161	contig_1_6613	1037	9.8e-33	1	161	789	939	0.993789
SKZ1R	GH33_e108	GH33:63|CE6:3	-	-	299	contig_1_6782	364	1.3e-41	27	286	57	336	0.866221
SKZ1R	GH163_e14	GH163:6	-	-	259	contig_1_6797	661	1.3e-43	6	259	217	484	0.976834
SKZ1R	GH109_e2	GH109:143	-	-	391	contig_1_7103	469	4e-17	2	154	49	216	0.388747
SKZ1R	GH163_e14	GH163:6	-	-	259	contig_1_7120	748	3.9e-96	1	258	205	457	0.992278
SKZ1R	GH148_e9	GH148:11	-	-	155	contig_1_7134	961	3e-48	1	154	297	445	0.987097
SKZ1R	GH148_e7	GH148:16|CBM4:1	-	-	158	contig_1_7134	961	8.3e-17	9	132	546	659	0.778481
SKZ1R	GH136_e32	GH136:5|CBM22:2|CBM32:2	-	-	399	contig_1_7136	1162	6.3e-50	1	393	511	896	0.982456
SKZ1R	GT4_e3814	GT4:260	-	-	124	contig_1_7166	918	1.5e-45	2	121	217	334	0.959677
SKZ1R	GH33_e137	GH33:14|CBM40:1	-	-	314	contig_1_7174	392	2.7e-135	1	312	54	373	0.990446
SKZ1R	CE19_e4	CE19:49	-	pectin	335	contig_1_7295	669	1.7e-47	5	325	51	378	0.955224
SKZ1R	GH141_e24	GH141:42	-	-	504	contig_1_7298	679	1.4e-29	1	502	26	517	0.994048
SKZ1R	CBM51_e35	CBM51:42|GH27:41|CBM40:1|GH33:1	-	host glycan	134	contig_1_7321	839	8.2e-25	5	133	66	197	0.955224
SKZ1R	GH36_e9	GH36:29	-	-	575	contig_1_7321	839	2.2e-169	3	567	252	801	0.98087
SKZ1R	GH27_e26	GH27:15|CBM51:12	-	-	250	contig_1_7540	525	5.1e-78	1	249	247	496	0.992
SKZ1R	GH55_e8	GH55:191|CBM50:9|CBM66:1	3.2.1.58:16	beta-glucan	748	contig_1_7548	747	1.6e-27	145	494	181	543	0.466578
SKZ1R	GT2	GT2:82	-	-	161	contig_1_7594	327	5.3e-79	1	161	5	165	0.993789
SKZ1R	GH141_e24	GH141:42	-	-	504	contig_1_760	914	1.5e-213	1	504	31	552	0.998016
SKZ1R	CBM16_e18	CBM16:6	-	cellulose, glucomannan	130	contig_1_857	1428	3e-17	2	129	22	145	0.976923
SKZ1R	GT4_e836	GT4:10|GT2:1	-	-	141	contig_1_873	420	5.4e-55	1	141	243	383	0.992908
SKZ1R	GT2	GT2:60	-	-	276	contig_1_883	318	1.8e-42	1	240	7	241	0.865942
SKZ1R	GT4_e2717	GT4:7	-	-	151	contig_1_891	354	1.7e-55	3	150	176	323	0.97351
SKZ1R	GT4_e1289	GT4:33	-	-	149	contig_1_893	377	3.4e-58	2	148	198	344	0.979866
SKZ1R	AA4_e1	AA4:19	-	-	525	contig_1_911	920	1.7e-22	9	255	5	238	0.468571
SKZ5.1	GT2	GT2:57	-	-	161	JARKPK010000001.1_16	250	1.9e-69	2	160	7	165	0.981366
SKZ5.1	GH39_e80	GH39:6	-	-	141	JARKPK010000001.1_34	740	1.7e-45	1	141	290	429	0.992908
SKZ5.1	GH95_e1	GH95:1763|CBM13:26|CBM2:14|CE6:11|CBM6:7|CBM32:5|CE8:2|GH29:1|CE12:1|CBM5:1|GH1:1	3.2.1.-:3|3.2.1.63:2	pectin, xylan, xyloglucan, host glycan	743	JARKPK010000003.1_10	805	3.9e-302	6	735	68	780	0.981157
SKZ5.1	GH148_e9	GH148:11	-	-	155	JARKPK010000003.1_34	947	4.8e-26	1	155	286	449	0.993548
SKZ5.1	PL35_e11	PL35:8|CBM32:4|CBM70:1	-	-	177	JARKPK010000003.1_6	2052	1.3e-57	1	176	696	869	0.988701
SKZ5.1	GH141_e24	GH141:42	-	-	504	JARKPK010000004.1_5	777	3.7e-57	1	421	23	440	0.833333
SKZ5.1	GH109_e1	GH109:434	3.2.1.49:3	host glycan	408	JARKPK010000005.1_44	446	6.3e-19	1	153	40	183	0.372549
SKZ5.1	GH123_e13	GH123:7|CBM32:1	-	-	473	JARKPK010000006.1_11	1122	1.5e-38	2	409	591	985	0.860465
SKZ5.1	GT4_e3902	GT4:13	-	-	156	JARKPK010000008.1_26	441	4.4e-48	2	155	240	396	0.980769
SKZ5.1	PL15_e6	PL15:11	4.2.2.3:1	alginate	130	JARKPK010000008.1_36	874	1.3e-33	3	120	575	692	0.9
SKZ5.1	GH39_e56	GH39:17	-	-	303	JARKPK010000008.1_43	478	3.4e-105	2	297	95	390	0.973597
SKZ5.1	PL14_e16	PL14:15|PL14_3:1	-	-	206	JARKPK010000008.1_49	316	2.2e-21	31	204	122	299	0.839806
SKZ5.1	GH2_e70	GH2:53|CBM51:20	3.2.1.23:1	beta-galactan	564	JARKPK010000013.1_20	1544	6.9e-24	7	459	123	640	0.801418
SKZ5.1	GH5_e152	GH5_41:5|GH5_7:1	-	-	250	JARKPK010000013.1_29	587	1.9e-64	3	250	55	299	0.988
SKZ5.1	CE4_e233	CE4:27|GT4:1	-	-	141	JARKPK010000014.1_2	356	1.2e-23	3	136	103	241	0.943262
SKZ5.1	GH51_e19	GH51:1621	3.2.1.55:27	arabinan	489	JARKPK010000015.1_1	207	3.2e-88	285	488	2	205	0.415133
SKZ5.1	GT4_e2720	GT4:30	-	-	158	JARKPK010000015.1_3	354	3.2e-48	2	156	167	321	0.974684
SKZ5.1	GH109_e2	GH109:143	-	-	391	JARKPK010000022.1_6	428	2.1e-20	2	154	46	195	0.388747
SKZ5.1	GT4_e2420	GT4:7	-	-	138	JARKPK010000026.1_17	516	1.1e-47	1	137	254	390	0.985507
SKZ5.1	CE4_e247	CE4:16|GT4:1	-	-	145	JARKPK010000026.1_18	317	2.6e-20	3	128	88	216	0.862069
SKZ5.1	GH141_e24	GH141:42	-	-	504	JARKPK010000029.1_98	780	2.6e-188	2	503	101	617	0.994048
SKZ5.1	GH109_e5	GH109:463	-	-	399	JARKPK010000031.1_14	459	8.4e-17	2	153	36	181	0.378446
SKZ5.1	GH109_e2	GH109:143	-	-	391	JARKPK010000031.1_7	468	5.1e-20	1	155	66	225	0.393862
SKZ5.1	GH29_e9	GH29:33|CBM32:28|CBM13:28|CBM47:2|CBM51:1	-	-	297	JARKPK010000034.1_2	340	3.2e-57	6	295	43	329	0.973064
SKZ5.1	GT4_e2825	GT4:29|GT2:1	-	-	151	JARKPK010000050.1_19	482	2.7e-55	3	150	254	401	0.97351
SKZ5.1	GH10_e89	GH10:7	-	-	307	JARKPK010000051.1_38	522	1.5e-18	22	304	216	501	0.918567
SKZ5.1	CE12_e44	CE12:16	-	-	192	JARKPK010000051.1_39	807	9.7e-16	3	186	52	235	0.953125
SKZ5.1	GH10_e81	GH10:11	-	-	313	JARKPK010000055.1_38	464	6.3e-100	1	312	92	403	0.99361
SKZ5.1	GH50_e16	GH50:16|GH86:1	-	-	616	JARKPK010000056.1_22	1319	1.5e-260	2	615	108	722	0.99513
SKZ5.1	GH26_e91	GH26:6	-	-	89	JARKPK010000056.1_45	366	4.4e-30	3	89	161	246	0.966292
SKZ5.1	GH148_e6	GH148:14|GH30:1	-	-	133	JARKPK010000056.1_58	785	2.9e-37	2	133	273	398	0.984962
SKZ5.1	GH2_e74	GH2:579|CBM42:135|CBM67:1|CBM13:1	3.2.1.146:1	alpha-mannan	532	JARKPK010000057.1_33	735	6.2e-45	10	404	41	455	0.740602
SKZ5.1	GH39_e83	GH39:5	-	-	310	JARKPK010000057.1_47	812	1.7e-127	1	306	103	400	0.983871
SKZ5.1	GH97_e24	GH97:162	-	-	600	JARKPK010000057.1_54	617	1.7e-256	6	599	17	611	0.988333
SKZ5.1	CBM51_e34	CBM51:6	-	host glycan	130	JARKPK010000057.1_55	607	6.1e-45	2	129	467	597	0.976923
SKZ5.1	GT4_e2155	GT4:9	-	-	146	JARKPK010000063.1_14	330	5.2e-43	1	146	147	295	0.993151
SKZ5.1	GT4_e3028	GT4:97	-	-	155	JARKPK010000068.1_15	411	4e-43	2	153	221	373	0.974194
SKZ5.1	GT4_e779	GT4:21	-	-	147	JARKPK010000068.1_2	432	1.2e-27	4	142	237	375	0.938776
SKZ5.1	GT4_e2850	GT4:16	-	-	144	JARKPK010000068.1_5	375	3.9e-45	2	139	182	319	0.951389
SKZ5.1	GT4_e543	GT4:22	-	-	145	JARKPK010000068.1_7	382	1.5e-25	5	141	205	331	0.937931
SKZ5.1	GT4_e1921	GT4:20	-	-	136	JARKPK010000068.1_8	399	3.4e-49	1	135	216	350	0.985294
SKZ5.1	GH57_e35	GH57:73	-	-	283	JARKPK010000072.1_6	724	1.4e-148	1	282	9	290	0.992933
SKZ5.1	GH109_e2	GH109:143	-	-	391	JARKPK010000081.1_10	444	6.2e-18	3	156	43	185	0.391304
SKZ5.1	GH109_e7	GH109:31	-	-	390	JARKPK010000081.1_39	477	9.8e-16	2	145	57	203	0.366667
SKZ5.1	GT4_e2081	GT4:19	-	-	141	JARKPK010000082.1_21	385	2.3e-37	3	139	204	339	0.964539
SKZ5.1	PL33_e6	PL33_2:17	4.2.2.25:1|4.2.2.20:1	gellan, host glycan	145	JARKPK010000082.1_61	743	6.1e-57	1	142	529	668	0.972414
SKZ5.1	GH29_e17	GH29:320|GH89:1	3.2.1.51:3	host glycan	326	JARKPK010000083.1_1	372	1.2e-101	10	306	87	370	0.907975
SKZ5.1	GH172_e20	GH172:279	-	-	246	JARKPK010000083.1_51	367	2.4e-127	1	244	119	366	0.987805
SKZ5.1	GT4_e450	GT4:8	-	-	121	JARKPK010000083.1_60	476	1.3e-26	3	115	276	386	0.92562
SKZ5.1	GT4_e1926	GT4:43	-	-	154	JARKPK010000083.1_62	472	3.6e-32	3	150	282	420	0.954545
SKZ5.1	PL35_e11	PL35:8|CBM32:4|CBM70:1	-	-	177	JARKPK010000087.1_20	610	3.2e-53	1	176	372	536	0.988701
SKZ5.1	GT87_e2	GT87:472	2.4.1.-:2	-	232	JARKPK010000088.1_7	474	4.2e-21	2	181	74	271	0.771552
SKZ5.1	GH35_e13	GH35:9	-	-	195	JARKPK010000090.1_4	593	1.7e-74	2	195	90	285	0.989744
SKZ5.1	GH109_e2	GH109:143	-	-	391	JARKPK010000092.1_22	449	3.4e-22	2	156	42	190	0.393862
SKZ5.1	PL42_e11	PL42:13	-	-	285	JARKPK010000095.1_12	534	2.1e-137	2	285	93	374	0.992982
SKZ5.1	GH2_e20	GH2:323|GH53:7|CBM32:1	-	-	633	JARKPK010000095.1_14	700	9.2e-51	93	475	60	467	0.603476
SKZ5.1	CE14_e48	CE14:43	-	-	106	JARKPK010000095.1_19	230	1.9e-48	1	106	6	111	0.990566
SKZ5.1	GH109_e2	GH109:143	-	-	391	JARKPK010000098.1_12	430	4.4e-22	2	155	35	184	0.391304
SKZ5.1	CBM50_e653	CBM50:38	-	chitin, peptidoglycan	49	JARKPK010000098.1_29	500	1e-16	4	49	430	475	0.918367
SKZ5.1	GH5_e250	GH5:22	-	-	277	JARKPK010000098.1_37	560	3.4e-116	2	277	249	528	0.99278
SKZ5.1	CE11_e28	CE11:12	-	-	272	JARKPK010000098.1_40	292	3.5e-120	1	271	8	278	0.992647
SKZ5.1	CE14_e22	CE14:14	-	-	108	JARKPK010000101.1_13	255	2.1e-48	1	106	11	116	0.972222
SKZ5.1	GT28_e49	GT28:27	-	-	166	JARKPK010000101.1_16	377	2.6e-49	1	166	186	355	0.993976
SKZ5.1	GT4_e1246	GT4:18	-	-	149	JARKPK010000101.1_3	385	6e-46	2	149	185	332	0.986577
SKZ5.1	GH81_e12	GH81:279|CBM56:42|CBM6:17|CBM32:5|CBM12:2|CBM4:1|CBM31:1|CBM13:1	3.2.1.39:2	beta-glucan	637	JARKPK010000104.1_18	797	2.8e-226	3	636	64	725	0.993721
SKZ5.1	GH16_e110	GH16:15	-	-	200	JARKPK010000105.1_4	292	1.1e-82	1	200	50	285	0.995
SKZ5.1	GH43_e101	GH43_10:132|CBM22:17|CBM6:15|GH43_16:11|CBM2:10|GH10:5|GH43_2:4|GH43:3|GH62:2|CBM88:2|CBM9:2|CE6:1|GH8:1|CBM60:1	-	-	267	JARKPK010000109.1_4	536	1.7e-134	1	267	40	307	0.996255
SKZ5.1	CBM91_e51	CBM91:206|GH43_10:196|CBM22:29|CBM6:17|GH43_16:15|GH43:7|CBM2:6|CE0:2|CBM13:2|CBM88:2|CBM9:2|GH43_29:1|CE6:1|CBM5:1|GH30_10:1	-	xylan	186	JARKPK010000109.1_4	536	3.4e-84	3	185	345	527	0.978495
SKZ5.1	GT30_e75	GT30:62	-	-	173	JARKPK010000114.1_11	428	2.5e-73	2	173	40	211	0.988439
SKZ5.1	GH141_e24	GH141:42	-	-	504	JARKPK010000117.1_9	696	1.6e-33	1	503	44	536	0.996032
SKZ5.1	GH141_e24	GH141:42	-	-	504	JARKPK010000118.1_15	750	1.3e-195	3	504	73	593	0.994048
SKZ5.1	GT4_e191	GT4:11	-	-	140	JARKPK010000118.1_29	475	2.8e-41	2	138	263	398	0.971429
SKZ5.1	GT4_e3394	GT4:15	-	-	148	JARKPK010000118.1_33	460	5.7e-41	2	148	208	356	0.986486
SKZ5.1	GT2	GT2:136|GT0:4	-	-	142	JARKPK010000120.1_23	527	7.3e-36	2	111	15	124	0.767606
SKZ5.1	CE15_e20	CE15:9|GH10:1	-	-	382	JARKPK010000120.1_44	931	5.7e-139	1	381	527	925	0.994764
SKZ5.1	GH140_e15	GH140:111|GH23:1|CBM35:1	-	-	421	JARKPK010000121.1_2	523	1.9e-132	1	421	55	500	0.997625
SKZ5.1	GH88_e6	GH88:16	-	-	315	JARKPK010000127.1_15	373	1.1e-163	1	315	48	367	0.996825
SKZ5.1	GH10_e77	GH10:53	3.2.1.8:7	xylan	312	JARKPK010000129.1_11	459	3.3e-116	1	310	91	397	0.990385
SKZ5.1	CE14_e58	CE14:26	-	-	106	JARKPK010000132.1_27	262	1.3e-26	2	96	33	128	0.886792
SKZ5.1	GH109_e2	GH109:143	-	-	391	JARKPK010000132.1_39	439	9.3e-22	4	160	48	199	0.398977
SKZ5.1	GH33_e125	GH33:17|GH0:5	-	-	290	JARKPK010000143.1_2	426	7e-108	1	290	84	381	0.996552
SKZ5.1	GH127_e4	GH127:210	3.2.1.185:1	arabinogalactan protein	540	JARKPK010000151.1_33	824	3.8e-242	2	540	52	593	0.996296
SKZ5.1	GH16_e330	GH16_3:4|GH16:1	-	-	214	JARKPK010000155.1_7	270	5.6e-65	2	214	43	264	0.990654
SKZ5.1	GH39_e56	GH39:17	-	-	303	JARKPK010000155.1_8	480	2.2e-94	1	301	100	392	0.990099
SKZ5.1	GH115_e2	GH115:79	-	-	444	JARKPK010000156.1_11	700	1.2e-95	5	433	50	522	0.963964
SKZ5.1	CBM48_e3	CBM48:14267|GH13_11:14161|GH13:59|GH77:38|GH13_10:2|GH13_36:1	3.2.1.68:75|2.4.1.25:4|3.2.1.-:1	glycogen	101	JARKPK010000163.1_13	725	5.5e-27	5	96	45	141	0.90099
SKZ5.1	GH13_e48	GH13_11:3001|CBM48:2819|GH13:35|GH77:23|GH13_10:3	3.2.1.68:15|3.2.1.-:1	sucrose, starch, starch	358	JARKPK010000163.1_13	725	1.8e-165	3	356	200	553	0.986034
SKZ5.1	GT2	GT2:82	-	-	161	JARKPK010000164.1_7	331	1.3e-73	1	160	5	164	0.987578
SKZ5.1	GH148_e2	GH148:10|CBM4:4	3.2.1.-:1	beta-glucan	146	JARKPK010000170.1_20	766	3e-36	1	146	118	269	0.993151
SKZ5.1	GH148_e4	GH148:14|CBM4:4	-	-	124	JARKPK010000170.1_20	766	2.2e-33	2	124	372	489	0.983871
SKZ5.1	PL29_e8	PL29:6	-	-	303	JARKPK010000170.1_21	568	3.1e-37	3	293	126	419	0.957096
SKZ5.1	CBM32_e143	CBM32:51|GH46:4|CBM35:1	-	host glycan	116	JARKPK010000170.1_9	1013	2.2e-30	1	115	73	188	0.982759
SKZ5.1	CE1_e22	CE1:6|CBM48:2|CE0:2	-	-	206	JARKPK010000176.1_3	304	2.2e-86	2	205	83	293	0.985437
SKZ5.1	GH109_e7	GH109:31	-	-	390	JARKPK010000176.1_5	345	2.7e-16	4	148	8	151	0.369231
SKZ5.1	GT4_e3956	GT4:41	-	-	149	JARKPK010000183.1_11	400	5.9e-57	1	146	221	366	0.973154
SKZ5.1	GH43_e215	GH43:5	-	-	255	JARKPK010000004.1_31	359	6.3e-91	2	254	72	326	0.988235
SKZ5.1	GH116_e7	GH116:21|CBM38:1	-	-	340	JARKPK010000005.1_48	1179	3e-124	1	340	717	1053	0.997059
SKZ5.1	GT35_e7	GT35:1062|GT3:53	2.4.1.1:9	-	531	JARKPK010000006.1_39	821	7.7e-230	1	529	222	750	0.99435
SKZ5.1	GH2_e125	GH2:201|CBM32:11	3.2.1.23:1	beta-galactan	702	JARKPK010000006.1_50	1164	1.5e-271	3	698	92	789	0.990028
SKZ5.1	CBM32_e7	CBM32:30|GH101:29|CBM51:2	-	host glycan	127	JARKPK010000006.1_50	1164	2.3e-30	5	126	1034	1157	0.952756
SKZ5.1	GH55_e8	GH55:191|CBM50:9|CBM66:1	3.2.1.58:16	beta-glucan	748	JARKPK010000006.1_73	656	8.8e-20	33	437	69	445	0.540107
SKZ5.1	GH109_e2	GH109:143	-	-	391	JARKPK010000008.1_31	431	1.3e-20	3	153	34	180	0.383632
SKZ5.1	GT4_e3820	GT4:58	-	-	152	JARKPK010000008.1_59	400	6.4e-45	2	142	205	343	0.921053
SKZ5.1	GT83_e27	GT83:794	2.4.2.43:1	-	529	JARKPK010000009.1_37	574	5.5e-77	10	465	21	487	0.860113
SKZ5.1	GT2	GT2:69	-	-	165	JARKPK010000013.1_17	494	8.3e-62	2	162	259	423	0.969697
SKZ5.1	GT21_e37	GT21:7	-	-	215	JARKPK010000015.1_15	429	1e-73	3	211	51	257	0.967442
SKZ5.1	GT83_e72	GT83:15	-	-	515	JARKPK010000015.1_2	668	1.1e-138	4	513	10	595	0.98835
SKZ5.1	CE19_e1	CE19:77	-	pectin	363	JARKPK010000016.1_20	716	2.4e-42	7	348	108	425	0.939394
SKZ5.1	GT2	GT2:35	-	-	161	JARKPK010000023.1_2	246	4.2e-73	1	160	12	176	0.987578
SKZ5.1	GT2	GT2:82	-	-	199	JARKPK010000023.1_22	266	7.3e-51	2	174	20	196	0.864322
SKZ5.1	GH140_e15	GH140:111|GH23:1|CBM35:1	-	-	421	JARKPK010000026.1_9	494	1.1e-189	1	421	45	472	0.997625
SKZ5.1	GT5_e40	GT5:424	-	-	475	JARKPK010000029.1_101	498	1.1e-194	1	474	3	483	0.995789
SKZ5.1	CBM51_e49	CBM51:5	-	host glycan	120	JARKPK010000029.1_42	490	7.2e-24	1	120	366	485	0.991667
SKZ5.1	GH63_e21	GH63:262	-	-	690	JARKPK010000034.1_3	459	5.4e-40	310	687	83	434	0.546377
SKZ5.1	GH109_e2	GH109:143	-	-	391	JARKPK010000035.1_26	457	2.1e-21	6	158	46	194	0.388747
SKZ5.1	GH109_e2	GH109:143	-	-	391	JARKPK010000035.1_28	438	4.8e-21	4	157	45	188	0.391304
SKZ5.1	GH5_e310	GH5:7	-	-	283	JARKPK010000035.1_3	789	8.4e-24	129	283	493	650	0.54417
SKZ5.1	GH109_e5	GH109:463	-	-	399	JARKPK010000035.1_30	394	1.3e-16	2	169	2	167	0.418546
SKZ5.1	PL10_e14	PL10_1:12	-	-	275	JARKPK010000043.1_7	362	1.1e-122	1	274	62	341	0.992727
SKZ5.1	GH109_e2	GH109:143	-	-	391	JARKPK010000044.1_20	429	8.1e-17	2	153	36	177	0.386189
SKZ5.1	GT19_e43	GT19:65	-	-	353	JARKPK010000053.1_2	427	9.3e-151	1	352	11	380	0.994334
SKZ5.1	GH29_e51	GH29:76|CBM32:1	-	-	335	JARKPK010000054.1_36	473	3.3e-153	4	335	39	375	0.98806
SKZ5.1	GT26_e135	GT26:7	-	-	169	JARKPK010000054.1_38	315	1.6e-71	1	169	118	286	0.994083
SKZ5.1	GH109_e7	GH109:31	-	-	390	JARKPK010000055.1_13	384	5.5e-16	11	155	14	156	0.369231
SKZ5.1	GH5_e211	GH5_25:16	3.2.1.4:2	beta-glucan	261	JARKPK010000057.1_10	509	2.5e-113	1	260	221	483	0.992337
SKZ5.1	GT83_e81	GT83:5	-	-	467	JARKPK010000057.1_43	577	2.3e-119	2	467	28	504	0.995717
SKZ5.1	GH43_e281	GH43:9|GH43_18:7	-	-	240	JARKPK010000057.1_53	333	4e-17	2	238	41	281	0.983333
SKZ5.1	PL42_e7	PL42:65|GH105:1|GH154:1	3.2.1.-:1	arabinogalactan protein	293	JARKPK010000063.1_9	465	1e-19	51	287	116	350	0.805461
SKZ5.1	GH33_e111	GH33:22	-	-	340	JARKPK010000066.1_15	404	4.5e-148	1	339	52	388	0.994118
SKZ5.1	CE15_e17	CE15:7|CE0:4	-	-	308	JARKPK010000066.1_9	404	3.2e-19	91	306	185	396	0.698052
SKZ5.1	GT4_e3028	GT4:97	-	-	155	JARKPK010000068.1_12	414	2.1e-55	2	155	219	372	0.987097
SKZ5.1	GH127_e1	GH127:332|CBM51:1	-	-	530	JARKPK010000074.1_2	647	2.3e-48	241	529	260	551	0.543396
SKZ5.1	CBM51_e35	CBM51:42|GH27:41|CBM40:1|GH33:1	-	host glycan	134	JARKPK010000076.1_9	684	1.4e-47	2	133	46	176	0.977612
SKZ5.1	GH27_e45	GH27:85|CBM51:39	-	-	251	JARKPK010000076.1_9	684	4.4e-90	1	250	400	653	0.992032
SKZ5.1	GH2_e145	GH2:108|CBM32:1	3.2.1.23:2|3.2.1.-:1	beta-galactan, pectin	682	JARKPK010000081.1_4	985	1.3e-240	2	676	54	751	0.98827
SKZ5.1	GT9_e307	GT9:55	-	-	254	JARKPK010000082.1_20	351	1.3e-89	4	254	76	325	0.984252
SKZ5.1	GT2	GT2:13	-	-	160	JARKPK010000082.1_34	344	1.1e-68	1	159	13	171	0.9875
SKZ5.1	GT4_e422	GT4:11	-	-	155	JARKPK010000083.1_61	448	4.8e-53	3	154	257	410	0.974194
SKZ5.1	GT2	GT2:26|GT4:2	-	-	202	JARKPK010000083.1_63	324	1.3e-44	1	201	7	206	0.990099
SKZ5.1	GT4_e3977	GT4:10|GH13_3:1	-	-	149	JARKPK010000086.1_61	373	7.8e-43	2	146	195	338	0.966443
SKZ5.1	GH120_e7	GH120:39|GH51:10|CBM6:8	-	-	68	JARKPK010000086.1_81	641	7.1e-21	3	65	21	83	0.911765
SKZ5.1	GH120_e3	GH120:16	-	-	91	JARKPK010000086.1_81	641	1.3e-28	1	90	319	407	0.978022
SKZ5.1	GH148_e2	GH148:10|CBM4:4	3.2.1.-:1	beta-glucan	146	JARKPK010000088.1_1	898	1.4e-47	1	146	86	235	0.993151
SKZ5.1	CBM4_e25	CBM4:7|GH148:7	3.2.1.-:1	xylan, beta-glucan	129	JARKPK010000088.1_1	898	7.2e-26	11	128	302	419	0.906977
SKZ5.1	GH148_e5	GH148:8|CBM4:7	3.2.1.4:1	beta-mannan	123	JARKPK010000088.1_1	898	6.4e-31	1	123	488	605	0.99187
SKZ5.1	GH141_e24	GH141:42	-	-	504	JARKPK010000092.1_16	995	8.8e-76	2	503	108	599	0.994048
SKZ5.1	GH51_e19	GH51:1621	3.2.1.55:27	arabinan	489	JARKPK010000097.1_1	474	1.3e-230	3	448	31	474	0.91002
SKZ5.1	GH109_e7	GH109:31	-	-	390	JARKPK010000098.1_26	414	2.3e-28	2	209	74	279	0.530769
SKZ5.1	PL4_e9	PL4:8	-	-	565	JARKPK010000101.1_8	646	5.2e-198	2	562	43	626	0.99115
SKZ5.1	GH109_e2	GH109:143	-	-	391	JARKPK010000104.1_21	422	6.5e-24	4	153	60	205	0.381074
SKZ5.1	CBM32_e144	CBM32:26|GH95:23|GH92:1|GH18:1|GH136:1	-	host glycan	112	JARKPK010000104.1_52	916	2.5e-41	3	109	144	250	0.946429
SKZ5.1	GH95_e0	GH95:552|CBM51:45|CBM32:26|CBM13:1|CBM47:1	3.2.1.63:5|3.2.1.51:1	xyloglucan, host glycan, host glycan	726	JARKPK010000104.1_52	916	2.5e-257	98	718	254	893	0.853994
SKZ5.1	GH2_e14	GH2:396|GH43:2|GH43_26:1|CBM35:1|GH43_10:1	-	-	567	JARKPK010000105.1_20	746	8.1e-249	4	559	52	590	0.978836
SKZ5.1	GH10_e133	GH10:17|CBM48:2|CE0:2	-	-	325	JARKPK010000109.1_1	400	1e-158	1	324	58	386	0.993846
SKZ5.1	GH146_e1	GH146:440	-	-	514	JARKPK010000109.1_2	694	1.4e-153	1	514	78	595	0.998054
SKZ5.1	CBM51_e47	CBM51:17	-	host glycan	122	JARKPK010000110.1_9	400	1.6e-35	5	121	281	397	0.95082
SKZ5.1	GH16_e126	GH16_14:36	-	-	226	JARKPK010000114.1_5	302	2.5e-91	1	226	68	288	0.995575
SKZ5.1	GH50_e13	GH50:23	-	-	340	JARKPK010000116.1_25	527	3.7e-124	2	339	165	517	0.991176
SKZ5.1	AA2_e1	AA2:59	-	-	252	JARKPK010000116.1_26	792	3.2e-21	14	109	140	236	0.376984
SKZ5.1	GH9_e23	GH9:12	-	-	438	JARKPK010000117.1_8	1046	3.6e-82	3	430	553	957	0.974886
SKZ5.1	GT2	GT2:22	-	-	226	JARKPK010000118.1_27	265	3.8e-45	11	221	18	233	0.929204
SKZ5.1	GH140_e15	GH140:111|GH23:1|CBM35:1	-	-	421	JARKPK010000120.1_2	483	1.3e-133	1	421	35	461	0.997625
SKZ5.1	GH77_e2	GH77:1777|GT4:13	2.4.1.25:4	starch	527	JARKPK010000121.1_7	663	6.2e-159	1	502	164	643	0.950664
SKZ5.1	GH106_e38	GH106:27	-	-	684	JARKPK010000132.1_8	1238	4.1e-261	2	677	37	714	0.986842
SKZ5.1	GH172_e5	GH172:24|CBM84:3	-	-	221	JARKPK010000144.1_5	682	2.7e-90	1	220	286	514	0.99095
SKZ5.1	CBM48_e2	CBM48:14087|GH13_9:14033|GH77:8|GH13:5|GT5:2|GH13_3:1|GH0:1	2.4.1.18:57	glycogen	100	JARKPK010000146.1_11	740	9.5e-17	6	89	22	118	0.83
SKZ5.1	CBM48_e2	CBM48:14087|GH13_9:14033|GH77:8|GH13:5|GT5:2|GH13_3:1|GH0:1	2.4.1.18:57	glycogen	100	JARKPK010000146.1_11	740	7.6e-26	6	92	129	227	0.86
SKZ5.1	GH13_e200	GH13_9:2874|CBM48:2782|GH77:10|GH13:7|GH13_3:5|GH0:1|GT5:1|GH13_1:1	2.4.1.18:14	sucrose, alpha-glucan	301	JARKPK010000146.1_11	740	4.5e-167	1	301	286	586	0.996678
SKZ5.1	GH33_e84	GH33:7	-	-	307	JARKPK010000146.1_3	413	1.4e-93	4	303	66	372	0.973941
SKZ5.1	GH55_e12	GH55:6	-	-	481	JARKPK010000156.1_22	756	8.8e-26	76	479	139	551	0.837838
SKZ5.1	PL42_e7	PL42:65|GH105:1|GH154:1	3.2.1.-:1	arabinogalactan protein	293	JARKPK010000158.1_11	532	4.2e-19	50	287	179	415	0.808874
SKZ5.1	GH109_e2	GH109:143	-	-	391	JARKPK010000158.1_16	477	3.9e-19	3	162	62	221	0.40665
SKZ5.1	GH5_e166	GH5_36:16|GH5:1	-	-	282	JARKPK010000159.1_8	520	1.9e-91	1	211	57	267	0.744681
SKZ5.1	GT26_e176	GT26:123	-	-	173	JARKPK010000165.1_1	310	1.7e-76	1	173	98	270	0.99422
SKZ5.1	CE9_e47	CE9:22	-	-	350	JARKPK010000165.1_18	398	4.5e-131	1	348	17	365	0.991429
SKZ5.1	CE20_e0	CE20:119|CE12:1	-	-	302	JARKPK010000167.1_2	514	1.4e-120	1	301	106	403	0.993377
SKZ5.1	GH109_e7	GH109:31	-	-	390	JARKPK010000167.1_6	372	1.9e-37	2	212	6	198	0.538462
SKZ5.1	PL11_e1	PL11:23	-	-	560	JARKPK010000167.1_7	616	6.6e-170	2	558	47	595	0.992857
SKZ5.1	GH163_e14	GH163:6	-	-	259	JARKPK010000170.1_18	652	1.9e-98	1	259	245	509	0.996139
SKZ5.1	GH109_e2	GH109:143	-	-	391	JARKPK010000170.1_19	437	7e-22	2	154	44	193	0.388747
SKZ5.1	GH106_e49	GH106:10|CBM32:1	-	-	716	JARKPK010000170.1_8	920	5.3e-69	66	686	99	719	0.865922
SKZ5.1	GH51_e41	GH51:12|CBM66:2|GH43_18:2	-	-	427	JARKPK010000176.1_2	797	1e-193	2	425	364	793	0.990632
SKZ5.1	GT2	GT2:294	-	-	175	JARKPK010000179.1_2	249	1.1e-64	3	167	22	185	0.937143
SKZ5.1	GH109_e2	GH109:143	-	-	391	JARKPK010000179.1_6	367	1.3e-16	10	188	11	175	0.455243
SKZ5.1	GH109_e2	GH109:143	-	-	391	JARKPK010000181.1_13	567	1.5e-16	3	153	89	231	0.383632
SKZ5.1	GH109_e2	GH109:143	-	-	391	JARKPK010000184.1_18	440	3.9e-22	2	156	51	202	0.393862
SKZ5.1	GT9_e302	GT9:6	-	-	236	JARKPK010000184.1_34	437	3.9e-42	103	233	268	399	0.550847
SKZ5.1	CE14_e40	CE14:13	-	-	110	JARKPK010000187.1_7	326	7.5e-28	2	110	59	167	0.981818
SKZ5.1	AA4_e1	AA4:19	-	-	525	JARKPK010000189.1_16	471	2.3e-20	12	252	5	229	0.457143
SKZ5.6	GH78_e59	GH78:11|CBM67:1	-	-	496	NODE_104_length_71783_cov_20.562193_3	807	6e-242	1	496	301	796	0.997984
SKZ5.6	GT9_e296	GT9:12	-	-	239	NODE_117_length_66465_cov_20.822301_19	346	5.3e-90	1	234	77	309	0.974895
SKZ5.6	CBM32_e143	CBM32:51|GH46:4|CBM35:1	-	host glycan	116	NODE_120_length_64360_cov_19.781261_57	972	1.1e-33	1	115	37	152	0.982759
SKZ5.6	GT4_e1226	GT4:10	-	-	139	NODE_137_length_58953_cov_20.805121_14	392	1e-31	1	135	201	342	0.964029
SKZ5.6	CE19_e1	CE19:77	-	pectin	363	NODE_140_length_57248_cov_20.969909_41	730	4.4e-184	2	361	65	419	0.988981
SKZ5.6	GH171_e8	GH171:64	-	-	354	NODE_14_length_185961_cov_20.399557_4	735	2.5e-165	1	354	379	732	0.997175
SKZ5.6	GH33_e125	GH33:17|GH0:5	-	-	290	NODE_152_length_54111_cov_20.147292_35	386	2e-107	2	290	59	370	0.993103
SKZ5.6	GH13_e90	GH13:10	-	sucrose	288	NODE_152_length_54111_cov_20.147292_37	439	2.8e-75	2	287	25	314	0.989583
SKZ5.6	GT2	GT2:67	-	-	137	NODE_153_length_52810_cov_22.115705_12	332	4e-55	1	128	10	137	0.927007
SKZ5.6	PL15_e6	PL15:11	4.2.2.3:1	alginate	130	NODE_155_length_51619_cov_20.251164_27	964	1.1e-31	5	129	643	768	0.953846
SKZ5.6	GH95_e1	GH95:1763|CBM13:26|CBM2:14|CE6:11|CBM6:7|CBM32:5|CE8:2|GH29:1|CE12:1|CBM5:1|GH1:1	3.2.1.-:3|3.2.1.63:2	pectin, xylan, xyloglucan, host glycan	743	NODE_155_length_51619_cov_20.251164_33	804	0	3	734	31	768	0.983849
SKZ5.6	GH29_e2	GH29:245	3.2.1.51:1	host glycan	320	NODE_160_length_50627_cov_20.720596_33	473	3e-131	2	320	32	377	0.99375
SKZ5.6	GH28_e32	GH28:8	-	-	334	NODE_163_length_49631_cov_20.251372_12	538	3.4e-126	1	333	64	384	0.994012
SKZ5.6	CE17_e0	CE17:15|CBM32:2	3.1.1.-:1	beta-mannan	164	NODE_165_length_49468_cov_22.458746_14	430	5.2e-24	13	163	66	236	0.914634
SKZ5.6	GH51_e15	GH51:10	-	-	466	NODE_16_length_182253_cov_20.205815_108	518	4.9e-216	2	465	46	509	0.993562
SKZ5.6	GH109_e7	GH109:31	-	-	390	NODE_175_length_45900_cov_20.073901_4	433	3.9e-16	3	144	41	181	0.361538
SKZ5.6	CE19_e3	CE19:9	-	pectin	328	NODE_187_length_44302_cov_19.868579_2	846	3.6e-49	2	328	201	537	0.993902
SKZ5.6	GH127_e1	GH127:332|CBM51:1	-	-	530	NODE_187_length_44302_cov_19.868579_8	598	1.3e-52	242	529	227	503	0.541509
SKZ5.6	CBM48_e3	CBM48:14267|GH13_11:14161|GH13:59|GH77:38|GH13_10:2|GH13_36:1	3.2.1.68:75|2.4.1.25:4|3.2.1.-:1	glycogen	101	NODE_19_length_178586_cov_21.337510_42	743	4.7e-39	5	96	31	124	0.90099
SKZ5.6	GH13_e48	GH13_11:3001|CBM48:2819|GH13:35|GH77:23|GH13_10:3	3.2.1.68:15|3.2.1.-:1	sucrose, starch, starch	358	NODE_19_length_178586_cov_21.337510_42	743	3e-177	3	356	203	557	0.986034
SKZ5.6	GH2_e125	GH2:201|CBM32:11	3.2.1.23:1	beta-galactan	702	NODE_19_length_178586_cov_21.337510_83	1078	2.7e-272	3	699	33	714	0.991453
SKZ5.6	CBM32_e167	CBM32:52|GH2:46|GH59:1	-	host glycan	126	NODE_19_length_178586_cov_21.337510_83	1078	1.1e-37	6	126	951	1072	0.952381
SKZ5.6	GH16_e311	GH16_3:41|GH158:5|GH50:1|CBM57:1|GH16_25:1	-	-	232	NODE_206_length_40569_cov_21.103619_29	280	1.9e-109	1	232	27	271	0.99569
SKZ5.6	GH109_e7	GH109:31	-	-	390	NODE_20_length_174242_cov_20.258492_102	431	3e-19	3	144	39	179	0.361538
SKZ5.6	PL11_e1	PL11:23	-	-	560	NODE_20_length_174242_cov_20.258492_105	574	6.8e-185	2	558	24	568	0.992857
SKZ5.6	PL33_e6	PL33_2:17	4.2.2.25:1|4.2.2.20:1	gellan, host glycan	145	NODE_20_length_174242_cov_20.258492_57	637	2.1e-60	1	143	423	563	0.97931
SKZ5.6	GH109_e7	GH109:31	-	-	390	NODE_213_length_39458_cov_21.334035_31	487	8.1e-23	2	151	43	202	0.382051
SKZ5.6	PL25_e0	PL25:38|PL0:1	-	-	431	NODE_222_length_38138_cov_19.942021_15	487	1.4e-19	72	425	139	465	0.819026
SKZ5.6	GT9_e110	GT9:344|GT4:1	-	-	243	NODE_230_length_36262_cov_21.607452_17	370	2.1e-68	1	232	105	334	0.950617
SKZ5.6	GH39_e101	GH39:15|CBM9:7	-	-	292	NODE_23_length_163231_cov_20.851835_59	1179	7.5e-58	10	291	575	863	0.962329
SKZ5.6	PL15_e6	PL15:11	4.2.2.3:1	alginate	130	NODE_245_length_33453_cov_20.421013_14	793	7.6e-34	2	128	521	655	0.969231
SKZ5.6	PL12_e5	PL12_3:31|PL12:5	-	-	147	NODE_24_length_155083_cov_21.315079_34	632	5.1e-20	13	128	376	490	0.782313
SKZ5.6	GT2	GT2:173|CE4:79	-	-	227	NODE_24_length_155083_cov_21.315079_38	320	1e-28	4	105	31	133	0.444934
SKZ5.6	GH29_e51	GH29:76|CBM32:1	-	-	335	NODE_24_length_155083_cov_21.315079_68	1022	2.1e-153	3	335	30	367	0.991045
SKZ5.6	GH29_e72	GH29:80|GH117:1	-	-	329	NODE_24_length_155083_cov_21.315079_68	1022	3.5e-153	4	329	473	790	0.987842
SKZ5.6	GH133_e2	GH133:464|GH13:1|GH23:1|GT2:1|GT4:1|GT5:1	-	-	358	NODE_24_length_155083_cov_21.315079_80	679	3.1e-164	4	358	320	673	0.988827
SKZ5.6	CBM91_e23	CBM91:35|CBM6:34|CBM32:1|GH110:1	-	xylan	196	NODE_257_length_31437_cov_21.602957_17	669	8.5e-26	1	195	96	288	0.989796
SKZ5.6	GH148_e9	GH148:11	-	-	155	NODE_266_length_30357_cov_20.555706_1	960	2.3e-47	1	154	296	444	0.987097
SKZ5.6	GH148_e7	GH148:16|CBM4:1	-	-	158	NODE_266_length_30357_cov_20.555706_1	960	7.3e-17	5	131	541	657	0.797468
SKZ5.6	GH36_e43	GH36:11|CBM51:1	-	-	577	NODE_266_length_30357_cov_20.555706_12	1062	3.3e-246	2	576	470	1042	0.994801
SKZ5.6	GH141_e24	GH141:42	-	-	504	NODE_266_length_30357_cov_20.555706_4	797	6.7e-79	2	500	30	497	0.988095
SKZ5.6	GH10_e89	GH10:7	-	-	307	NODE_273_length_29658_cov_20.437118_18	491	1.8e-21	16	306	188	481	0.944625
SKZ5.6	AA6_e2	AA6:22	-	-	195	NODE_273_length_29658_cov_20.437118_20	203	7.1e-49	1	191	3	195	0.974359
SKZ5.6	GH16_e22	GH16_24:11|GH16:5|GH16_14:1	-	-	228	NODE_297_length_25951_cov_21.314566_10	294	1.6e-35	2	227	45	289	0.986842
SKZ5.6	GH5_e235	GH5_37:9	3.2.1.4:2|3.2.1.-:1	beta-glucan, beta-mannan	314	NODE_301_length_25358_cov_21.191795_8	402	3.1e-91	12	308	74	367	0.942675
SKZ5.6	GH109_e2	GH109:143	-	-	391	NODE_311_length_24185_cov_21.228554_18	499	2.8e-20	2	160	60	213	0.404092
SKZ5.6	GH13_e39	GH13:11	-	sucrose	293	NODE_314_length_23769_cov_20.893017_18	1373	5.8e-27	3	287	295	571	0.969283
SKZ5.6	GH16_e126	GH16_14:36	-	-	226	NODE_321_length_23010_cov_20.821346_9	293	2.5e-93	1	226	69	289	0.995575
SKZ5.6	GH129_e0	GH129:116	3.2.1.49:1	host glycan	621	NODE_32_length_143078_cov_20.025262_44	609	2.6e-37	80	516	40	484	0.702093
SKZ5.6	GH109_e7	GH109:31	-	-	390	NODE_363_length_19757_cov_20.710842_1	441	9.8e-19	2	149	38	183	0.376923
SKZ5.6	GT2	GT2:23	-	-	165	NODE_37_length_138180_cov_20.520804_52	264	4.7e-61	1	164	6	169	0.987879
SKZ5.6	GT2	GT2:60	-	-	276	NODE_37_length_138180_cov_20.520804_67	331	5e-41	1	239	14	247	0.862319
SKZ5.6	GT2	GT2:294	-	-	175	NODE_37_length_138180_cov_20.520804_74	270	3.8e-80	3	168	43	207	0.942857
SKZ5.6	GT9_e15	GT9:139|GT26:1	-	-	234	NODE_37_length_138180_cov_20.520804_84	379	2.7e-100	1	232	94	325	0.987179
SKZ5.6	GH109_e5	GH109:463	-	-	399	NODE_39_length_134292_cov_20.661360_24	334	4e-18	4	158	5	150	0.385965
SKZ5.6	GH109_e7	GH109:31	-	-	390	NODE_39_length_134292_cov_20.661360_71	356	1e-24	3	149	21	167	0.374359
SKZ5.6	GT2	GT2:12	-	-	134	NODE_39_length_134292_cov_20.661360_77	292	1e-59	1	133	11	142	0.985075
SKZ5.6	GT4_e3552	GT4:625|GH77:1|GT2:1	-	-	169	NODE_39_length_134292_cov_20.661360_93	432	4.8e-23	78	166	309	397	0.52071
SKZ5.6	GT4_e2832	GT4:5	-	-	149	NODE_401_length_16498_cov_20.530378_5	400	1.2e-55	4	149	198	343	0.973154
SKZ5.6	GT4_e2787	GT4:11	-	-	150	NODE_401_length_16498_cov_20.530378_6	449	4.8e-50	1	147	232	378	0.973333
SKZ5.6	GT4_e1538	GT4:22	-	-	133	NODE_40_length_134130_cov_20.344255_20	381	1.4e-54	1	132	201	337	0.984962
SKZ5.6	GH109_e7	GH109:31	-	-	390	NODE_424_length_14647_cov_19.839638_2	396	2.6e-30	2	157	52	208	0.397436
SKZ5.6	GT4_e2393	GT4:10	-	-	139	NODE_42_length_131472_cov_20.204167_65	335	3.6e-31	2	139	167	305	0.985612
SKZ5.6	GH141_e24	GH141:42	-	-	504	NODE_45_length_128109_cov_20.163986_90	679	1.6e-28	2	502	27	517	0.992063
SKZ5.6	GH142_e5	GH142:28|CBM13:2|CBM35:2	-	-	472	NODE_471_length_10996_cov_21.133534_1	856	2.8e-231	2	471	63	541	0.993644
SKZ5.6	CE15_e10	CE15:113|GH78:2|CE0:1	3.2.1.40:2	-	389	NODE_47_length_126563_cov_21.164013_26	429	3.5e-196	1	389	40	428	0.997429
SKZ5.6	GH13_e190	GH13_28:11|CBM25:10|CBM26:2	-	sucrose	267	NODE_47_length_126563_cov_21.164013_85	541	6.1e-91	2	267	42	316	0.992509
SKZ5.6	GT2	GT2:65	-	-	304	NODE_49_length_119677_cov_20.511394_67	323	8.8e-126	2	303	5	303	0.990132
SKZ5.6	GT9_e182	GT9:308	-	-	252	NODE_49_length_119677_cov_20.511394_70	370	1.9e-120	2	252	88	338	0.992063
SKZ5.6	GT9_e312	GT9:7	-	-	246	NODE_49_length_119677_cov_20.511394_76	393	1e-101	1	246	110	359	0.995935
SKZ5.6	GH109_e7	GH109:31	-	-	390	NODE_50_length_119131_cov_20.617891_20	478	2e-17	3	143	40	182	0.358974
SKZ5.6	GH13_e41	GH13_3:1253|GH0:92|GH13:34|GT4:1	-	sucrose	217	NODE_50_length_119131_cov_20.617891_46	682	3e-93	2	216	243	462	0.986175
SKZ5.6	GT9_e307	GT9:55	-	-	254	NODE_515_length_8368_cov_20.196680_6	351	9.2e-97	1	254	73	325	0.996063
SKZ5.6	GH109_e2	GH109:143	-	-	391	NODE_51_length_117874_cov_20.055509_17	427	2.8e-22	2	158	33	185	0.398977
SKZ5.6	GH136_e32	GH136:5|CBM22:2|CBM32:2	-	-	399	NODE_54_length_115841_cov_21.027741_40	1189	5.5e-53	1	392	538	922	0.97995
SKZ5.6	GH163_e14	GH163:6	-	-	259	NODE_54_length_115841_cov_21.027741_42	748	1.1e-95	1	259	205	458	0.996139
SKZ5.6	PL8_e37	PL8_3:6|PL8:4|PL8_2:1	-	-	249	NODE_54_length_115841_cov_21.027741_79	1030	2.1e-92	2	248	348	594	0.987952
SKZ5.6	GH5_e250	GH5:22	-	-	277	NODE_57_length_109966_cov_20.527072_37	530	3.3e-107	2	277	215	496	0.99278
SKZ5.6	GH141_e24	GH141:42	-	-	504	NODE_57_length_109966_cov_20.527072_43	900	4.2e-195	2	503	27	536	0.994048
SKZ5.6	GT2	GT2:15	-	-	174	NODE_586_length_5587_cov_20.948843_3	247	2.6e-46	1	173	7	182	0.988506
SKZ5.6	GH109_e2	GH109:143	-	-	391	NODE_67_length_100639_cov_19.907828_49	490	1.2e-19	1	157	45	205	0.398977
SKZ5.6	GT4_e3404	GT4:9	-	-	143	NODE_70_length_97835_cov_20.264226_89	390	3.1e-51	1	139	213	351	0.965035
SKZ5.6	GT4_e1246	GT4:18	-	-	149	NODE_70_length_97835_cov_20.264226_90	377	3e-57	2	149	187	346	0.986577
SKZ5.6	GH109_e7	GH109:31	-	-	390	NODE_73_length_94660_cov_19.968057_30	441	8.3e-17	2	142	39	179	0.358974
SKZ5.6	GH109_e7	GH109:31	-	-	390	NODE_74_length_94509_cov_20.821649_23	434	8.1e-22	2	144	39	178	0.364103
SKZ5.6	CE7_e18	CE7:34	-	-	292	NODE_83_length_88023_cov_20.300166_2	437	1.5e-149	2	290	130	418	0.986301
SKZ5.6	PL10_e12	PL10_3:76|PL10:7|GH0:1	-	-	271	NODE_83_length_88023_cov_20.300166_33	482	1.5e-127	1	270	115	386	0.99262
SKZ5.6	GH141_e24	GH141:42	-	-	504	NODE_83_length_88023_cov_20.300166_5	713	1e-60	5	503	45	547	0.988095
SKZ5.6	GH57_e7	GH57:84	-	-	461	NODE_85_length_86930_cov_20.633381_25	731	4.2e-187	1	460	8	473	0.995662
SKZ5.6	GH127_e1	GH127:332|CBM51:1	-	-	530	NODE_8_length_244913_cov_20.581529_160	624	1.1e-51	57	527	88	542	0.886792
SKZ5.6	GH55_e1	GH55:28	-	-	577	NODE_8_length_244913_cov_20.581529_166	747	1.1e-35	64	466	128	557	0.696707
SKZ5.6	GH36_e43	GH36:11|CBM51:1	-	-	577	NODE_92_length_79876_cov_21.094925_34	685	2.8e-228	2	576	83	666	0.994801
SKZ5.6	GH16_e116	GH16:8	-	-	212	NODE_94_length_79421_cov_20.690119_49	434	1.5e-43	1	211	42	255	0.990566
SKZ5.6	GH13_e179	GH13_33:115	-	sucrose	322	NODE_96_length_77595_cov_21.103804_28	740	5.6e-120	1	322	134	455	0.996894
SKZ5.6	GH5_e219	GH5:9	-	-	254	NODE_96_length_77595_cov_21.103804_31	482	6.9e-109	2	253	82	325	0.988189
SKZ5.6	GH141_e24	GH141:42	-	-	504	NODE_97_length_75307_cov_19.624914_43	769	5.6e-46	2	503	59	570	0.994048
SKZ5.6	GH106_e9	GH106:29|CBM0:1	-	-	809	NODE_110_length_69414_cov_21.301143_5	821	1.8e-262	2	808	32	816	0.996292
SKZ5.6	GH39_e83	GH39:5	-	-	310	NODE_111_length_69161_cov_21.293853_40	781	3e-125	1	305	69	365	0.980645
SKZ5.6	GT4_e2967	GT4:7|GT2:5	-	-	159	NODE_111_length_69161_cov_21.293853_6	1166	2e-37	1	156	978	1131	0.974843
SKZ5.6	GT2	GT2:17|GT83:13	-	-	275	NODE_117_length_66465_cov_20.822301_3	780	7.8e-27	3	200	11	205	0.716364
SKZ5.6	GH109_e2	GH109:143	-	-	391	NODE_120_length_64360_cov_19.781261_63	443	3.3e-16	2	154	46	188	0.388747
SKZ5.6	CE19_e4	CE19:49	-	pectin	335	NODE_127_length_61824_cov_20.927391_23	680	5e-40	22	293	79	373	0.808955
SKZ5.6	GT4_e571	GT4:6	-	-	150	NODE_132_length_60299_cov_20.480363_10	380	8.3e-46	5	149	198	341	0.96
SKZ5.6	GT4_e616	GT4:50	-	-	153	NODE_132_length_60299_cov_20.480363_9	410	5.8e-60	1	150	216	365	0.973856
SKZ5.6	GT4_e269	GT4:7	-	-	147	NODE_137_length_58953_cov_20.805121_17	404	1.8e-28	3	142	194	339	0.945578
SKZ5.6	GT2	GT2:21	-	-	291	NODE_137_length_58953_cov_20.805121_8	356	1.4e-111	1	282	9	295	0.965636
SKZ5.6	GH29_e52	GH29:16	-	-	299	NODE_143_length_56043_cov_20.655855_28	562	2.8e-147	4	296	49	341	0.976589
SKZ5.6	GH39_e56	GH39:17	-	-	303	NODE_14_length_185961_cov_20.399557_59	482	6.3e-115	1	299	101	398	0.983498
SKZ5.6	CBM67_e13	CBM67:6|GH78:4|GH0:1	-	rhamnose	176	NODE_14_length_185961_cov_20.399557_85	765	6.2e-30	10	168	56	218	0.897727
SKZ5.6	GH78_e38	GH78:18|CBM67:5	-	-	476	NODE_14_length_185961_cov_20.399557_85	765	1.2e-148	2	475	247	721	0.993697
SKZ5.6	GH106_e34	GH106:23	-	-	661	NODE_152_length_54111_cov_20.147292_38	711	1.7e-36	155	392	163	407	0.358548
SKZ5.6	GT83_e22	GT83:35	-	-	279	NODE_153_length_52810_cov_22.115705_22	539	9.6e-16	5	260	61	384	0.913978
SKZ5.6	GH95_e1	GH95:1763|CBM13:26|CBM2:14|CE6:11|CBM6:7|CBM32:5|CE8:2|GH29:1|CE12:1|CBM5:1|GH1:1	3.2.1.-:3|3.2.1.63:2	pectin, xylan, xyloglucan, host glycan	743	NODE_155_length_51619_cov_20.251164_30	978	0	3	734	211	941	0.983849
SKZ5.6	GH50_e16	GH50:16|GH86:1	-	-	616	NODE_160_length_50627_cov_20.720596_28	736	2e-224	2	616	92	725	0.996753
SKZ5.6	GH33_e81	GH33:23	-	-	340	NODE_165_length_49468_cov_22.458746_11	734	7.8e-155	1	339	395	722	0.994118
SKZ5.6	CE7_e26	CE7:6	-	-	275	NODE_165_length_49468_cov_22.458746_15	416	3.7e-125	2	273	135	404	0.985455
SKZ5.6	GH43_e219	GH43_18:6|GH95:1|GH28:1	-	-	229	NODE_194_length_43190_cov_20.351200_2	323	2e-99	2	229	79	304	0.991266
SKZ5.6	GH33_e109	GH33:32	-	-	336	NODE_19_length_178586_cov_21.337510_112	376	3.3e-93	2	335	31	362	0.991071
SKZ5.6	GH74_e0	GH74:218|CBM88:4|CBM2:3|CBM66:1|CBM9:1|CBM37:1|CBM13:1|CBM16:1|CBM6:1	3.2.1.151:5	xyloglucan	181	NODE_19_length_178586_cov_21.337510_113	748	3.1e-16	33	144	359	513	0.61326
SKZ5.6	CE19_e1	CE19:77	-	pectin	363	NODE_213_length_39458_cov_21.334035_9	669	3.1e-45	10	353	73	391	0.944904
SKZ5.6	AA4_e1	AA4:19	-	-	525	NODE_222_length_38138_cov_19.942021_10	920	1.3e-21	12	255	8	238	0.462857
SKZ5.6	GH163_e14	GH163:6	-	-	259	NODE_239_length_34549_cov_19.943526_10	762	3.3e-100	1	258	215	471	0.992278
SKZ5.6	GH165_e5	GH165:63	-	-	468	NODE_23_length_163231_cov_20.851835_84	490	2.3e-216	3	466	23	488	0.989316
SKZ5.6	GH15_e32	GH15:54	-	-	361	NODE_242_length_33626_cov_20.688898_7	617	2.4e-190	1	361	240	598	0.99723
SKZ5.6	CE4_e274	CE4:13|GT4:1	-	-	141	NODE_243_length_33540_cov_19.431686_18	295	8.9e-26	7	140	97	235	0.943262
SKZ5.6	GH96_e0	CBM6:9|GH96:9	3.2.1.158:3	agarose	614	NODE_244_length_33473_cov_19.999431_20	528	6.2e-16	137	422	159	429	0.464169
SKZ5.6	GH172_e20	GH172:279	-	-	246	NODE_245_length_33453_cov_20.421013_11	409	1e-126	2	245	127	374	0.987805
SKZ5.6	PL12_e12	PL12:30|PL12_3:6	-	-	142	NODE_24_length_155083_cov_21.315079_41	718	5.8e-30	1	122	544	668	0.852113
SKZ5.6	GT4_e3918	GT4:21	-	-	153	NODE_24_length_155083_cov_21.315079_46	466	1.7e-58	1	152	263	417	0.986928
SKZ5.6	GH10_e81	GH10:11	-	-	313	NODE_24_length_155083_cov_21.315079_56	459	6.4e-97	1	312	86	396	0.99361
SKZ5.6	CBM47_e15	CBM47:23	-	fucose	119	NODE_257_length_31437_cov_21.602957_9	993	1.1e-26	3	119	79	191	0.97479
SKZ5.6	GH148_e2	GH148:10|CBM4:4	3.2.1.-:1	beta-glucan	146	NODE_266_length_30357_cov_20.555706_14	875	1.3e-47	1	146	74	234	0.993151
SKZ5.6	GH148_e4	GH148:14|CBM4:4	-	-	124	NODE_266_length_30357_cov_20.555706_14	875	9.2e-24	1	124	483	594	0.991935
SKZ5.6	GH33_e125	GH33:17|GH0:5	-	-	290	NODE_266_length_30357_cov_20.555706_2	444	3.8e-18	1	209	82	317	0.717241
SKZ5.6	GH109_e2	GH109:143	-	-	391	NODE_266_length_30357_cov_20.555706_8	458	5.1e-24	2	157	50	209	0.396419
SKZ5.6	GH97_e8	GH97:36|CBM51:4|CBM35:2	-	-	617	NODE_281_length_27865_cov_20.617404_10	649	2.4e-233	6	616	12	644	0.988655
SKZ5.6	GT4_e3930	GT4:52|CE4:1	-	-	149	NODE_28_length_148505_cov_20.448616_78	1242	8.8e-64	2	147	199	344	0.973154
SKZ5.6	GH109_e2	GH109:143	-	-	391	NODE_295_length_26014_cov_19.239801_16	457	2e-20	6	159	46	195	0.391304
SKZ5.6	GH39_e101	GH39:15|CBM9:7	-	-	292	NODE_29_length_144878_cov_20.635120_10	899	1.3e-34	1	291	527	843	0.993151
SKZ5.6	GT21_e37	GT21:7	-	-	215	NODE_29_length_144878_cov_20.635120_23	435	2.2e-90	2	214	53	265	0.986047
SKZ5.6	GH109_e5	GH109:463	-	-	399	NODE_29_length_144878_cov_20.635120_31	389	5e-18	4	189	5	188	0.463659
SKZ5.6	GH109_e2	GH109:143	-	-	391	NODE_29_length_144878_cov_20.635120_70	488	7.9e-18	1	158	38	191	0.401535
SKZ5.6	GT4_e3552	GT4:625|GH77:1|GT2:1	-	-	169	NODE_29_length_144878_cov_20.635120_73	640	1.4e-16	6	165	196	345	0.940828
SKZ5.6	GT2	GT2:28	-	-	230	NODE_29_length_144878_cov_20.635120_73	640	3.8e-44	2	228	377	605	0.982609
SKZ5.6	GH20_e12	GH20:1706|CBM32:19|CBM0:2	3.2.1.52:18|3.2.1.-:1	host glycan, host glycan	351	NODE_301_length_25358_cov_21.191795_12	528	6.1e-123	2	349	159	491	0.988604
SKZ5.6	GH33_e125	GH33:17|GH0:5	-	-	290	NODE_302_length_25322_cov_19.073733_19	386	6.1e-91	2	289	64	340	0.989655
SKZ5.6	PL15_e6	PL15:11	4.2.2.3:1	alginate	130	NODE_304_length_25202_cov_21.023303_25	786	9.1e-17	4	129	374	510	0.961538
SKZ5.6	GH89_e0	GH89:238	-	-	659	NODE_311_length_24185_cov_21.228554_17	805	4e-17	253	646	368	774	0.596358
SKZ5.6	GH97_e24	GH97:162	-	-	600	NODE_314_length_23769_cov_20.893017_14	633	1.1e-266	5	599	20	628	0.99
SKZ5.6	GH16_e307	GH16:7|GH43_24:1	-	-	213	NODE_321_length_23010_cov_20.821346_7	259	5.6e-101	1	213	41	253	0.995305
SKZ5.6	GT2	GT2:88	-	-	133	NODE_329_length_22671_cov_19.185798_4	526	2.3e-33	2	113	16	128	0.834586
SKZ5.6	GH141_e24	GH141:42	-	-	504	NODE_374_length_18273_cov_20.715227_4	708	2.2e-194	1	503	29	546	0.996032
SKZ5.6	GH165_e12	GH165:69|GH0:1	-	-	461	NODE_37_length_138180_cov_20.520804_25	491	7.3e-210	5	461	34	490	0.989154
SKZ5.6	GT4_e1289	GT4:33	-	-	149	NODE_37_length_138180_cov_20.520804_57	387	1e-57	2	148	201	347	0.979866
SKZ5.6	GT4_e3050	GT4:11	-	-	111	NODE_37_length_138180_cov_20.520804_58	404	2.4e-39	2	110	217	323	0.972973
SKZ5.6	GT4_e2717	GT4:7	-	-	151	NODE_37_length_138180_cov_20.520804_59	374	3.5e-56	2	151	195	344	0.986755
SKZ5.6	CE19_e4	CE19:49	-	pectin	335	NODE_396_length_16686_cov_20.381156_12	667	1.2e-47	4	326	36	365	0.961194
SKZ5.6	GT2	GT2:7	-	-	138	NODE_39_length_134292_cov_20.661360_86	328	5.4e-55	1	137	21	157	0.985507
SKZ5.6	GT2	GT2:10	-	-	137	NODE_39_length_134292_cov_20.661360_88	338	4.7e-42	1	121	8	130	0.875912
SKZ5.6	GT2	GT2:26|GT4:2	-	-	202	NODE_39_length_134292_cov_20.661360_92	314	3.8e-38	2	184	7	204	0.90099
SKZ5.6	GT2	GT2:30|GT4:7|GT0:2	-	-	215	NODE_39_length_134292_cov_20.661360_94	327	6e-46	1	202	25	222	0.934884
SKZ5.6	GH109_e2	GH109:143	-	-	391	NODE_40_length_134130_cov_20.344255_25	441	1.8e-20	3	159	44	190	0.398977
SKZ5.6	GH50_e17	GH50:8	-	-	357	NODE_40_length_134130_cov_20.344255_69	958	8.3e-78	1	346	289	662	0.966387
SKZ5.6	GT4_e3464	GT4:10	-	-	137	NODE_42_length_131472_cov_20.204167_100	373	1.5e-51	2	134	199	331	0.963504
SKZ5.6	GT9_e256	GT9:7	-	-	290	NODE_42_length_131472_cov_20.204167_101	425	4.4e-54	132	290	231	395	0.544828
SKZ5.6	GT4_e2798	GT4:80	2.4.1.245:1	-	158	NODE_42_length_131472_cov_20.204167_55	410	1e-69	2	158	216	373	0.987342
SKZ5.6	GT2	GT2:16	-	-	118	NODE_42_length_131472_cov_20.204167_98	282	1.1e-33	3	111	11	119	0.915254
SKZ5.6	GH141_e24	GH141:42	-	-	504	NODE_447_length_12598_cov_19.900502_2	918	5.6e-56	1	501	11	500	0.992063
SKZ5.6	GH33_e125	GH33:17|GH0:5	-	-	290	NODE_450_length_12443_cov_21.603003_9	406	1.4e-110	1	290	66	364	0.996552
SKZ5.6	GH33_e86	GH33:382|GH29:3|GH2:1	-	-	291	NODE_454_length_12259_cov_20.687316_2	375	9.9e-138	1	291	51	347	0.996564
SKZ5.6	GH5_e189	GH5_41:5|GH5:1	-	-	251	NODE_454_length_12259_cov_20.687316_8	800	3.1e-66	1	251	247	514	0.996016
SKZ5.6	GH109_e2	GH109:143	-	-	391	NODE_45_length_128109_cov_20.163986_96	464	2.5e-18	3	162	46	205	0.40665
SKZ5.6	GH43_e281	GH43:9|GH43_18:7	-	-	240	NODE_47_length_126563_cov_21.164013_27	341	3.8e-20	2	239	53	290	0.9875
SKZ5.6	GH109_e2	GH109:143	-	-	391	NODE_47_length_126563_cov_21.164013_7	444	3.8e-21	4	159	43	193	0.396419
SKZ5.6	GT4_e171	GT4:121	-	-	163	NODE_49_length_119677_cov_20.511394_74	647	9.1e-74	2	159	220	377	0.96319
SKZ5.6	GT4_e1925	GT4:85|GT9:1	-	-	87	NODE_49_length_119677_cov_20.511394_75	342	8.7e-43	1	87	212	298	0.988506
SKZ5.6	GT2	GT2:6	-	-	162	NODE_49_length_119677_cov_20.511394_89	338	2.5e-36	2	160	14	184	0.975309
SKZ5.6	GH109_e7	GH109:31	-	-	390	NODE_50_length_119131_cov_20.617891_11	432	2.6e-19	2	145	38	179	0.366667
SKZ5.6	GH13_e0	GH13_16:815|GH13:8|GH13_19:1	5.4.99.16:7	sucrose, starch	354	NODE_50_length_119131_cov_20.617891_47	1139	8.5e-174	1	354	51	404	0.997175
SKZ5.6	CBM48_e2	CBM48:14087|GH13_9:14033|GH77:8|GH13:5|GT5:2|GH13_3:1|GH0:1	2.4.1.18:57	glycogen	100	NODE_50_length_119131_cov_20.617891_48	635	4.2e-20	6	89	24	121	0.83
SKZ5.6	GH13_e200	GH13_9:2874|CBM48:2782|GH77:10|GH13:7|GH13_3:5|GH0:1|GT5:1|GH13_1:1	2.4.1.18:14	sucrose, alpha-glucan	301	NODE_50_length_119131_cov_20.617891_48	635	2.7e-165	1	301	182	482	0.996678
SKZ5.6	GH141_e24	GH141:42	-	-	504	NODE_51_length_117874_cov_20.055509_39	918	1.7e-211	2	504	33	556	0.996032
SKZ5.6	GT25_e142	GT25:37|GH16:35	-	-	206	NODE_54_length_115841_cov_21.027741_5	734	3.3e-93	1	206	47	252	0.995146
SKZ5.6	GH16_e157	GH16:45|GT25:37	-	-	205	NODE_54_length_115841_cov_21.027741_5	734	7.1e-97	2	204	508	710	0.985366
SKZ5.6	GT2	GT2:13	-	-	160	NODE_54_length_115841_cov_21.027741_68	364	2.1e-74	1	159	19	177	0.9875
SKZ5.6	CE1_e19	CE1:220	-	-	206	NODE_57_length_109966_cov_20.527072_35	212	1.3e-23	1	89	53	147	0.427184
SKZ5.6	GT4_e3814	GT4:260	-	-	124	NODE_60_length_104850_cov_20.319901_18	912	7e-49	2	122	217	335	0.967742
SKZ5.6	CE9_e47	CE9:22	-	-	350	NODE_67_length_100639_cov_19.907828_71	447	5.2e-142	2	347	68	415	0.985714
SKZ5.6	GT2	GT2:57	-	-	161	NODE_70_length_97835_cov_20.264226_16	278	4.4e-72	2	160	38	194	0.981366
SKZ5.6	GH109_e2	GH109:143	-	-	391	NODE_74_length_94509_cov_20.821649_10	470	1.1e-17	2	154	49	216	0.388747
SKZ5.6	GT4_e276	GT4:21	-	-	152	NODE_74_length_94509_cov_20.821649_31	361	3.5e-45	4	151	176	326	0.967105
SKZ5.6	GH141_e24	GH141:42	-	-	504	NODE_74_length_94509_cov_20.821649_36	1190	6.2e-52	2	503	538	1025	0.994048
SKZ5.6	CE15_e17	CE15:7|CE0:4	-	-	308	NODE_783_length_3477_cov_17.920807_1	394	1.1e-17	13	305	70	381	0.948052
SKZ5.6	GH109_e7	GH109:31	-	-	390	NODE_81_length_89077_cov_20.155411_15	419	4.3e-45	2	388	51	416	0.989744
SKZ5.6	GH109_e5	GH109:463	-	-	399	NODE_81_length_89077_cov_20.155411_49	437	3.5e-17	2	184	43	233	0.45614
SKZ5.6	CBM70_e1	CBM70:19|PL8:17|PL8_2:1	4.2.2.1:1	host glycan	161	NODE_83_length_88023_cov_20.300166_1	542	1.1e-17	21	159	37	181	0.857143
SKZ5.6	GH148_e2	GH148:10|CBM4:4	3.2.1.-:1	beta-glucan	146	NODE_83_length_88023_cov_20.300166_1	542	4.2e-16	1	84	444	531	0.568493
SKZ5.6	GH109_e2	GH109:143	-	-	391	NODE_83_length_88023_cov_20.300166_53	449	1.6e-21	2	157	42	202	0.396419
SKZ5.6	PL12_e21	PL12:6|CBM16:1	-	-	144	NODE_83_length_88023_cov_20.300166_6	711	1.1e-49	1	144	392	536	0.993056
SKZ5.6	GH57_e35	GH57:73	-	-	283	NODE_85_length_86930_cov_20.633381_27	723	3.7e-149	1	282	9	290	0.992933
SKZ5.6	GH88_e6	GH88:16	-	-	315	NODE_8_length_244913_cov_20.581529_11	382	2.4e-160	1	314	48	366	0.993651
SKZ5.6	GH16_e280	GH16:10	-	-	233	NODE_8_length_244913_cov_20.581529_165	302	1.4e-67	2	232	48	271	0.987124
SKZ5.6	GH27_e26	GH27:15|CBM51:12	-	-	250	NODE_8_length_244913_cov_20.581529_172	514	2.2e-74	2	249	240	488	0.988
SKZ5.6	GH109_e2	GH109:143	-	-	391	NODE_8_length_244913_cov_20.581529_45	432	3.3e-22	3	153	34	180	0.383632
SKZ5.6	GT4_e3781	GT4:12	-	-	148	NODE_92_length_79876_cov_21.094925_12	374	6.9e-47	3	147	195	340	0.972973
SKZ5.6	GT26_e91	GT26:68	-	-	170	NODE_110_length_69414_cov_21.301143_15	266	1.7e-70	2	170	71	239	0.988235
SKZ5.6	GT2	GT2:6	-	-	162	NODE_111_length_69161_cov_21.293853_7	317	4e-43	1	161	11	180	0.987654
SKZ5.6	GT4_e3552	GT4:625|GH77:1|GT2:1	-	-	169	NODE_120_length_64360_cov_19.781261_32	1594	1.4e-22	3	165	145	295	0.95858
SKZ5.6	GT2	GT2:26|GT4:2	-	-	202	NODE_120_length_64360_cov_19.781261_32	1594	6.5e-33	1	196	336	529	0.965347
SKZ5.6	GT2	GT2:80	-	-	153	NODE_137_length_58953_cov_20.805121_16	340	1.3e-22	2	118	30	150	0.75817
SKZ5.6	GH109_e2	GH109:143	-	-	391	NODE_143_length_56043_cov_20.655855_23	447	9.8e-24	1	156	37	184	0.396419
SKZ5.6	GH65_e26	GH65:43	-	-	387	NODE_143_length_56043_cov_20.655855_27	1030	1.5e-185	1	386	561	946	0.994832
SKZ5.6	CBM67_e28	CBM67:192|GH78:190|CBM0:1|CBM66:1	3.2.1.40:1	rhamnose	186	NODE_14_length_185961_cov_20.399557_51	1074	6.2e-29	1	186	165	318	0.994624
SKZ5.6	CBM67_e28	CBM67:192|GH78:190|CBM0:1|CBM66:1	3.2.1.40:1	rhamnose	186	NODE_14_length_185961_cov_20.399557_51	1074	4.1e-64	18	179	329	494	0.865591
SKZ5.6	GH78_e24	GH78:127|CBM67:75|CBM0:1	3.2.1.40:1	alpha-rhamnoside	505	NODE_14_length_185961_cov_20.399557_51	1074	1e-213	1	505	520	1026	0.99802
SKZ5.6	CBM38_e6	CBM38:29|GH32:29	-	fructan	128	NODE_14_length_185961_cov_20.399557_76	713	2.1e-57	4	127	28	151	0.960938
SKZ5.6	GH32_e54	GH32:132|CBM38:4	3.2.1.26:1|3.2.1.64:1|3.2.1.80:1	fructan, fructan, fructan	287	NODE_14_length_185961_cov_20.399557_76	713	5.5e-118	1	286	277	568	0.993031
SKZ5.6	GT4_e3332	GT4:7	-	-	142	NODE_153_length_52810_cov_22.115705_8	440	4.1e-39	5	139	243	378	0.943662
SKZ5.6	GT84_e1	GT84:861|GH94:816|GH0:697	-	-	214	NODE_163_length_49631_cov_20.251372_5	2949	4.7e-92	1	213	1403	1615	0.990654
SKZ5.6	GH94_e9	GH94:7	-	-	783	NODE_163_length_49631_cov_20.251372_5	2949	1.6e-26	13	328	1659	1965	0.402299
SKZ5.6	GH94_e1	GH94:1849|GT84:1656|GH0:1428	2.4.1.-:2|2.4.1.333:2	chitin, beta-glucan	1076	NODE_163_length_49631_cov_20.251372_5	2949	0	1	1075	1857	2943	0.998141
SKZ5.6	GH33_e108	GH33:63|CE6:3	-	-	299	NODE_163_length_49631_cov_20.251372_7	598	1.5e-39	27	278	60	316	0.839465
SKZ5.6	GH141_e24	GH141:42	-	-	504	NODE_165_length_49468_cov_22.458746_17	638	5.3e-87	7	500	27	497	0.978175
SKZ5.6	GH39_e56	GH39:17	-	-	303	NODE_174_length_46286_cov_20.170254_21	506	1.3e-94	1	297	104	418	0.976898
SKZ5.6	GH28_e91	GH28:13	-	-	300	NODE_174_length_46286_cov_20.170254_6	486	3.8e-59	4	199	194	392	0.65
SKZ5.6	GH1_e107	GH1:2214|GH5_19:1	3.2.1.21:51|3.2.1.38:2|3.2.1.-:1	beta-glucan, beta-fucosides, polyphenol	435	NODE_174_length_46286_cov_20.170254_9	492	1.5e-173	1	434	40	487	0.995402
SKZ5.6	GH141_e24	GH141:42	-	-	504	NODE_183_length_45173_cov_21.123055_31	2072	4e-95	72	502	1344	1770	0.853175
SKZ5.6	GT2	GT2:48	-	-	208	NODE_194_length_43190_cov_20.351200_14	1009	5.9e-70	1	206	216	424	0.985577
SKZ5.6	GT2	GT2:40	-	-	163	NODE_194_length_43190_cov_20.351200_14	1009	1.9e-39	1	116	491	601	0.705521
SKZ5.6	GH2_e119	GH2:25	-	-	560	NODE_19_length_178586_cov_21.337510_110	1360	4.3e-63	73	506	49	468	0.773214
SKZ5.6	GH39_e22	GH39:12	-	-	303	NODE_19_length_178586_cov_21.337510_63	491	1.4e-72	1	279	99	387	0.917492
SKZ5.6	GH32_e73	GH32:72	-	-	268	NODE_19_length_178586_cov_21.337510_89	351	1.7e-44	3	259	48	306	0.955224
SKZ5.6	GH163_e9	GH163:6	-	-	271	NODE_20_length_174242_cov_20.258492_99	671	8.5e-131	1	271	247	520	0.99631
SKZ5.6	GT4_e3820	GT4:58	-	-	152	NODE_218_length_38775_cov_20.196617_12	410	2.9e-65	2	152	205	355	0.986842
SKZ5.6	GH172_e5	GH172:24|CBM84:3	-	-	221	NODE_230_length_36262_cov_21.607452_15	673	3e-90	1	220	278	507	0.99095
SKZ5.6	GT4_e2825	GT4:29|GT2:1	-	-	151	NODE_23_length_163231_cov_20.851835_102	405	9.7e-64	2	151	204	353	0.986755
SKZ5.6	CE14_e22	CE14:14	-	-	108	NODE_23_length_163231_cov_20.851835_114	252	6.5e-49	1	106	11	116	0.972222
SKZ5.6	GH13_e182	GH13_23:279|GH13:10|GH13_17:4|GH13_34:1	3.2.1.20:1|3.2.1.10:1	sucrose, starch, starch	337	NODE_23_length_163231_cov_20.851835_78	531	9.4e-167	1	337	31	367	0.997033
SKZ5.6	GH10_e81	GH10:11	-	-	313	NODE_24_length_155083_cov_21.315079_57	454	4.9e-99	1	312	83	391	0.99361
SKZ5.6	GH109_e7	GH109:31	-	-	390	NODE_255_length_31756_cov_21.406107_23	340	3e-18	2	145	2	157	0.366667
SKZ5.6	CBM48_e68	CBM48:192|CE0:190|CE6:12|GH10:3|CE1:2|GH62:1	3.1.1.73:1|3.2.1.55:1|3.2.1.8:1	glycogen	61	NODE_256_length_31633_cov_20.810944_24	371	4.1e-18	3	61	42	102	0.95082
SKZ5.6	CE1_e22	CE1:6|CBM48:2|CE0:2	-	-	206	NODE_256_length_31633_cov_20.810944_24	371	1.4e-57	3	205	153	363	0.980583
SKZ5.6	GH109_e2	GH109:143	-	-	391	NODE_266_length_30357_cov_20.555706_10	459	9.3e-23	2	152	50	205	0.383632
SKZ5.6	GH109_e2	GH109:143	-	-	391	NODE_267_length_30156_cov_19.454337_5	438	1.1e-20	2	160	46	199	0.404092
SKZ5.6	GH2_e92	GH2:6387|CBM67:1|CBM32:1	3.2.1.23:41	beta-galactan	861	NODE_281_length_27865_cov_20.617404_9	1066	0	8	858	60	929	0.987224
SKZ5.6	GT4_e507	GT4:20	-	-	93	NODE_28_length_148505_cov_20.448616_5	337	2.6e-17	16	91	202	279	0.806452
SKZ5.6	GH28_e132	GH28:8	-	-	340	NODE_28_length_148505_cov_20.448616_70	529	1.2e-115	2	340	54	387	0.994118
SKZ5.6	GH5_e159	GH5_13:122	3.2.1.146:1	arabinogalactan protein	258	NODE_297_length_25951_cov_21.314566_11	363	1.2e-108	1	258	59	319	0.996124
SKZ5.6	GT9_e110	GT9:344|GT4:1	-	-	243	NODE_304_length_25202_cov_21.023303_8	373	3.8e-102	1	242	93	334	0.99177
SKZ5.6	GH51_e33	GH51:16|GH43_19:1	-	-	607	NODE_30_length_144463_cov_19.470791_115	809	2.1e-200	3	560	250	798	0.917628
SKZ5.6	CE14_e40	CE14:13	-	-	110	NODE_329_length_22671_cov_19.185798_11	329	2.1e-28	2	110	61	169	0.981818
SKZ5.6	GT4_e3521	GT4:38	-	-	148	NODE_37_length_138180_cov_20.520804_65	388	1.2e-30	2	142	201	338	0.945946
SKZ5.6	GT2	GT2:23	-	-	249	NODE_37_length_138180_cov_20.520804_66	294	1.4e-57	1	219	6	221	0.875502
SKZ5.6	GT4_e1709	GT4:7	-	-	144	NODE_37_length_138180_cov_20.520804_69	393	5.1e-39	1	144	165	307	0.993056
SKZ5.6	GT4_e836	GT4:10|GT2:1	-	-	141	NODE_37_length_138180_cov_20.520804_75	436	2.1e-50	1	141	255	395	0.992908
SKZ5.6	GT2	GT2:18|GT4:1	-	-	123	NODE_394_length_16818_cov_21.358110_4	236	5.9e-42	1	122	6	128	0.98374
SKZ5.6	GH5_e166	GH5_36:16|GH5:1	-	-	282	NODE_39_length_134292_cov_20.661360_36	512	2.3e-91	1	213	45	258	0.751773
SKZ5.6	GT4_e3	GT4:40	-	-	145	NODE_39_length_134292_cov_20.661360_81	414	6.3e-42	4	142	237	375	0.951724
SKZ5.6	GT75_e3	GT75:8	-	-	290	NODE_39_length_134292_cov_20.661360_91	336	8.2e-26	2	270	66	323	0.924138
SKZ5.6	GH15_e59	GH15:2947	3.2.1.3:1	starch	363	NODE_42_length_131472_cov_20.204167_74	601	8.8e-179	2	362	221	581	0.991736
SKZ5.6	GH110_e17	GH110:10	-	-	503	NODE_45_length_128109_cov_20.163986_7	1240	1.7e-74	1	502	453	1015	0.996024
SKZ5.6	GT35_e7	GT35:1062|GT3:53	2.4.1.1:9	-	531	NODE_47_length_126563_cov_21.164013_56	733	2.5e-229	1	529	134	662	0.99435
SKZ5.6	GH16_e307	GH16:7|GH43_24:1	-	-	213	NODE_47_length_126563_cov_21.164013_65	262	7.7e-98	1	213	42	254	0.995305
SKZ5.6	AA7_e0	AA7:17	1.1.3.-:1	chitooligosaccharide	417	NODE_496_length_9679_cov_22.487531_3	460	1.9e-46	2	217	33	242	0.515588
SKZ5.6	PL35_e11	PL35:8|CBM32:4|CBM70:1	-	-	177	NODE_49_length_119677_cov_20.511394_56	631	1.4e-64	1	176	393	563	0.988701
SKZ5.6	GT28_e83	GT28:11	-	-	154	NODE_49_length_119677_cov_20.511394_62	94	2.2e-33	76	154	4	82	0.506494
SKZ5.6	GT2	GT2:5	-	-	121	NODE_49_length_119677_cov_20.511394_69	281	7.8e-37	1	118	7	124	0.966942
SKZ5.6	GT2	GT2:22	-	-	277	NODE_49_length_119677_cov_20.511394_86	272	3.3e-44	10	226	15	233	0.779783
SKZ5.6	CBM70_e1	CBM70:19|PL8:17|PL8_2:1	4.2.2.1:1	host glycan	161	NODE_502_length_9451_cov_21.252448_1	667	2.8e-18	27	159	51	184	0.819876
SKZ5.6	GH109_e5	GH109:463	-	-	399	NODE_50_length_119131_cov_20.617891_24	435	7.7e-17	5	165	43	210	0.401003
SKZ5.6	GH109_e2	GH109:143	-	-	391	NODE_50_length_119131_cov_20.617891_6	436	2e-22	2	154	44	193	0.388747
SKZ5.6	GH147_e0	GH147:108	3.2.1.23:1	beta-galactan	811	NODE_51_length_117874_cov_20.055509_11	840	6.2e-56	192	509	521	837	0.390875
SKZ5.6	GH14_e2	GH14:21|CBM20:2	-	-	411	NODE_51_length_117874_cov_20.055509_75	932	2e-17	19	256	206	419	0.576642
SKZ5.6	GT2	GT2:24	-	-	124	NODE_60_length_104850_cov_20.319901_16	608	4.3e-47	1	120	7	126	0.959677
SKZ5.6	GH2_e112	GH2:541|CBM67:5|GH43_26:1	3.2.1.23:1	beta-galactan	590	NODE_60_length_104850_cov_20.319901_20	624	1.3e-240	1	578	12	589	0.977966
SKZ5.6	GH109_e2	GH109:143	-	-	391	NODE_60_length_104850_cov_20.319901_5	445	1.3e-17	2	153	42	186	0.386189
SKZ5.6	GH33_e137	GH33:14|CBM40:1	-	-	314	NODE_60_length_104850_cov_20.319901_8	392	3.6e-140	1	312	54	373	0.990446
SKZ5.6	CBM51_e47	CBM51:17	-	host glycan	122	NODE_67_length_100639_cov_19.907828_38	397	2.9e-34	4	122	277	395	0.967213
SKZ5.6	GH109_e7	GH109:31	-	-	390	NODE_685_length_4116_cov_19.581138_1	368	9.7e-17	5	186	6	185	0.464103
SKZ5.6	GH2_e14	GH2:396|GH43:2|GH43_26:1|CBM35:1|GH43_10:1	-	-	567	NODE_68_length_99067_cov_20.757615_15	742	7.4e-228	3	556	47	586	0.975309
SKZ5.6	GH148_e2	GH148:10|CBM4:4	3.2.1.-:1	beta-glucan	146	NODE_74_length_94509_cov_20.821649_29	865	3.7e-48	1	146	71	220	0.993151
SKZ5.6	CBM4_e25	CBM4:7|GH148:7	3.2.1.-:1	xylan, beta-glucan	129	NODE_74_length_94509_cov_20.821649_29	865	4.7e-32	2	128	277	404	0.976744
SKZ5.6	GH148_e5	GH148:8|CBM4:7	3.2.1.4:1	beta-mannan	123	NODE_74_length_94509_cov_20.821649_29	865	8.8e-30	1	123	473	590	0.99187
SKZ5.6	GH117_e2	GH117:23	-	-	155	NODE_74_length_94509_cov_20.821649_49	338	2e-27	10	145	181	309	0.870968
SKZ5.6	GT83_e27	GT83:794	2.4.2.43:1	-	529	NODE_798_length_3398_cov_21.189650_2	572	4.2e-85	7	465	17	487	0.865784
SKZ5.6	GH109_e2	GH109:143	-	-	391	NODE_83_length_88023_cov_20.300166_34	428	2.2e-19	1	160	40	193	0.40665
SKZ5.6	PL15_e6	PL15:11	4.2.2.3:1	alginate	130	NODE_83_length_88023_cov_20.300166_7	823	5.6e-45	3	129	511	638	0.969231
SKZ5.6	CBM50_e821	CBM50:6	-	chitin, peptidoglycan	43	NODE_85_length_86930_cov_20.633381_21	436	5.5e-21	2	43	270	311	0.953488
SKZ5.6	GT5_e40	GT5:424	-	-	475	NODE_85_length_86930_cov_20.633381_24	494	1.5e-206	1	475	3	484	0.997895
SKZ5.6	GT4_e3956	GT4:41	-	-	149	NODE_8_length_244913_cov_20.581529_111	398	3e-60	1	146	212	357	0.973154
SKZ5.6	CBM51_e35	CBM51:42|GH27:41|CBM40:1|GH33:1	-	host glycan	134	NODE_8_length_244913_cov_20.581529_163	667	2.5e-47	3	133	36	165	0.970149
SKZ5.6	GH27_e45	GH27:85|CBM51:39	-	-	251	NODE_8_length_244913_cov_20.581529_163	667	8.1e-96	2	250	388	638	0.988048
SKZ5.6	GH10_e77	GH10:53	3.2.1.8:7	xylan	312	NODE_8_length_244913_cov_20.581529_47	448	1.3e-120	1	311	78	386	0.99359
SKZ5.6	CBM48_e3	CBM48:14267|GH13_11:14161|GH13:59|GH77:38|GH13_10:2|GH13_36:1	3.2.1.68:75|2.4.1.25:4|3.2.1.-:1	glycogen	101	NODE_92_length_79876_cov_21.094925_3	710	7.3e-40	4	97	9	104	0.920792
SKZ5.6	GH13_e48	GH13_11:3001|CBM48:2819|GH13:35|GH77:23|GH13_10:3	3.2.1.68:15|3.2.1.-:1	sucrose, starch, starch	358	NODE_92_length_79876_cov_21.094925_3	710	5.9e-182	3	356	182	536	0.986034
SKZ5.6	GH2_e157	GH2:5	-	-	685	NODE_92_length_79876_cov_21.094925_33	988	1.8e-68	3	612	40	634	0.889051
SKZ5.6	GH127_e1	GH127:332|CBM51:1	-	-	530	NODE_92_length_79876_cov_21.094925_47	791	1.1e-223	2	529	40	546	0.99434
SKZ5.6	GH77_e20	GH77:16	-	-	495	NODE_92_length_79876_cov_21.094925_5	706	1.3e-205	1	493	184	694	0.993939
SKZ5.6	GH65_e6	GH65:126|CBM32:112	-	-	354	NODE_94_length_79421_cov_20.690119_30	756	4.6e-21	10	232	320	544	0.627119
SKZ5.6	CE20_e33	CE20:279|GH33:1|CBM35:1	-	-	256	NODE_96_length_77595_cov_21.103804_27	736	5e-104	1	255	107	407	0.992188
SKZ5.6	GT19_e43	GT19:65	-	-	353	NODE_104_length_71783_cov_20.562193_33	422	1.2e-157	1	352	10	379	0.994334
SKZ5.6	GH109_e7	GH109:31	-	-	390	NODE_110_length_69414_cov_21.301143_52	349	1.7e-18	2	148	6	151	0.374359
SKZ5.6	CE19_e4	CE19:49	-	pectin	335	NODE_111_length_69161_cov_21.293853_16	691	1.2e-34	3	287	78	382	0.847761
SKZ5.6	GH115_e5	GH115:6	-	-	534	NODE_111_length_69161_cov_21.293853_34	794	1.1e-94	4	474	28	522	0.88015
SKZ5.6	GT2	GT2:35	-	-	163	NODE_112_length_68033_cov_20.243373_37	311	6.4e-49	1	162	24	184	0.98773
SKZ5.6	GH123_e13	GH123:7|CBM32:1	-	-	473	NODE_112_length_68033_cov_20.243373_47	1185	6.6e-20	3	215	640	858	0.448203
SKZ5.6	GH123_e13	GH123:7|CBM32:1	-	-	473	NODE_112_length_68033_cov_20.243373_47	1185	3.5e-17	262	464	906	1118	0.427061
SKZ5.6	GT30_e75	GT30:62	-	-	173	NODE_113_length_67555_cov_21.577867_10	438	1.8e-77	2	173	40	211	0.988439
SKZ5.6	GH33_e125	GH33:17|GH0:5	-	-	290	NODE_114_length_67503_cov_20.273781_16	602	2.2e-46	19	283	308	571	0.910345
SKZ5.6	GT2	GT2:7	-	-	233	NODE_115_length_66875_cov_21.352903_47	323	6.1e-25	2	211	7	208	0.896996
SKZ5.6	GH39_e56	GH39:17	-	-	303	NODE_120_length_64360_cov_19.781261_50	491	6.9e-95	1	301	117	409	0.990099
SKZ5.6	GT2	GT2:82	-	-	199	NODE_123_length_62355_cov_22.115795_18	161	4.6e-19	23	105	5	87	0.41206
SKZ5.6	GH5_e110	GH5:57	-	-	272	NODE_127_length_61824_cov_20.927391_35	371	1.7e-127	1	271	68	338	0.992647
SKZ5.6	GT4_e3472	GT4:9	-	-	145	NODE_132_length_60299_cov_20.480363_12	381	1.4e-41	5	140	201	337	0.931034
SKZ5.6	GT4_e3794	GT4:60	-	-	149	NODE_137_length_58953_cov_20.805121_11	417	4.2e-38	2	148	229	378	0.979866
SKZ5.6	GT4_e2799	GT4:18	-	-	152	NODE_137_length_58953_cov_20.805121_12	374	2.8e-41	7	152	195	341	0.953947
SKZ5.6	GH101_e1	GH101:303|CBM51:77|CBM32:68|CBM22:4|CBM13:1	3.2.1.97:5	host glycan	538	NODE_140_length_57248_cov_20.969909_22	868	4.4e-16	1	369	204	566	0.684015
SKZ5.6	GH109_e2	GH109:143	-	-	391	NODE_143_length_56043_cov_20.655855_1	477	4.8e-21	2	158	36	188	0.398977
SKZ5.6	GH65_e15	GH65:1331	2.4.1.282:1|2.4.1.216:1	exo-polysaccharide, alpha-glucan	411	NODE_143_length_56043_cov_20.655855_24	812	1.5e-205	1	410	333	742	0.995134
SKZ5.6	GH140_e15	GH140:111|GH23:1|CBM35:1	-	-	421	NODE_14_length_185961_cov_20.399557_107	472	4.2e-193	1	421	36	454	0.997625
SKZ5.6	GH2_e74	GH2:579|CBM42:135|CBM67:1|CBM13:1	3.2.1.146:1	alpha-mannan	532	NODE_14_length_185961_cov_20.399557_77	714	6.1e-47	9	433	38	466	0.796992
SKZ5.6	GH50_e16	GH50:16|GH86:1	-	-	616	NODE_14_length_185961_cov_20.399557_8	700	8.2e-264	2	616	79	694	0.996753
SKZ5.6	GH36_e8	GH36:39	-	-	205	NODE_151_length_54633_cov_19.807945_14	685	1.9e-71	3	205	237	446	0.985366
SKZ5.6	GT26_e176	GT26:123	-	-	173	NODE_153_length_52810_cov_22.115705_10	278	6.7e-78	1	173	60	232	0.99422
SKZ5.6	GT2	GT2:9	-	-	247	NODE_153_length_52810_cov_22.115705_20	385	2.1e-56	1	236	21	275	0.951417
SKZ5.6	GT4_e3636	GT4:32	-	-	142	NODE_153_length_52810_cov_22.115705_9	389	2e-55	1	142	215	356	0.992958
SKZ5.6	GH29_e30	GH29:1257|CBM32:104|CBM0:3|GH33:3|CBM6:1|CBM9:1|CE3:1|GH136:1|GH0:1|CBM47:1|GT1:1	3.2.1.111:8|3.2.1.51:3	host glycan, host glycan	301	NODE_155_length_51619_cov_20.251164_31	480	3.9e-148	2	300	40	344	0.990033
SKZ5.6	CBM32_e126	CBM32:138|GH29:132|CBM6:1|CBM9:1|CE3:1|GH136:1	-	host glycan	109	NODE_155_length_51619_cov_20.251164_31	480	2.3e-28	4	108	365	462	0.954128
SKZ5.6	GH109_e2	GH109:143	-	-	391	NODE_155_length_51619_cov_20.251164_34	439	4.3e-19	3	154	45	194	0.386189
SKZ5.6	GT2	GT2:82	-	-	161	NODE_16_length_182253_cov_20.205815_120	329	5.7e-77	1	161	5	165	0.993789
SKZ5.6	CE14_e58	CE14:26	-	-	106	NODE_16_length_182253_cov_20.205815_62	245	6e-28	2	97	11	107	0.896226
SKZ5.6	GH2_e154	GH2:30	-	-	499	NODE_16_length_182253_cov_20.205815_74	939	4e-226	1	499	43	531	0.997996
SKZ5.6	GH141_e24	GH141:42	-	-	504	NODE_174_length_46286_cov_20.170254_3	897	2.5e-226	1	504	21	534	0.998016
SKZ5.6	GT4_e2720	GT4:30	-	-	158	NODE_175_length_45900_cov_20.073901_16	378	4.9e-53	2	157	186	340	0.981013
SKZ5.6	GT4_e787	GT4:5	-	-	141	NODE_194_length_43190_cov_20.351200_16	558	3.5e-47	4	138	372	506	0.950355
SKZ5.6	GH141_e24	GH141:42	-	-	504	NODE_19_length_178586_cov_21.337510_109	821	2.5e-23	1	388	27	399	0.767857
SKZ5.6	AA4_e1	AA4:19	-	-	525	NODE_206_length_40569_cov_21.103619_14	483	1.8e-16	39	249	28	230	0.4
SKZ5.6	GH63_e19	GH63:43	-	-	345	NODE_206_length_40569_cov_21.103619_21	548	2.5e-69	82	345	199	454	0.762319
SKZ5.6	GH5_e310	GH5:7	-	-	283	NODE_20_length_174242_cov_20.258492_136	955	1.2e-72	18	282	409	658	0.932862
SKZ5.6	GT2	GT2:5	-	-	121	NODE_228_length_36365_cov_22.366841_24	284	2.1e-29	1	120	6	124	0.983471
SKZ5.6	GH115_e5	GH115:6	-	-	534	NODE_230_length_36262_cov_21.607452_16	686	6.1e-106	4	515	27	567	0.956929
SKZ5.6	GH50_e4	GH50:29|CBM9:13|CBM16:1|GH26:1	-	-	485	NODE_239_length_34549_cov_19.943526_17	744	5e-189	1	485	238	721	0.997938
SKZ5.6	CE4_e300	CE4:5|GT4:3	-	-	138	NODE_23_length_163231_cov_20.851835_105	299	5.5e-23	3	124	90	214	0.876812
SKZ5.6	GH28_e32	GH28:8	-	-	334	NODE_23_length_163231_cov_20.851835_95	437	1.3e-52	1	329	55	401	0.982036
SKZ5.6	GT4_e2825	GT4:29|GT2:1	-	-	151	NODE_243_length_33540_cov_19.431686_16	387	1.1e-52	4	150	202	347	0.966887
SKZ5.6	GT4_e3956	GT4:41	-	-	149	NODE_243_length_33540_cov_19.431686_19	387	5.8e-58	1	145	207	351	0.966443
SKZ5.6	GH94_e1	GH94:1849|GT84:1656|GH0:1428	2.4.1.-:2|2.4.1.333:2	chitin, beta-glucan	1076	NODE_245_length_33453_cov_20.421013_9	2066	7.8e-215	289	1012	1273	2012	0.671933
SKZ5.6	GH120_e7	GH120:39|GH51:10|CBM6:8	-	-	68	NODE_24_length_155083_cov_21.315079_19	646	1.3e-24	2	65	29	92	0.926471
SKZ5.6	GH120_e3	GH120:16	-	-	91	NODE_24_length_155083_cov_21.315079_19	646	1.7e-29	1	91	328	417	0.989011
SKZ5.6	CBM67_e3	CBM67:11|GH78:11	-	rhamnose	180	NODE_24_length_155083_cov_21.315079_6	901	4e-72	7	179	159	331	0.955556
SKZ5.6	GH78_e29	GH78:133|CBM67:9	-	-	510	NODE_24_length_155083_cov_21.315079_6	901	2.9e-198	4	510	359	854	0.992157
SKZ5.6	CE19_e4	CE19:49	-	pectin	335	NODE_255_length_31756_cov_21.406107_8	453	7e-20	31	298	81	358	0.797015
SKZ5.6	GH38_e32	GH38:9	-	-	281	NODE_266_length_30357_cov_20.555706_11	1179	2.4e-38	2	281	124	416	0.992883
SKZ5.6	GH156_e1	GH156:9	3.2.1.18:1	host glycan	447	NODE_266_length_30357_cov_20.555706_5	510	1.1e-118	2	433	32	437	0.964206
SKZ5.6	CE17_e0	CE17:15|CBM32:2	3.1.1.-:1	beta-mannan	164	NODE_267_length_30156_cov_19.454337_9	417	9.7e-24	14	163	76	241	0.908537
SKZ5.6	GH109_e2	GH109:143	-	-	391	NODE_28_length_148505_cov_20.448616_45	453	2.4e-18	1	158	36	191	0.401535
SKZ5.6	GH106_e49	GH106:10|CBM32:1	-	-	716	NODE_295_length_26014_cov_19.239801_12	759	8.6e-73	35	690	72	723	0.914804
SKZ5.6	GH29_e55	GH29:7	-	-	332	NODE_295_length_26014_cov_19.239801_14	162	2e-55	39	172	1	140	0.400602
SKZ5.6	CE20_e0	CE20:119|CE12:1	-	-	302	NODE_304_length_25202_cov_21.023303_20	514	1.4e-112	1	301	103	398	0.993377
SKZ5.6	GH109_e2	GH109:143	-	-	391	NODE_32_length_143078_cov_20.025262_14	462	5e-20	3	153	44	184	0.383632
SKZ5.6	GH16_e193	GH16_3:70|CBM4:53|CBM54:13|GH16:9|CBM32:3|GT25:2|CBM13:1|CBM2:1	3.2.1.39:1|3.2.1.6:1	beta-glucan, beta-glucan	238	NODE_332_length_22359_cov_20.603659_2	294	1.7e-31	1	237	40	288	0.991597
SKZ5.6	GH39_e54	GH39:5	-	-	351	NODE_332_length_22359_cov_20.603659_4	727	8.8e-97	3	342	287	629	0.965812
SKZ5.6	GT2	GT2:11	-	-	157	NODE_354_length_20418_cov_20.936306_10	318	5.8e-59	1	157	10	166	0.993631
SKZ5.6	GT2	GT2:48	-	-	208	NODE_37_length_138180_cov_20.520804_68	342	1.2e-19	2	201	7	219	0.956731
SKZ5.6	CE4_e165	CE4:52	-	-	117	NODE_37_length_138180_cov_20.520804_76	291	3.9e-22	15	99	39	123	0.717949
SKZ5.6	GH29_e54	GH29:70|GH117:1	-	-	347	NODE_39_length_134292_cov_20.661360_11	335	1.4e-60	83	339	63	331	0.737752
SKZ5.6	GT2	GT2:463	-	-	174	NODE_39_length_134292_cov_20.661360_72	363	1e-50	1	165	9	176	0.942529
SKZ5.6	GT4_e1704	GT4:13|GT2:2	-	-	152	NODE_39_length_134292_cov_20.661360_84	399	1.5e-59	5	150	214	357	0.953947
SKZ5.6	GT2	GT2:32|CE4:1	-	-	215	NODE_39_length_134292_cov_20.661360_85	250	7.9e-18	69	205	2	140	0.632558
SKZ5.6	GT2	GT2:23	-	-	156	NODE_39_length_134292_cov_20.661360_90	334	1.2e-48	1	156	36	194	0.99359
SKZ5.6	GH106_e27	GH106:8	-	-	946	NODE_40_length_134130_cov_20.344255_83	959	4.7e-265	2	944	34	948	0.995772
SKZ5.6	GT31_e3	GT31:29|GT11:23|GT32:1	-	-	122	NODE_40_length_134130_cov_20.344255_86	520	1.3e-26	2	85	20	103	0.680328
SKZ5.6	PL11_e1	PL11:23	-	-	560	NODE_40_length_134130_cov_20.344255_90	754	8.3e-177	1	558	188	736	0.994643
SKZ5.6	GT20_e21	GT20:172	-	-	466	NODE_42_length_131472_cov_20.204167_54	500	9.8e-223	1	465	20	484	0.995708
SKZ5.6	GT2	GT2:8	-	-	126	NODE_42_length_131472_cov_20.204167_96	364	2.8e-47	1	126	7	144	0.992063
SKZ5.6	GH109_e2	GH109:143	-	-	391	NODE_448_length_12479_cov_20.771974_6	487	9.8e-20	2	158	45	197	0.398977
SKZ5.6	CBM51_e49	CBM51:5	-	host glycan	120	NODE_455_length_11929_cov_22.557858_4	417	6e-37	2	120	297	415	0.983333
SKZ5.6	CE19_e4	CE19:49	-	pectin	335	NODE_45_length_128109_cov_20.163986_92	751	1.6e-36	22	314	134	471	0.871642
SKZ5.6	GH110_e17	GH110:10	-	-	503	NODE_45_length_128109_cov_20.163986_95	1239	5.6e-73	1	502	453	1015	0.996024
SKZ5.6	GH109_e7	GH109:31	-	-	390	NODE_47_length_126563_cov_21.164013_5	441	1.4e-16	5	144	50	185	0.35641
SKZ5.6	GH109_e1	GH109:434	3.2.1.49:3	host glycan	408	NODE_47_length_126563_cov_21.164013_77	463	6.9e-17	2	157	52	214	0.379902
SKZ5.6	GH5_e221	GH5_13:549|GH5:3|GH93:1	3.2.1.146:3	arabinogalactan protein	274	NODE_483_length_10404_cov_22.785100_7	363	1.9e-18	4	264	66	319	0.948905
SKZ5.6	GH141_e24	GH141:42	-	-	504	NODE_49_length_119677_cov_20.511394_94	741	2.5e-78	1	502	36	534	0.994048
SKZ5.6	GT28_e49	GT28:27	-	-	166	NODE_50_length_119131_cov_20.617891_54	382	9.9e-53	1	166	185	349	0.993976
SKZ5.6	GT4_e2072	GT4:8	-	-	148	NODE_515_length_8368_cov_20.196680_7	386	3.3e-44	2	147	206	350	0.97973
SKZ5.6	CE15_e17	CE15:7|CE0:4	-	-	308	NODE_527_length_7695_cov_21.100262_2	366	5.6e-34	9	302	41	350	0.951299
SKZ5.6	CE20_e0	CE20:119|CE12:1	-	-	302	NODE_54_length_115841_cov_21.027741_27	521	5.2e-123	1	301	106	402	0.993377
SKZ5.6	GT32_e118	GT32:6	-	-	81	NODE_54_length_115841_cov_21.027741_6	293	2.4e-17	2	71	68	138	0.851852
SKZ5.6	GT4_e907	GT4:432|GH0:5	-	-	149	NODE_57_length_109966_cov_20.527072_5	377	2.5e-70	4	148	169	313	0.966443
SKZ5.6	GT2	GT2:35	-	-	161	NODE_57_length_109966_cov_20.527072_79	247	1.9e-75	1	160	12	176	0.987578
SKZ5.6	PL42_e11	PL42:13	-	-	285	NODE_60_length_104850_cov_20.319901_57	441	3.5e-142	2	285	44	325	0.992982
SKZ5.6	GH123_e13	GH123:7|CBM32:1	-	-	473	NODE_68_length_99067_cov_20.757615_11	999	3.5e-39	3	414	464	863	0.868922
SKZ5.6	GH109_e5	GH109:463	-	-	399	NODE_68_length_99067_cov_20.757615_28	394	5e-17	2	183	2	180	0.453634
SKZ5.6	AA4_e1	AA4:19	-	-	525	NODE_81_length_89077_cov_20.155411_34	481	7.9e-23	7	237	7	234	0.438095
SKZ5.6	GH109_e2	GH109:143	-	-	391	NODE_83_length_88023_cov_20.300166_4	444	2.2e-17	2	154	41	186	0.388747
SKZ5.6	GH165_e9	GH165:24|GH0:1	3.2.1.23:1	beta-galactan	527	NODE_85_length_86930_cov_20.633381_54	718	1.7e-245	2	527	178	701	0.996205
SKZ5.6	GH106_e38	GH106:27	-	-	684	NODE_85_length_86930_cov_20.633381_8	1032	2.3e-269	3	680	36	711	0.989766
SKZ5.6	CE14_e58	CE14:26	-	-	106	NODE_8_length_244913_cov_20.581529_10	248	6.8e-51	1	106	24	129	0.990566
SKZ5.6	GH39_e22	GH39:12	-	-	303	NODE_8_length_244913_cov_20.581529_169	501	3.3e-74	2	293	98	411	0.960396
SKZ5.6	GH109_e2	GH109:143	-	-	391	NODE_8_length_244913_cov_20.581529_181	426	2.1e-21	4	155	49	197	0.386189
SKZ5.6	CBM48_e3	CBM48:14267|GH13_11:14161|GH13:59|GH77:38|GH13_10:2|GH13_36:1	3.2.1.68:75|2.4.1.25:4|3.2.1.-:1	glycogen	101	NODE_8_length_244913_cov_20.581529_188	720	6.8e-27	5	96	40	136	0.90099
SKZ5.6	GH13_e48	GH13_11:3001|CBM48:2819|GH13:35|GH77:23|GH13_10:3	3.2.1.68:15|3.2.1.-:1	sucrose, starch, starch	358	NODE_8_length_244913_cov_20.581529_188	720	1.4e-158	3	356	195	548	0.986034
SKZ5.6	GH116_e7	GH116:21|CBM38:1	-	-	340	NODE_8_length_244913_cov_20.581529_40	1122	5.6e-123	1	340	661	997	0.997059
SKZ5.6	GH36_e47	GH36:9	-	-	308	NODE_8_length_244913_cov_20.581529_44	760	6.5e-54	4	303	210	518	0.970779
SKZ5.6	CE11_e28	CE11:12	-	-	272	NODE_92_length_79876_cov_21.094925_37	314	1.2e-126	2	271	31	300	0.988971
SKZ5.6	GH13_e0	GH13_16:815|GH13:8|GH13_19:1	5.4.99.16:7	sucrose, starch	354	NODE_92_length_79876_cov_21.094925_4	553	8.6e-192	1	354	38	391	0.997175
SKZ5.6	CBM48_e0	CBM48:5017|GH13_10:4928|GH13:79|GH77:20|GT5:1|GH13_26:1|GH13_9:1	3.2.1.141:34|3.2.1.1:4	glycogen	103	NODE_92_length_79876_cov_21.094925_6	635	2.3e-21	6	103	17	119	0.941748
SKZ5.6	GH13_e127	GH13_10:175|CBM48:154|GH13:3	-	sucrose	315	NODE_92_length_79876_cov_21.094925_6	635	5.9e-150	1	315	137	451	0.996825
SKZ5.6	GH13_e105	GH13_26:1493|GH77:81|GH13:7|GH57:1|CBM48:1|GH13_10:1	5.4.99.15:5	sucrose, starch	304	NODE_92_length_79876_cov_21.094925_7	1069	3.9e-99	5	260	40	376	0.838816
SKZ5.6	CBM48_e2	CBM48:14087|GH13_9:14033|GH77:8|GH13:5|GT5:2|GH13_3:1|GH0:1	2.4.1.18:57	glycogen	100	NODE_97_length_75307_cov_19.624914_34	738	1.8e-17	6	92	22	121	0.86
SKZ5.6	CBM48_e2	CBM48:14087|GH13_9:14033|GH77:8|GH13:5|GT5:2|GH13_3:1|GH0:1	2.4.1.18:57	glycogen	100	NODE_97_length_75307_cov_19.624914_34	738	3.3e-26	5	92	128	227	0.87
SKZ5.6	GH13_e200	GH13_9:2874|CBM48:2782|GH77:10|GH13:7|GH13_3:5|GH0:1|GT5:1|GH13_1:1	2.4.1.18:14	sucrose, alpha-glucan	301	NODE_97_length_75307_cov_19.624914_34	738	2e-169	1	301	286	586	0.996678
